# Supplementary material for: Maize Transcription Factor ZmHsf28 Positively Regulates Plant Drought Tolerance
Source: Int J Mol Sci. 2023 Apr 29;24(9):8079. doi: 10.3390/ijms24098079 (PMC10179534; doi:10.3390/ijms24098079)
Supplement: Supplementary file 1 [file ijms-24-08079-s001.zip]

Archive with 7 entries (7 files):
- Data S1 DEGs of ZmHsf28OE maize and WT in CK.xls
- Data S2 DEGs of ZmHsf28OE maize and WT in drought.xls
- Data S3 GO analysis of ZmHsf28OE maize RNA-Seq.xlsx
- Data S4 Maize genes of JA and ABA synthesis and ROS scavenging and stress response regulated by ZmHsf28.xlsx
- Data S5 Maize genes of other stress response and kinases regulated by ZmHsf28.xlsx
- Data S6 Maize transcription factors regulated by ZmHsf28.xlsx
- Supplementary Figures and Tables.pdf
