# Supplementary material for: Maize Transcription Factor ZmHsf28 Positively Regulates Plant Drought Tolerance
Source: Int J Mol Sci. 2023 Apr 29;24(9):8079. doi: 10.3390/ijms24098079 (PMC10179534; doi:10.3390/ijms24098079)
Supplement: Supplementary file 1 [file ijms-24-08079-s001.zip › Data S1 DEGs of ZmHsf28OE maize and WT in CK.xls]

id	CK_28OE_1	CK_28OE_2	CK_28OE_3	CK_WT_1	CK_WT_2	CK_WT_3	CK_28OE	CK_WT	log2FoldChange	pvalue	padj	gene_name	gene_chr	gene_start	gene_end	gene_strand	gene_length	gene_biotype	gene_description	tf_family	CK_28OE_1_count	CK_28OE_2_count	CK_28OE_3_count	CK_WT_1_count	CK_WT_2_count	CK_WT_3_count	CK_28OE_1_fpkm	CK_28OE_2_fpkm	CK_28OE_3_fpkm	CK_WT_1_fpkm	CK_WT_2_fpkm	CK_WT_3_fpkm
Zm00001eb144930	707.9125159	744.7622799	713.7947883	4838.687215	4357.752571	4576.80885	722.156528	4591.082879	-2.668869683	0	0	-	3	173296648	173300313	+	2969	protein_coding	- && P29250.2 RecName: Full=Linoleate 9S-lipoxygenase 2; AltName: Full=Lipoxygenase 2; AltName: Full=Lipoxygenase L-2 && PF00305:Lipoxygenase|PF01477:PLAT/LH2 domain	Lipoxygenase	779	699	690	4809	4892	4324	18.39267584	19.27996222	18.44578954	124.436216	111.7623208	117.5148798
Zm00001eb399600	4738.197507	4897.957369	4701.735236	1197.346181	1037.772229	1048.940234	4779.296704	1094.686215	2.126812728	1.03E-283	4.24E-281	-	9	151562454	151564593	-	1906	misc_non_coding	- && Q7XYS3.2 RecName: Full=Allene oxide synthase 2; AltName: Full=Cytochrome P450 74A2; AltName: Full=Hydroperoxide dehydrase 2 && PF00067:Cytochrome P450	p450	5214	4597	4545	1190	1165	991	191.7634292	197.5107817	189.2645808	47.96520242	41.45932144	41.95349356
Zm00001eb206040	175691.3458	164583.9401	167565.9128	81771.70097	84749.91407	85852.21226	169280.3995	84124.6091	1.008836082	8.41E-196	1.78E-193	-	4	242141186	242145267	+	3563	protein_coding	- && Q8GSM2.1 RecName: Full=Lipoxygenase 2.3, chloroplastic; AltName: Full=LOX2:Hv:3; Flags: Precursor && PF00305:Lipoxygenase|PF01477:PLAT/LH2 domain	Lipoxygenase	193334	154471	161980	81270	95140	81110	3803.733407	3550.343193	3608.310717	1752.333057	1811.200317	1836.859557
Zm00001eb067710	5255.273529	4773.297588	5082.42579	2348.408393	2348.126692	2361.438609	5036.998969	2352.657898	1.098718695	2.73E-107	2.06E-105	-	2	4412855	4417145	+	3548	protein_coding	- && Q43191.1 RecName: Full=Probable linoleate 9S-lipoxygenase 5; AltName: Full=Leaf lipoxygenase && PF00305:Lipoxygenase	Lipoxygenase	5783	4480	4913	2334	2636	2231	114.2581631	103.4031105	109.906027	50.53816361	50.39424645	50.73799861
Zm00001eb216870	2804.387707	2785.133905	2790.006585	1281.864735	1221.275302	1261.691986	2793.176066	1254.944008	1.15486108	1.86E-93	1.18E-91	-	5	12865481	12870632	-	4038	protein_coding	- && Q53RB0.1 RecName: Full=Probable linoleate 9S-lipoxygenase 4; AltName: Full=Lipoxygenase 4 && PF00305:Lipoxygenase	Lipoxygenase	3086	2614	2697	1274	1371	1192	53.57316	53.0125224	53.01185334	24.23847711	23.02980713	23.81920784
Zm00001eb081610	618.8554856	627.5607766	549.3116414	168.0309347	125.6016174	160.8868976	598.5759679	151.5064832	1.987087999	4.04E-48	1.09E-46	-	2	47030447	47035081	-	3486	protein_coding	- && Q7XV13.2 RecName: Full=Putative lipoxygenase 5 && PF01477:PLAT/LH2 domain|PF00305:Lipoxygenase	Lipoxygenase	681	589	531	167	141	152	13.69422269	13.83652756	12.08997755	3.680368499	2.743537436	3.518305752
Zm00001eb214000	665.2014912	627.5607766	575.1737714	190.1667464	157.6701155	194.7578234	622.6453464	180.8648951	1.787905522	1.00E-44	2.49E-43	-	5	6281478	6283691	+	2214	protein_coding	- && Q7Y0C8.1 RecName: Full=Allene oxide synthase 1, chloroplastic; AltName: Full=Cytochrome P450 74A1; AltName: Full=Hydroperoxide dehydrase 1; Flags: Precursor && PF00067:Cytochrome P450	p450	732	589	556	189	177	184	23.17667449	21.78596886	19.93221353	6.558226385	5.42269041	6.705907825
Zm00001eb423430	74.51710693	49.01153773	39.31043762	9.055559355	5.344749679	6.350798589	54.27969409	6.917035874	2.98268402	2.44E-09	1.42E-08	-	10	122830346	122834966	+	3445	protein_coding	- && Q7XV13.2 RecName: Full=Putative lipoxygenase 5 && PF01477:PLAT/LH2 domain|PF00305:Lipoxygenase	Lipoxygenase	82	46	38	9	6	6	1.668561747	1.09347235	0.875493097	0.200703756	0.118135707	0.140533349
Zm00001eb282040	13597.55452	14792.96065	13791.75669	55978.44941	51777.26251	52062.78837	14060.75729	53272.83343	-1.921869764	0	0	-	6	134533203	134534552	-	1350	protein_coding	- && Q6ZBZ2.1 RecName: Full=Germin-like protein 8-14; AltName: Full=Germin-like protein 1; AltName: Full=Germin-like protein 5; Short=OsGER5; Flags: Precursor && PF00190:Cupin	-	14963	13884	13332	55635	58125	49187	776.9669834	842.209308	783.8264101	3166.041042	2920.440471	2939.909351
Zm00001eb091920	3217.866776	3323.195352	3324.835434	13896.25892	11998.96303	13466.86841	3288.632521	13120.69678	-1.996274608	0	0	-	2	143204471	143205580	+	974	protein_coding	- && - && PF02496:ABA/WDS induced protein	-	3541	3119	3214	13811	13470	12723	254.8499934	262.2379965	261.9058937	1089.352376	938.0539134	1054.017796
Zm00001eb127770	13115.91957	13199.02021	12915.54773	1982.161325	1896.495344	1895.713379	13076.82917	1924.790016	2.764416622	0	0	-	3	36494705	36495503	-	799	protein_coding	- && - && PF03242:Late embryogenesis abundant protein	-	14433	12388	12485	1970	2129	1791	1266.273415	1269.678068	1240.223977	189.4181817	180.7374052	180.8698505
Zm00001eb226470	27986.62612	26165.76834	26414.54511	10324.34384	10561.22536	10150.69308	26855.64652	10345.42076	1.376191023	0	0	-	5	55773777	55775529	+	1628	protein_coding	- && Q38910.1 RecName: Full=Probable xyloglucan endotransglucosylase/hydrolase protein 23; Short=At-XTH23; Short=XTH-23; Flags: Precursor && PF06955:Xyloglucan endo-transglycosylase (XET) C-terminus|PF00722:Glycosyl hydrolases family 16	-	30797	24558	25534	10261	11856	9590	1326.085936	1235.315227	1244.866584	484.2141802	493.9727035	475.3150654
Zm00001eb369350	3326.007456	3809.048857	3414.835647	18885.87212	17107.65293	19204.81493	3516.630653	18399.44666	-2.387856159	0	0	-	8	177910448	177912358	-	1091	protein_coding	- && P31726.1 RecName: Full=Cystatin-1; AltName: Full=Corn kernel cysteine proteinase inhibitor; AltName: Full=Cystatin I; Flags: Precursor && PF16845:Aspartic acid proteinase inhibitor	-	3660	3575	3301	18770	19205	18144	235.1657073	268.3431391	240.148086	1321.726929	1194.012083	1341.917015
Zm00001eb411600	3294.201374	3410.563745	2956.558703	28730.27131	26466.30962	24610.403	3220.441274	26602.32798	-3.046181599	0	0	-	10	37515648	37517235	+	1588	protein_coding	- && - && PF05887:Procyclic acidic repetitive protein (PARP)	-	3625	3201	2858	28554	29711	23251	160.0203329	165.0723661	142.8466574	1381.397525	1269.071035	1181.431405
Zm00001eb157820	8108.733478	8361.794525	7760.707973	1528.377184	1775.347685	1532.659393	8077.078659	1612.128087	2.323174569	0	0	-	3	217635788	217636989	-	1202	protein_coding	- && P29024.1 RecName: Full=Acidic endochitinase; Flags: Precursor && PF00704:Glycosyl hydrolases family 18	-	8923	7848	7502	1519	1993	1448	520.3841762	534.6797386	495.3714215	97.08575732	112.4661923	97.20340253
Zm00001eb272090	10358.78661	10531.0878	9926.919983	909.5806285	1060.932811	1089.161958	10272.2648	1019.891799	3.332040536	0	0	-	6	92474902	92476065	-	1164	protein_coding	- && P25765.2 RecName: Full=Chitinase 12; AltName: Full=Basic endochitinase 2; AltName: Full=Pathogenesis related (PR)-3 chitinase 12; Flags: Precursor && PF00182:Chitinase class I|PF00187:Chitin recognition protein	-	11399	9884	9596	904	1191	1029	686.4855974	695.374814	654.3281656	59.66472821	69.40295179	71.33123899
Zm00001eb304540	2434.528408	2556.05824	2556.21293	15603.73494	13861.60829	15061.97732	2515.599859	14842.44018	-2.561050986	0	0	-	7	27053877	27055627	-	1396	protein_coding	- && - && PF03018:Dirigent-like protein|PF01419:Jacalin-like lectin domain	-	2679	2399	2471	15508	15561	14230	134.5256044	140.7291388	140.4900875	853.4392071	756.0860846	822.501796
Zm00001eb332050	3038.843971	3220.910404	3381.73212	16806.11199	15480.17665	15614.4968	3213.828831	15966.92848	-2.313284453	0	0	-	7	185225371	185226895	+	1256	protein_coding	- && - && PF00445:Ribonuclease T2 family	Ribonuclease_T2	3344	3023	3269	16703	17378	14752	186.6355136	197.1004919	206.5777948	1021.661571	938.4892757	947.7169267
Zm00001eb154060	226.2775564	222.6828562	215.1729217	4088.081962	3536.442704	3806.245288	221.3777781	3810.256651	-4.104124252	0	0	-	3	205662001	205664413	-	1941	protein_coding	- && Q942D4.1 RecName: Full=BURP domain-containing protein 3; Short=OsBURP03; Flags: Precursor && PF03181:BURP domain	-	249	209	208	4063	3970	3596	8.992728224	8.817794049	8.505427666	160.81387	138.734391	149.4897862
Zm00001eb200850	2401.813581	2535.814344	2298.626115	17371.58136	15917.55533	18162.2255	2412.08468	17150.45406	-2.829910236	0	0	-	4	210547057	210548695	-	1125	misc_non_coding	- && - && PF00321:Plant thionin	-	2643	2380	2222	17265	17869	17159	164.6881297	173.2461671	156.765282	1179.00671	1077.374984	1230.713104
Zm00001eb222510	9080.182103	9628.636228	9010.366095	1566.611768	1721.900188	1474.443739	9239.728142	1587.651899	2.539112319	0	0	-	5	33267448	33269832	+	2385	protein_coding	- && Q8H6G8.1 RecName: Full=Probable inorganic phosphate transporter 1-8; Short=OsPT8; Short=OsPht1;8; AltName: Full=H(+)/Pi cotransporter && PF00083:Sugar (and other) transporter	Sugar_tr	9992	9037	8710	1557	1933	1393	293.6849549	310.2952299	289.859893	50.15363855	54.97467004	47.12811898
Zm00001eb079730	2315.482786	2529.421534	2197.246566	10437.03524	9460.206931	10272.41672	2347.383629	10056.55296	-2.099183449	0	0	-	2	39508057	39508611	-	555	protein_coding	- && - && PF00228:Bowman-Birk serine protease inhibitor family	-	2548	2374	2124	10373	10620	9705	321.8282008	350.2893487	303.7525169	1435.865006	1297.928278	1410.976985
novel.1668	6655.649892	7202.565111	7110.016782	951.8399055	785.6782028	786.4405586	6989.410595	841.3195556	3.054992044	0	0	-	3	23513236	23522211	-	2404	-	- && - && -	-	7324	6760	6873	946	882	743	213.5657126	230.2774613	226.9186737	30.23144385	24.88589604	24.93858014
Zm00001eb165550	809.691979	730.9111932	739.6569183	7984.991004	7247.480564	7565.918052	760.0866968	7599.463207	-3.319471244	0	0	-	4	3850064	3852826	-	2103	protein_coding	- && Q43255.1 RecName: Full=indolin-2-one monooxygenase; AltName: Full=Cytochrome P450 71C2; AltName: Full=Protein benzoxazineless 3 && PF00067:Cytochrome P450	p450	891	686	715	7936	8136	7148	29.6999753	26.71308484	26.98516793	289.9109392	262.4163122	274.260109
Zm00001eb243010	2419.07974	2549.66543	2462.074777	12430.26447	11175.87158	11272.6675	2476.939982	11626.26785	-2.231080959	0	0	-	5	173174309	173178541	+	1339	protein_coding	- && Q6ER94.1 RecName: Full=2-Cys peroxiredoxin BAS1, chloroplastic; AltName: Full=Thiol-specific antioxidant protein; Flags: Precursor && PF00578:AhpC/TSA family|PF10417:C-terminal domain of 1-Cys peroxiredoxin	-	2662	2393	2380	12354	12546	10650	139.3622441	146.3528965	141.0765193	708.8090215	635.5414302	641.7803325
Zm00001eb411300	362.5893374	449.6275853	423.104447	14224.2714	12962.79955	12521.65788	411.7737899	13236.24295	-5.011333379	0	0	-	10	33937178	33941414	+	1504	protein_coding	- && Q0WPI9.1 RecName: Full=GDSL esterase/lipase At3g53100; AltName: Full=Extracellular lipase At3g53100; Flags: Precursor && PF00657:GDSL-like Lipase/Acylhydrolase	Lipase_GDSL	399	422	409	14137	14552	11830	18.59699251	22.97755504	21.5840942	722.1237657	656.2873156	634.6792232
Zm00001eb043240	1928.357328	2010.538515	1917.935562	8623.911025	7491.557466	8123.729862	1952.277135	8079.732784	-2.04914219	0	0	-	1	227832733	227836504	-	1418	protein_coding	- && Q9ST69.1 RecName: Full=30S ribosomal protein S5, chloroplastic; Flags: Precursor && PF00333:Ribosomal protein S5, N-terminal domain|PF03719:Ribosomal protein S5, C-terminal domain	-	2122	1887	1854	8571	8410	7675	104.9027336	108.9770054	103.774788	464.3628636	402.2897115	436.7365373
Zm00001eb000450	2113.74135	2195.929984	1945.866662	12564.08552	10859.64056	10698.97869	2085.179332	11374.23492	-2.447478765	0	0	-	1	1932708	1933552	-	845	protein_coding	- && P14009.1 RecName: Full=14 kDa proline-rich protein DC2.15; Flags: Precursor && PF14547:Hydrophobic seed protein	-	2326	2061	1881	12487	12191	10108	192.9614963	199.7379017	176.6812416	1135.281653	978.5922749	965.2190781
Zm00001eb411680	1251.342149	1251.925149	1343.796275	7981.972484	7349.030808	7642.127636	1282.354524	7657.710309	-2.578337761	0	0	-	10	38458493	38463380	-	2040	protein_coding	- && Q41761.1 RecName: Full=4-hydroxy-7-methoxy-3-oxo-3,4-dihydro-2H-1,4-benzoxazin-2-yl glucoside beta-D-glucosidase 2, chloroplastic; AltName: Full=Beta-glucosidase 2; Short=ZmGlu2; Flags: Precursor && PF00232:Glycosyl hydrolase family 1	Glyco_hydro_1	1377	1175	1299	7933	8250	7220	47.31746065	47.16793893	50.54024462	298.7510933	274.3108222	285.5777735
Zm00001eb063340	2074.665306	2041.437093	1891.038946	8679.250555	8014.452143	8114.203664	2002.380449	8269.302121	-2.045475249	0	0	-	1	302245371	302247634	-	1531	protein_coding	- && Q8SAY0.1 RecName: Full=50S ribosomal protein L18, chloroplastic; AltName: Full=CL18; Flags: Precursor && PF00861:Ribosomal L18p/L5e family	-	2283	1916	1828	8626	8997	7666	104.5317877	102.4848133	94.76748531	432.8490609	398.6040349	404.0275662
Zm00001eb181260	3102.456135	3453.182474	3244.145588	248.5247956	272.5822336	275.2012722	3266.594732	265.4361005	3.620511568	0	0	-	4	107760801	107761746	+	946	protein_coding	- && P21569.1 RecName: Full=Peptidyl-prolyl cis-trans isomerase; Short=PPIase; AltName: Full=Cyclophilin; AltName: Full=Cyclosporin A-binding protein; AltName: Full=Rotamase && PF00160:Cyclophilin type peptidyl-prolyl cis-trans isomerase/CLD	Pro_isomerase	3414	3241	3136	247	306	260	252.982242	280.560867	263.1135859	20.0589425	21.94064804	22.17683599
Zm00001eb345750	6452.090966	5915.479511	6094.152316	967.9386777	1027.08273	982.2568484	6153.907598	992.4260853	2.631921389	0	0	-	8	81956440	81958847	-	1313	protein_coding	- && - && PF12681:Glyoxalase-like domain	-	7100	5552	5891	962	1153	928	379.0628987	346.2772276	356.1087563	56.28757808	59.5639845	57.0296391
Zm00001eb039000	1264.064582	1227.41938	1180.347614	6747.397892	6298.787496	6945.656724	1223.943859	6663.947371	-2.443825333	0	0	-	1	208222307	208225640	-	1395	protein_coding	- && P93407.1 RecName: Full=Superoxide dismutase [Cu-Zn], chloroplastic; Flags: Precursor && PF00080:Copper/zinc superoxide dismutase (SODC)	-	1391	1152	1141	6706	7071	6562	69.89893828	67.62658731	64.91869675	369.3104171	343.815768	379.5590855
Zm00001eb095820	4785.452257	4800.999762	4477.251947	924.6732274	855.1599486	898.6380004	4687.901322	892.8237255	2.393608306	0	0	-	2	169115433	169116854	+	1422	misc_non_coding	- && - && PF00168:C2 domain	C2	5266	4506	4328	919	960	849	259.5965492	259.4960738	241.5716756	49.6498718	45.79212498	48.17541527
Zm00001eb431990	305.3383894	379.3066833	324.8283529	9965.139983	8838.434385	9663.79852	336.4911419	9489.124296	-4.821944097	0	0	-	10	147252854	147254228	-	1375	protein_coding	- && Q00451.1 RecName: Full=36.4 kDa proline-rich protein && PF14547:Hydrophobic seed protein	-	336	356	314	9904	9922	9130	17.12987666	21.20247209	18.12530427	553.3630418	489.4582863	535.7787103
Zm00001eb022030	4917.220312	4804.196166	4948.977199	773.7472382	888.1192383	862.6501417	4890.131226	841.5055394	2.537855919	0	0	-	1	84245814	84249904	+	1552	misc_non_coding	- && Q9FLV0.1 RecName: Full=Protein DOWNY MILDEW RESISTANCE 6; Short=AtDMR6; AltName: Full=2-oxoglutarate (2OG)-Fe(II) oxygenase-like protein DMR6; AltName: Full=Salicylate 3-hydroxylase DMR6; Short=S3H DMR6; Short=SA 3-hydroxylase DMR6; Short=Salicylic acid 3-hydroxylase DMR6 && PF14226:non-haem dioxygenase in morphine synthesis N-terminal|PF03171:2OG-Fe(II) oxygenase superfamily	2OG-FeII_Oxy	5411	4509	4784	769	997	815	244.4012787	237.9182292	244.6570923	38.0659646	43.5735157	42.37241966
Zm00001eb136750	425.2927566	470.9369495	369.3112165	5459.496118	4843.234	5408.763465	421.8469742	5237.164528	-3.634200483	0	0	-	3	129040463	129041553	+	1091	protein_coding	- && - && PF04398:Protein of unknown function, DUF538	-	468	442	357	5426	5437	5110	30.07036912	33.17696993	25.97178634	382.0825955	338.0288307	377.9318755
Zm00001eb144960	457.0988389	484.7880363	476.8976774	3954.260918	3586.327034	3691.930913	472.9281842	3744.172955	-2.9859447	0	0	-	3	173440780	173444468	+	2955	protein_coding	- && P29250.2 RecName: Full=Linoleate 9S-lipoxygenase 2; AltName: Full=Lipoxygenase 2; AltName: Full=Lipoxygenase L-2 && PF00305:Lipoxygenase|PF01477:PLAT/LH2 domain	Lipoxygenase	503	455	461	3930	4026	3488	11.9324097	12.60936197	12.38231352	102.1732673	92.41350582	95.24372319
novel.2496	4003.022635	4048.779204	4099.664849	672.1237388	715.3056653	816.0776187	4050.488896	734.5023409	2.464773944	0	0	-	5	48121039	48153342	+	1890	-	- && - && -	-	4405	3800	3963	668	803	771	163.381081	164.6497186	166.4257888	27.15294093	28.81860151	32.91621929
Zm00001eb286730	978.7185874	905.6479799	913.450432	4918.174903	4502.060813	4653.018433	932.6056664	4691.084716	-2.329085441	0	0	-	6	153147110	153151531	-	2066	protein_coding	- && P08823.1 RecName: Full=RuBisCO large subunit-binding protein subunit alpha, chloroplastic; AltName: Full=60 kDa chaperonin subunit alpha; AltName: Full=CPN-60 alpha; Flags: Precursor && PF00118:TCP-1/cpn60 chaperonin family	-	1077	850	883	4888	5054	4396	36.54290281	33.69207889	33.92256961	181.7620016	165.9296821	171.6898968
Zm00001eb090910	786.0646036	745.8277481	789.3122079	6106.465525	5437.392006	5815.214575	773.7348532	5786.357369	-2.901831167	0	0	-	2	132047319	132048039	+	632	protein_coding	- && - && PF14368:Probable lipid transfer	-	865	700	763	6069	6104	5494	95.94374932	90.70268892	95.82212894	737.7382067	655.113588	701.437451
Zm00001eb339970	3084.281231	3177.226207	3128.283246	238.463063	326.0297304	281.5520708	3129.930228	282.0149547	3.467288422	0	0	-	8	35511205	35512859	+	1541	protein_coding	- && Q55EX9.2 RecName: Full=Putative methyltransferase DDB_G0268948 && PF08241:Methyltransferase domain	Methyltransf_11	3394	2982	3024	237	366	266	154.3927334	158.4689575	155.7533886	11.81538626	16.11007667	13.92824415
Zm00001eb334630	3393.254601	3832.489157	3890.698839	486.9878586	513.9867608	471.017562	3705.480866	490.6640605	2.914719723	0	0	-	8	9316123	10067523	-	17627	protein_coding	- && P93604.1 RecName: Full=Rust resistance kinase Lr10; AltName: Full=Probable receptor-like serine/threonine-protein kinase LRK10; Flags: Precursor && PF00069:Protein kinase domain|PF13947:Wall-associated receptor kinase galacturonan-binding	Pkinase	3734	3597	3761	484	577	445	14.84955933	16.71095361	16.93492528	2.109449698	2.220325104	2.037037292
Zm00001eb172230	436.1976991	399.5505794	393.1043762	4694.804439	4109.221711	4388.401825	409.6175515	4397.475992	-3.421807111	0	0	-	4	33206244	33213834	+	4842	protein_coding	- && Q84UP7.1 RecName: Full=Probable mixed-linked glucan synthase 6; AltName: Full=1,3;1,4-beta-D-glucan synthase 6; AltName: Full=Cellulose synthase-like protein F6; AltName: Full=OsCslF6 && PF03552:Cellulose synthase	-	480	375	380	4666	4613	4146	6.949188768	6.342283966	6.228983313	74.03245748	64.62161838	69.09106478
Zm00001eb118240	3904.878152	3820.769007	3984.836992	234.43837	236.0597775	195.8162898	3903.494717	222.1048124	4.131032262	0	0	-	2	242751511	242754715	+	1662	protein_coding	- && Q9S7E9.1 RecName: Full=Glutamate--glyoxylate aminotransferase 2; Short=AtGGT2; AltName: Full=Alanine aminotransferase GGT2; AltName: Full=Alanine--glyoxylate aminotransferase GGT2; AltName: Full=Alanine-2-oxoglutarate aminotransferase 2 && PF00155:Aminotransferase class I and II	Aminotran_1_2	4297	3586	3852	233	265	185	181.2391393	176.6926426	183.9558549	10.77028308	10.81518656	8.981690426
Zm00001eb141540	3142.440924	3155.916843	3094.145234	207.2716919	283.271733	229.6872156	3130.834334	240.0768802	3.698272927	0	0	-	3	154099387	154100765	+	1289	protein_coding	- && P49237.1 RecName: Full=Glucan endo-1,3-beta-glucosidase, acidic isoform; AltName: Full=(1->3)-beta-glucan endohydrolase; Short=(1->3)-beta-glucanase; AltName: Full=Beta-1,3-endoglucanase; Flags: Precursor && PF00332:Glycosyl hydrolases family 17	Glyco_hydro_17	3458	2962	2991	206	318	217	188.0570973	188.1790784	184.1712567	12.27768592	16.73375335	13.58389105
Zm00001eb268910	546.1558691	591.3348574	608.2772978	5112.366342	4443.268566	5091.223536	581.9226748	4882.286148	-3.069831297	0	0	-	6	67852001	67858417	-	3108	protein_coding	- && P21240.3 RecName: Full=Chaperonin 60 subunit beta 1, chloroplastic; Short=CPN-60 beta 1; AltName: Full=60 kDa chaperonin subunit beta 1; AltName: Full=RuBisCO large subunit-binding protein subunit beta, chloroplastic; Flags: Precursor && PF00118:TCP-1/cpn60 chaperonin family	-	601	555	588	5081	4988	4810	13.55536196	14.62349474	15.01601425	125.5944364	108.8590639	124.8767074
Zm00001eb215710	330.7832552	407.0088568	400.3457726	5810.650586	4968.835618	5617.281352	379.3792949	5465.589185	-3.852579272	0	0	-	5	9999369	10002552	-	2046	protein_coding	- && P14640.1 RecName: Full=Tubulin alpha-1 chain; AltName: Full=Alpha-1-tubulin && PF03953:Tubulin C-terminal domain|PF00091:Tubulin/FtsZ family, GTPase domain	Tubulin	364	382	387	5775	5578	5307	12.47134838	15.28962852	15.01286888	216.8445821	184.923473	209.2959533
Zm00001eb257660	1220.444812	1101.694131	1208.278714	4973.514432	4902.917038	4945.155168	1176.805886	4940.52888	-2.068603063	0	0	-	5	221704658	221715011	-	6355	protein_coding	- && F4JKH6.1 RecName: Full=Protein TSS; AltName: Full=TPR-domain suppressor of STIMPY && PF15044:Mitochondrial function, CLU-N-term|PF13424:Tetratricopeptide repeat|PF12807:Translation initiation factor eIF3 subunit 135	-	1343	1034	1168	4943	5504	4672	14.81419696	13.32429331	14.58766038	59.75541571	58.74650457	59.32047943
Zm00001eb308420	887.8440667	845.98176	859.6572015	4382.890728	4035.286007	4017.938574	864.4943428	4145.37177	-2.260741956	0	0	-	7	75267818	75269744	+	1521	protein_coding	- && P82277.1 RecName: Full=30S ribosomal protein 2, chloroplastic; AltName: Full=Plastid-specific 30S ribosomal protein 2; Short=PSRP-2; Flags: Precursor && PF00076:RNA recognition motif. (a.k.a. RRM, RBD, or RNP domain)	RRM_1	977	794	831	4356	4530	3796	45.02803619	42.74944578	43.36408287	220.0193481	202.0171076	201.3790848
Zm00001eb306030	358.0456114	416.5980707	444.8286362	5684.878928	5522.01721	5465.920652	406.4907728	5557.605597	-3.777577118	0	0	-	7	38018973	38024705	-	4053	protein_coding	- && Q69V23.1 RecName: Full=Probable cellulose synthase A catalytic subunit 3 [UDP-forming]; AltName: Full=OsCesA3 && PF03552:Cellulose synthase|PF14569:Zinc-binding RING-finger	-	394	391	430	5650	6199	5164	6.81455145	7.900223067	8.420739022	107.0961998	103.7442877	102.8080219
Zm00001eb233020	726.08742	717.0601064	705.5189067	4281.267228	3992.52801	4256.093521	716.2221444	4176.629586	-2.543135474	0	0	-	5	86244901	86248650	+	1879	protein_coding	- && Q6H6D2.1 RecName: Full=Porphobilinogen deaminase, chloroplastic; Short=PBG; AltName: Full=Hydroxymethylbilane synthase; Short=HMBS; AltName: Full=Pre-uroporphyrinogen synthase; Flags: Precursor && PF01379:Porphobilinogen deaminase, dipyromethane cofactor binding domain|PF03900:Porphobilinogen deaminase, C-terminal domain	-	799	673	682	4255	4482	4021	29.80833072	29.33104151	28.80818853	173.9702553	161.7946783	172.6730921
Zm00001eb283230	990.5322751	958.9213905	866.8985979	5364.915831	4849.469542	5088.048136	938.7840878	5100.81117	-2.440583072	0	0	-	6	139855686	139861571	+	2792	protein_coding	- && Q9ZSB0.1 RecName: Full=Subtilisin-like protease SBT3.9; AltName: Full=Subtilase subfamily 3 member 9; Short=AtSBT3.9; Flags: Precursor && PF05922:Peptidase inhibitor I9|PF00082:Subtilase family	Peptidase_S8	1090	900	838	5332	5444	4807	27.36709758	26.39771258	23.82247943	146.7158193	132.2579733	138.9236168
Zm00001eb033140	2668.075926	2790.461246	2643.109687	201.2346523	180.8306975	141.8345018	2700.548953	174.6332839	3.946500194	0	0	-	1	184693662	184696350	-	2689	protein_coding	- && Q9FLD5.1 RecName: Full=AAA-ATPase ASD, mitochondrial; AltName: Full=AAA-ATPase 1; AltName: Full=Protein ATPASE-IN-SEED-DEVELOPMENT && PF14363:Domain associated at C-terminal with AAA|PF00004:ATPase family associated with various cellular activities (AAA)	AAA	2936	2619	2555	200	203	134	76.5390215	79.75977067	75.41512551	5.714015445	5.120641793	4.020974966
Zm00001eb001640	872.3953982	779.9227309	861.7261719	4601.230325	4362.206529	4579.984249	838.014767	4514.473701	-2.427863776	0	0	-	1	4854128	4856665	-	1002	protein_coding	- && Q9MAP3.1 RecName: Full=50S ribosomal protein L11, chloroplastic; AltName: Full=CL11; Flags: Precursor && PF00298:Ribosomal protein L11, RNA binding domain|PF03946:Ribosomal protein L11, N-terminal domain	-	960	732	833	4573	4897	4327	67.16162079	59.8249797	65.98354368	350.6192015	331.4984814	348.4468532
Zm00001eb167720	3043.387697	3048.304553	2782.765189	381.3396662	423.1260162	448.789767	2958.15248	417.7518164	2.824613978	0	0	-	4	10736385	10737301	+	822	protein_coding	- && P28814.1 RecName: Full=Barwin && PF00967:Barwin family	-	3349	2861	2690	379	475	424	285.6018306	285.0265005	259.7399894	35.421717	39.19592814	41.62089474
Zm00001eb267020	144.4904878	132.1180582	145.8624133	6115.521084	5569.229165	5856.494766	140.8236531	5847.081672	-5.373539919	0	0	-	6	47244066	47247744	+	2311	protein_coding	- && C7E5W0.1 RecName: Full=(E)-beta-farnesene synthase; AltName: Full=Terpene synthase 10 && PF01397:Terpene synthase, N-terminal domain|PF03936:Terpene synthase family, metal binding domain	-	159	124	141	6078	6252	5533	4.822973055	4.394008979	4.842588018	202.0519131	183.5008941	193.1870887
Zm00001eb016170	698.8250638	621.1679674	682.7602323	3918.038681	3593.453367	3640.066058	667.5844211	3717.186035	-2.475474119	0	0	-	1	56677796	56681603	+	1746	protein_coding	- && Q10LR9.1 RecName: Full=Uroporphyrinogen decarboxylase 2, chloroplastic; Short=UPD2; Short=URO-D2; Flags: Precursor && PF01208:Uroporphyrinogen decarboxylase (URO-D)	-	769	583	660	3894	4034	3439	30.87448749	27.34409258	30.00254198	171.3380912	156.7150896	158.92979
Zm00001eb057230	278.9847784	302.5929721	256.5523297	3886.84731	3601.470492	3988.301514	279.3766934	3825.539772	-3.775705795	0	0	-	1	282958977	282964734	+	5199	protein_coding	- && Q23892.2 RecName: Full=Lysosomal beta glucosidase; Flags: Precursor && PF01915:Glycosyl hydrolase family 3 C-terminal domain|PF00933:Glycosyl hydrolase family 3 N terminal domain	Glyco_hydro_3	307	284	248	3863	4043	3768	4.139388748	4.473399893	3.786083774	57.08304177	52.74764621	58.48014622
Zm00001eb323450	209.0113975	206.7008331	238.9660813	4179.643729	3527.534788	3981.950715	218.2261039	3896.376411	-4.158927057	0	0	-	7	164372564	164375750	+	2027	protein_coding	- && P55005.1 RecName: Full=Beta-amylase; AltName: Full=1,4-alpha-D-glucan maltohydrolase && PF01373:Glycosyl hydrolase family 14	-	230	194	231	4154	3960	3762	7.954112773	7.83767375	9.045166949	157.4399561	132.5136443	149.7553738
Zm00001eb088220	2678.980869	2727.598622	2652.420054	377.3149731	407.9825588	391.6325797	2686.333181	392.3100372	2.774249242	0	0	-	2	107639716	107641393	-	1678	protein_coding	- && Q7XHC4.1 RecName: Full=Acyl transferase 15; Short=OsAT15 && PF02458:Transferase family	-	2948	2560	2564	375	458	370	123.1553207	124.9358884	121.2786685	17.16886271	18.51367699	17.79209713
Zm00001eb416720	274.4410524	221.617388	268.9661521	3673.538578	3255.843346	3549.037945	255.0081975	3492.806623	-3.77160838	0	0	-	10	84748135	84750888	-	2159	protein_coding	- && C7E5V8.1 RecName: Full=(E)-beta-farnesene synthase; AltName: Full=Terpene synthase 10 && PF01397:Terpene synthase, N-terminal domain|PF03936:Terpene synthase family, metal binding domain	-	302	208	260	3651	3655	3353	9.805549973	7.889507493	9.55826488	129.915631	114.8296126	125.3136224
Zm00001eb394280	2275.497997	2285.429314	2225.177666	227.3951571	248.5308601	266.7335407	2262.034992	247.553186	3.192807824	0	0	-	9	133512633	133514644	-	1925	protein_coding	- && Q9FLD5.1 RecName: Full=AAA-ATPase ASD, mitochondrial; AltName: Full=AAA-ATPase 1; AltName: Full=Protein ATPASE-IN-SEED-DEVELOPMENT && PF00004:ATPase family associated with various cellular activities (AAA)|PF14363:Domain associated at C-terminal with AAA	AAA	2504	2145	2151	226	279	252	91.18454754	91.2506072	88.6886476	9.019447226	9.830885325	10.56299757
Zm00001eb193040	291.7072113	301.5275039	289.6558561	2707.612247	2517.377099	2754.129655	294.2968571	2659.706333	-3.175938473	0	0	-	4	181556786	181558848	+	1204	protein_coding	- && O65282.2 RecName: Full=20 kDa chaperonin, chloroplastic; AltName: Full=Chaperonin 10; Short=Ch-CPN10; Short=Cpn10; AltName: Full=Chaperonin 20; AltName: Full=Protein Cpn21; Flags: Precursor && PF00166:Chaperonin 10 Kd subunit	-	321	283	280	2691	2826	2602	18.68943628	19.24860006	18.4582235	171.7075641	159.2079797	174.3806043
Zm00001eb138340	174.4790796	163.0166364	156.2072653	3568.896559	3239.809097	3500.348489	164.5676604	3436.351382	-4.380942866	0	0	-	3	138185404	138189381	-	2156	protein_coding	- && Q41761.1 RecName: Full=4-hydroxy-7-methoxy-3-oxo-3,4-dihydro-2H-1,4-benzoxazin-2-yl glucoside beta-D-glucosidase 2, chloroplastic; AltName: Full=Beta-glucosidase 2; Short=ZmGlu2; Flags: Precursor && PF00232:Glycosyl hydrolase family 1	Glyco_hydro_1	192	153	151	3547	3637	3307	6.242666422	5.811414795	5.558870371	126.390563	114.4230988	123.766415
Zm00001eb045960	43.61976991	57.53528343	40.34492282	2699.562861	2251.921198	2504.331577	47.16665872	2485.271879	-5.725552196	0	0	-	1	238099402	238104569	+	4333	protein_coding	- && B5WWZ8.1 RecName: Full=Long-chain-alcohol oxidase FAO1; AltName: Full=Long-chain fatty alcohol oxidase 1 && PF05199:GMC oxidoreductase|PF00732:GMC oxidoreductase	-	48	54	39	2683	2528	2366	0.776551397	1.020573462	0.714388202	47.57011487	39.57378057	44.05989161
Zm00001eb417150	199.9239454	234.4030066	231.7246849	2725.723366	2326.747693	2648.283012	222.0172123	2566.918024	-3.534579366	0	0	-	10	86888123	86893096	-	2652	protein_coding	- && O22898.1 RecName: Full=Long chain acyl-CoA synthetase 1; AltName: Full=Protein ECERIFERUM 8 && PF00501:AMP-binding enzyme	AMP-binding	220	220	224	2709	2612	2502	5.815228949	6.793418373	6.703982231	78.47615238	66.80651446	76.12567539
Zm00001eb124150	59.97718363	61.79715627	55.86220082	1910.723024	1714.773855	1914.765775	59.21218024	1846.754218	-4.962183153	8.91E-307	4.43E-304	-	3	16875694	16878095	-	2282	protein_coding	- && Q5SMM8.1 RecName: Full=Putrescine hydroxycinnamoyltransferase 1; Short=OsPHT1; AltName: Full=BAHD-like hydroxycinnamoyl transferase HCT3; AltName: Full=Hydroxycinnamoyltransferase 3; Short=OsHCT3 && PF02458:Transferase family	-	66	58	54	1899	1925	1809	2.027430391	2.081380847	1.878176817	63.9310064	57.21820831	63.96469007
Zm00001eb015790	1238.619716	1239.13953	1236.209814	4744.106929	4600.938682	4585.276581	1237.989687	4643.440731	-1.90716053	1.58E-306	7.73E-304	-	1	54687423	54690913	+	1739	protein_coding	- && P72777.1 RecName: Full=Ycf54-like protein && PF10674:Protein of unknown function (DUF2488)	-	1363	1163	1195	4715	5165	4332	54.94319755	54.76704806	54.54144995	208.2976314	201.4604987	201.0047123
Zm00001eb432500	15761.27686	15946.86272	15354.86383	4865.853893	4771.970671	5351.606278	15687.6678	4996.476947	1.651232355	4.62E-306	2.22E-303	-	10	148409966	148416551	+	3435	protein_coding	- && Q7XPY2.1 RecName: Full=Plasma membrane ATPase; AltName: Full=Proton pump && PF00702:haloacid dehalogenase-like hydrolase|PF00690:Cation transporter/ATPase, N-terminus|PF00122:E1-E2 ATPase	E1-E2_ATPase	17344	14967	14843	4836	5357	5056	353.9485848	356.8183804	342.967764	108.1587769	105.7825582	118.7675225
Zm00001eb145750	3283.296431	3681.192671	3227.593825	15582.6053	13514.19956	14197.21025	3397.360976	14431.33837	-2.08702461	1.79E-304	8.47E-302	-	3	176398324	176400196	-	1732	protein_coding	- && P0DKJ3.1 RecName: Full=Bidirectional sugar transporter SWEET1a; Short=SbSWEET1a && PF03083:Sugar efflux transporter for intercellular exchange	-	3613	3455	3120	15487	15171	13413	146.2304211	163.3576076	142.9766319	686.9444627	594.1354711	624.8782521
Zm00001eb086560	2654.444748	2565.647454	2646.213143	7909.52801	7811.351655	7624.133706	2622.101781	7781.671124	-1.569147856	1.09E-300	5.09E-298	-	2	84818621	84833245	+	8159	protein_coding	- && B9FK36.2 RecName: Full=Acetyl-CoA carboxylase 2; Includes: RecName: Full=Biotin carboxylase && PF00289:Carbamoyl-phosphate synthase L chain, N-terminal domain|PF02786:Carbamoyl-phosphate synthase L chain, ATP binding domain|PF01039:Carboxyl transferase domain|PF08326:Acetyl-CoA carboxylase, central region|PF00364:Biotin-requiring enzyme|PF02785:Biotin carboxylase C-terminal domain	Carboxyl_trans	2921	2408	2558	7861	8769	7203	25.09644928	24.16900379	24.88410143	74.01897719	72.90080058	71.2350699
Zm00001eb367650	3226.045483	3217.713999	3118.972879	487.9940319	544.2736756	591.6827352	3187.577454	541.3168142	2.558821243	1.48E-294	6.78E-292	-	8	174516160	174517283	-	1124	protein_coding	- && Q9SR77.1 RecName: Full=Heme-binding-like protein At3g10130, chloroplastic; Flags: Precursor && PF04832:SOUL heme-binding protein	-	3550	3020	3015	485	611	559	221.4010614	220.028953	212.9018137	33.1495505	36.87177626	40.12941879
Zm00001eb011760	2159.178611	2233.221372	2145.522306	8793.954307	7741.869909	8042.227947	2179.307429	8192.684054	-1.910488252	2.20E-294	9.94E-292	-	1	38267577	38274472	+	1365	protein_coding	- && O50061.2 RecName: Full=50S ribosomal protein L4, chloroplastic; AltName: Full=CL4; AltName: Full=R-protein L4; Flags: Precursor && PF00573:Ribosomal protein L4/L1 family	-	2376	2096	2074	8740	8691	7598	122.0201183	125.7470563	120.5964314	491.904729	431.8732046	449.1423541
Zm00001eb190120	170.8440988	205.6353648	211.0349809	2586.871456	2191.347368	2250.299633	195.8381482	2342.839486	-3.585060819	6.33E-291	2.82E-288	-	4	171917505	171919371	+	1867	protein_coding	- && Q9C6L5.1 RecName: Full=3-ketoacyl-CoA synthase 5; Short=KCS-5; AltName: Full=Eceriferum 60; AltName: Full=Very long-chain fatty acid condensing enzyme 5; Short=VLCFA condensing enzyme 5 && PF08541:3-Oxoacyl-[acyl-carrier-protein (ACP)] synthase III C terminal|PF08392:FAE1/Type III polyketide synthase-like protein	-	188	193	204	2571	2460	2126	7.058805056	8.465491762	8.672497941	105.7937411	89.37374366	91.88324305
Zm00001eb256380	1971.977098	1929.562931	1883.79755	208.2778652	207.5544459	220.1610178	1928.44586	211.9977763	3.186843291	2.10E-289	9.23E-287	-	5	219418923	219419951	-	941	protein_coding	- && Q03663.1 RecName: Full=Probable glutathione S-transferase; AltName: Full=Auxin-induced protein PGNT35/PCNT111 && PF13417:Glutathione S-transferase, N-terminal domain|PF00043:Glutathione S-transferase, C-terminal domain	GST_C	2170	1811	1821	207	233	208	161.6544883	157.6042872	153.5955659	16.89985345	16.79521077	17.83573802
Zm00001eb194020	2178.26226	2207.650134	1993.452981	207.2716919	160.3424904	200.0501556	2126.455125	189.2214459	3.496391968	3.98E-289	1.72E-286	-	4	185194797	185196154	+	1358	protein_coding	- && Q9ZPE7.1 RecName: Full=Protein EXORDIUM; Flags: Precursor && PF04674:Phosphate-induced protein 1 conserved region	-	2397	2072	1927	206	180	189	123.7331077	124.9479633	112.6264255	11.65385652	8.990666659	11.22999098
Zm00001eb055850	1892.00752	2045.698966	1846.556083	8301.935582	7535.206255	7382.80336	1928.087523	7739.981732	-2.005579677	2.81E-288	1.20E-285	-	1	277607567	277615097	+	3088	protein_coding	- && P14640.1 RecName: Full=Tubulin alpha-1 chain; AltName: Full=Alpha-1-tubulin && PF03953:Tubulin C-terminal domain|PF00091:Tubulin/FtsZ family, GTPase domain	Tubulin	2082	1920	1785	8251	8459	6975	47.26297883	50.9170387	45.87956428	205.2728499	185.8064963	182.2570319
Zm00001eb057250	2408.174797	2501.719361	2160.005098	11779.27037	9973.3029	10683.10169	2356.633086	10811.89166	-2.19760693	1.23E-285	5.18E-283	-	1	282977863	282982562	+	3453	protein_coding	- && Q23892.2 RecName: Full=Lysosomal beta glucosidase; Flags: Precursor && PF00933:Glycosyl hydrolase family 3 N terminal domain|PF01915:Glycosyl hydrolase family 3 C-terminal domain	Glyco_hydro_3	2650	2348	2088	11707	11196	10093	53.79810179	55.68531934	47.99458844	260.4661295	219.9305054	235.8528171
Zm00001eb006350	504.3535896	530.6031694	534.8288486	3675.550925	3100.845605	3574.441139	523.2618692	3450.279223	-2.721478552	9.95E-284	4.13E-281	-	1	17894658	17898803	+	2425	protein_coding	- && Q8GWW4.1 RecName: Full=UDP-glucuronate:xylan alpha-glucuronosyltransferase 2; Short=UDP-GlcA:xylan glucuronyltransferase 2; AltName: Full=Glycogenin-like protein 2; AltName: Full=Plant glycogenin-like starch initiation protein 3; AltName: Full=Protein GLUCURONIC ACID SUBSTITUTION OF XYLAN 2; Short=AtGUX2 && PF01501:Glycosyl transferase family 8	Glyco_transf_8	555	498	517	3653	3481	3377	16.04349181	16.81732047	16.92143368	115.7284525	97.36692199	112.3664579
Zm00001eb278510	1435.817426	1295.609345	1307.589293	6329.835989	5597.734497	5795.103713	1346.338688	5907.558066	-2.132120612	1.18E-282	4.78E-280	-	6	119340638	119342232	+	1110	protein_coding	- && Q5S1S6.1 RecName: Full=Peroxiredoxin Q, chloroplastic; AltName: Full=Thioredoxin reductase; Flags: Precursor && PF00578:AhpC/TSA family	-	1580	1216	1264	6291	6284	5475	99.78189899	89.71184668	90.38210485	435.410525	384.0010026	397.9958264
Zm00001eb415520	2165.539827	2242.810585	2128.970542	125.7716577	198.6465297	177.8223605	2179.106985	167.413516	3.696881029	9.31E-279	3.71E-276	-	10	77822414	77824753	+	1526	protein_coding	- && Q2HIV9.1 RecName: Full=Transcription factor bHLH35; AltName: Full=Basic helix-loop-helix protein 35; Short=AtbHLH35; Short=bHLH 35; AltName: Full=Transcription factor EN 41; AltName: Full=bHLH transcription factor bHLH035 && PF00010:Helix-loop-helix DNA-binding domain	HLH	2383	2105	2058	125	223	168	109.4679955	112.9631429	107.0407622	6.29299948	9.912187079	8.883254841
Zm00001eb056950	405.3003621	392.0923019	433.449299	2665.35297	2484.417809	2507.506976	410.2806543	2552.425918	-2.637106065	1.23E-278	4.86E-276	-	1	282024101	282027690	+	2689	protein_coding	- && - && -	-	446	368	419	2649	2789	2369	11.62684046	11.20717663	12.36749025	75.68213457	70.35206877	71.08723653
Zm00001eb052520	2090.113975	2106.430654	2296.557145	204.2531721	257.4387762	232.8626149	2164.367258	231.5181877	3.221073933	3.48E-276	1.35E-273	-	1	264987437	264988542	+	1106	protein_coding	- && P33679.2 RecName: Full=Zeamatin; Flags: Precursor && PF00314:Thaumatin family	Thaumatin	2300	1977	2220	203	289	220	145.7774556	146.3830335	159.3148296	14.1007797	17.72400552	16.05036551
Zm00001eb157660	1822.034139	1704.749139	1677.934995	7866.262559	7062.195909	6798.52989	1734.906091	7242.329453	-2.060881471	6.85E-276	2.63E-273	-	3	217352145	217353091	-	947	protein_coding	- && Q06036.1 RecName: Full=50S ribosomal protein L12-2, chloroplastic; AltName: Full=CL12-2; Flags: Precursor && PF00542:Ribosomal protein L7/L12 C-terminal domain|PF16320:Ribosomal protein L7/L12 dimerisation domain	-	2005	1600	1622	7818	7928	6423	148.4164552	138.3595701	135.9437441	634.2316395	567.8489449	547.2746301
Zm00001eb391720	2470.878216	2266.250886	2346.212434	357.1915079	343.8455627	311.1891309	2361.113846	337.4087338	2.805824439	4.06E-274	1.54E-271	-	9	122783551	122786221	-	2016	protein_coding	- && Q6NKX1.1 RecName: Full=Proline dehydrogenase 2, mitochondrial; AltName: Full=Osmotic stress-induced proline dehydrogenase; AltName: Full=Proline oxidase; Flags: Precursor && PF01619:Proline dehydrogenase	-	2719	2127	2268	355	386	294	94.54451462	86.40048145	89.29165619	13.52820083	12.98721223	11.7672282
Zm00001eb026710	269.8973263	324.9678045	308.2765897	2899.79134	2430.079521	2854.683966	301.0472402	2728.184942	-3.182711486	6.11E-274	2.28E-271	-	1	124383940	124387909	-	1735	protein_coding	- && Q8VZ49.1 RecName: Full=Alcohol dehydrogenase-like 4 && PF08240:Alcohol dehydrogenase GroES-like domain|PF00107:Zinc-binding dehydrogenase	ADH_N	297	305	298	2882	2728	2697	11.99981711	14.39592451	13.63248853	127.6135276	106.6507828	125.4292543
Zm00001eb404280	729.7224008	687.2269965	761.3811075	3475.322446	3267.423637	3348.987789	726.1101683	3363.911291	-2.211250742	1.37E-270	5.08E-268	-	9	161165444	161168945	-	2314	protein_coding	- && Q0DVX2.2 RecName: Full=DEAD-box ATP-dependent RNA helicase 50 && PF00271:Helicase conserved C-terminal domain|PF00270:DEAD/DEAH box helicase	DEAD	803	645	736	3454	3668	3164	24.32595211	22.82630208	25.24485123	114.6730055	107.5189794	110.3292062
Zm00001eb336810	2679.889614	2495.326552	2577.937119	319.9630972	404.4193923	355.644721	2584.384428	360.0090702	2.840551508	5.52E-270	2.01E-267	-	8	18166651	18173010	+	5378	protein_coding	- && Q9LK64.1 RecName: Full=ABC transporter C family member 3; Short=ABC transporter ABCC.3; Short=AtABCC3; AltName: Full=ATP-energized glutathione S-conjugate pump 3; AltName: Full=Glutathione S-conjugate-transporting ATPase 3; AltName: Full=Multidrug resistance-associated protein 3 && PF00005:ABC transporter|PF00664:ABC transporter transmembrane region	ABC_membrane	2949	2342	2492	318	454	336	38.43896022	35.66196695	36.77778724	4.542642279	5.726037867	5.041222345
Zm00001eb043480	6663.828599	6795.556254	6415.877213	1862.426707	1622.131527	1826.913061	6625.087355	1770.490432	1.905125274	5.89E-269	2.12E-266	-	1	228615380	228618771	+	1791	protein_coding	- && Q9SGU9.1 RecName: Full=Methionine gamma-lyase; Short=AtMGL; AltName: Full=L-methioninase && PF01053:Cys/Met metabolism PLP-dependent enzyme	Cys_Met_Meta_PP	7333	6378	6202	1851	1821	1726	287.0144458	291.6272681	274.8492347	79.39863741	68.96575908	77.7611328
Zm00001eb225380	1037.787026	1013.260269	1039.657626	4931.255155	4241.949662	4664.661564	1030.234974	4612.622127	-2.161983348	1.07E-260	3.81E-258	-	5	50135967	50139350	-	1651	protein_coding	- && P92959.2 RecName: Full=50S ribosomal protein L24, chloroplastic; AltName: Full=CL24; Flags: Precursor && PF00467:KOW motif	KOW	1142	951	1005	4901	4762	4407	48.48826979	47.17073508	48.31448387	228.0551299	195.6417228	215.3839564
Zm00001eb367450	1774.779388	1906.122631	1902.418284	7373.237661	6472.491861	6977.410717	1861.106767	6941.046746	-1.89942911	2.28E-259	8.02E-257	-	8	174202238	174203062	+	825	protein_coding	- && Q9TJN6.1 RecName: Full=30S ribosomal protein S17, chloroplastic; Flags: Precursor && PF00366:Ribosomal protein S17	-	1953	1789	1839	7328	7266	6592	165.9456802	177.58063	176.9237503	682.3916887	597.3936552	644.7340742
Zm00001eb163520	1930.174819	1909.319035	1779.314545	228.4013304	206.6636542	231.8041485	1872.936133	222.289711	3.077956275	5.33E-257	1.86E-254	-	3	235779970	235785615	+	2897	protein_coding	- && O94808.3 RecName: Full=Glutamine--fructose-6-phosphate aminotransferase [isomerizing] 2; AltName: Full=D-fructose-6-phosphate amidotransferase 2; AltName: Full=Glutamine:fructose-6-phosphate amidotransferase 2; Short=GFAT 2; Short=GFAT2; AltName: Full=Hexosephosphate aminotransferase 2 && PF13522:Glutamine amidotransferase domain|PF01380:SIS domain	SIS	2124	1792	1720	227	232	219	51.39533178	50.65574541	47.12358337	6.019765567	5.431986106	6.099763442
Zm00001eb054050	2186.440967	2080.859417	2076.211797	289.7778993	244.9676936	300.6044665	2114.50406	278.4500198	2.929797085	6.54E-257	2.25E-254	-	1	270833779	270849329	+	3247	protein_coding	- && Q53RB0.1 RecName: Full=Probable linoleate 9S-lipoxygenase 4; AltName: Full=Lipoxygenase 4 && PF01477:PLAT/LH2 domain|PF00305:Lipoxygenase	Lipoxygenase	2406	1953	2007	288	275	284	51.94347389	49.25600164	49.05953639	6.814161394	5.744729261	7.057541239
Zm00001eb302370	1505.790807	1477.80441	1429.658547	77.47534114	92.64232776	106.9051096	1471.084588	92.34092616	3.996489617	2.03E-252	6.91E-250	-	7	14390493	14393714	+	2746	protein_coding	- && Q6YU51.1 RecName: Full=Probable 1-deoxy-D-xylulose-5-phosphate synthase 2, chloroplastic; Short=1-deoxyxylulose-5-phosphate synthase; Short=DXP synthase; Short=DXPS; Flags: Precursor && PF13292:1-deoxy-D-xylulose-5-phosphate synthase|PF02780:Transketolase, C-terminal domain|PF02779:Transketolase, pyrimidine binding domain	-	1657	1387	1382	77	104	101	42.2999284	41.36329511	39.94531645	2.154231682	2.568928206	2.967824488
Zm00001eb110100	1994.695728	1990.294619	2042.073786	6568.299052	6040.457928	6262.945875	2009.021378	6290.567619	-1.646557879	3.12E-252	1.05E-249	-	2	220151828	220153725	-	1138	protein_coding	- && Q08935.1 RecName: Full=29 kDa ribonucleoprotein A, chloroplastic; AltName: Full=CP29A; Flags: Precursor && PF00076:RNA recognition motif. (a.k.a. RRM, RBD, or RNP domain)	RRM_1	2195	1868	1974	6528	6781	5917	135.2103445	134.4230701	137.6775859	440.6970062	404.1761131	419.5431941
Zm00001eb078870	2867.091126	2876.764171	2847.937757	637.9138479	649.3870859	590.6242688	2863.931018	625.9750675	2.192278042	5.70E-252	1.90E-249	-	2	36057865	36059741	-	1877	protein_coding	- && Q9FLD5.1 RecName: Full=AAA-ATPase ASD, mitochondrial; AltName: Full=AAA-ATPase 1; AltName: Full=Protein ATPASE-IN-SEED-DEVELOPMENT && PF00004:ATPase family associated with various cellular activities (AAA)|PF14363:Domain associated at C-terminal with AAA	AAA	3155	2700	2753	634	729	558	117.8291508	117.7982102	116.4126819	25.9493929	26.34404238	23.98762768
Zm00001eb333330	342.5969428	415.5326025	352.7594533	2713.649287	2477.291476	2440.823591	370.2963329	2543.921451	-2.783125826	1.82E-251	6.00E-249	-	8	4822675	4824876	+	1827	protein_coding	- && - && PF03798:TLC domain	LAG1	377	390	341	2697	2781	2306	14.46506733	17.48095923	14.81406301	113.4082413	103.2479892	101.8446286
Zm00001eb417240	403.4828717	382.503088	399.3112874	3210.698878	2579.732512	2947.829012	395.0990823	2912.753467	-2.880830417	2.74E-251	8.94E-249	-	10	87380573	87385170	+	1563	protein_coding	- && Q9FEQ8.1 RecName: Full=Peroxidase 2; AltName: Full=Plasma membrane-bound peroxidase 2; Short=pmPOX2; Flags: Precursor && PF00141:Peroxidase	-	444	359	386	3191	2896	2785	19.9132272	18.80938825	19.60138155	156.8447704	125.6778493	143.7750723
Zm00001eb018320	401.6653813	388.8958972	407.587169	2553.667738	2293.788404	2589.008891	399.3828158	2478.821678	-2.632828599	5.16E-251	1.66E-248	-	1	65250199	65252230	-	1302	protein_coding	- && Q9ZUU4.1 RecName: Full=RNA-binding protein CP29B, chloroplastic; AltName: Full=Ribonucleoprotein At2g37220; Flags: Precursor && PF00076:RNA recognition motif. (a.k.a. RRM, RBD, or RNP domain)	RRM_1	442	365	394	2538	2575	2446	23.79736884	22.95731433	24.01837347	149.7555236	134.148373	151.5873084
Zm00001eb261440	7386.281038	7820.536673	7411.051976	2479.210917	2600.220719	2654.63381	7539.289896	2578.021815	1.548052191	4.92E-249	1.57E-246	-	6	12447067	12452122	+	2876	protein_coding	- && Q9FKS8.1 RecName: Full=Lysine histidine transporter 1 && PF01490:Transmembrane amino acid transporter protein	Aa_trans	8128	7340	7164	2464	2919	2508	198.1127699	209.0000445	197.7083681	65.81941808	68.84372704	70.3648917
Zm00001eb017180	566.1482636	621.1679674	574.1392862	3146.303789	2822.918622	3132.002171	587.1518391	3033.741527	-2.369970879	3.25E-246	1.03E-243	-	1	61426195	61429756	-	1488	protein_coding	- && O23049.1 RecName: Full=50S ribosomal protein L6, chloroplastic; AltName: Full=Protein EMBRYO DEFECTIVE 2394; Flags: Precursor && PF00347:Ribosomal protein L6	-	623	583	555	3127	3169	2959	29.34963957	32.0852054	29.60386451	161.4459543	144.4569592	160.457273
Zm00001eb176730	484.3611951	526.3412965	513.1046594	2973.241988	2629.616842	2740.369591	507.935717	2781.07614	-2.454041107	1.01E-245	3.17E-243	-	4	60955748	60960457	+	2483	protein_coding	- && Q9S9N6.1 RecName: Full=Photosynthetic NDH subunit of subcomplex B 1, chloroplastic; Short=Protein PnsB1; AltName: Full=NAD(P)H DEHYDROGENASE SUBUNIT 48; AltName: Full=NDH-DEPENDENT CYCLIC ELECTRON FLOW 1; Flags: Precursor && PF03106:WRKY DNA -binding domain	WRKY	533	494	496	2955	2952	2589	15.04763146	16.29256378	15.85489291	91.4287921	80.64153656	84.13422605
Zm00001eb018900	2437.254644	2478.27906	2368.971109	484.9755121	498.8433033	495.3622899	2428.168271	493.0603685	2.299752474	4.51E-242	1.39E-239	-	1	67812540	67814282	-	1338	protein_coding	- && Q7XJE6.1 RecName: Full=Metacaspase-1; Short=AtMC1; AltName: Full=Metacaspase 1b; Short=AtMCP1b; AltName: Full=Protein LSD ONE LIKE 3 && PF00656:Caspase domain	Peptidase_C14	2682	2326	2290	482	560	468	140.5142329	142.3615793	135.8431441	27.67535123	28.38906403	28.22325585
Zm00001eb234680	1906.547443	1892.271544	1788.624911	6160.798881	5687.70445	5873.430228	1862.4813	5907.311186	-1.664754108	6.10E-238	1.87E-235	-	5	100852676	100861874	+	1495	protein_coding	- && Q9SHU7.1 RecName: Full=Protein TIC 21, chloroplastic; AltName: Full=Protein CHLOROPLAST IMPORT APPARATUS 5; Short=AtCIA5; AltName: Full=Protein PERMEASE IN CHLOROPLASTS 1; Short=AtPIC1; AltName: Full=Translocon at the inner envelope membrane of chloroplasts 21; Short=AtTIC21; Flags: Precursor && PF12263:Protein of unknown function (DUF3611)	-	2098	1776	1729	6123	6385	5549	98.37436634	97.28389922	91.79354801	314.6482229	289.6935793	299.4959165
Zm00001eb283110	367.1330634	384.6340244	378.6215833	2218.612042	2071.0905	2251.3581	376.7962237	2180.353547	-2.533117086	2.36E-235	7.14E-233	-	6	139381927	139388728	+	4914	protein_coding	- && Q6AT26.1 RecName: Full=Probable cellulose synthase A catalytic subunit 1 [UDP-forming]; AltName: Full=OsCesA1 >A2Y0X2.1 RecName: Full=Probable cellulose synthase A catalytic subunit 1 [UDP-forming]; AltName: Full=OsCesA1 && PF14569:Zinc-binding RING-finger|PF03552:Cellulose synthase	-	404	361	366	2205	2325	2127	5.76320237	6.01604741	5.911589774	34.47272844	32.09275242	34.92606926
Zm00001eb200910	1175.916297	1124.068963	1252.761578	5567.156657	4893.118331	4812.846864	1184.248946	5091.040617	-2.103850522	1.71E-234	5.13E-232	-	4	210874860	210878709	-	1953	protein_coding	- && Q40677.2 RecName: Full=Fructose-bisphosphate aldolase, chloroplastic; AltName: Full=Chloroplastic aldolase; Short=AldP; Flags: Precursor && PF00274:Fructose-bisphosphate aldolase class-I	-	1294	1055	1211	5533	5493	4547	46.44614673	44.23738195	49.21531349	217.6509882	190.7772202	187.8624942
Zm00001eb348520	3027.030283	3398.843595	2837.592905	558.4261602	561.1987163	531.3501486	3087.822261	550.3250084	2.487256092	5.67E-234	1.68E-231	-	8	102787888	102789774	+	1188	protein_coding	- && O48556.1 RecName: Full=Soluble inorganic pyrophosphatase; AltName: Full=Pyrophosphate phospho-hydrolase; Short=PPase && PF00719:Inorganic pyrophosphatase	Pyrophosphatase	3331	3190	2743	555	630	502	196.5512675	219.8940321	183.2600172	35.89043805	35.97023454	34.09609557
Zm00001eb328390	4411.049232	4266.134719	4232.078955	13187.91294	11884.9417	13522.96713	4303.087635	12865.27392	-1.579552943	6.58E-234	1.94E-231	-	7	176877420	176879424	+	1231	protein_coding	- && Q08935.1 RecName: Full=29 kDa ribonucleoprotein A, chloroplastic; AltName: Full=CP29A; Flags: Precursor && PF00076:RNA recognition motif. (a.k.a. RRM, RBD, or RNP domain)	RRM_1	4854	4004	4091	13107	13342	12776	276.41358	266.3638087	263.7726621	817.9889991	735.1602963	837.4410073
Zm00001eb153240	1268.608308	1475.673473	1361.382524	5274.360237	4925.186829	5097.574334	1368.554768	5099.040467	-1.898921504	9.07E-234	2.64E-231	-	3	202895117	202902061	+	3940	protein_coding	- && Q9SYL9.1 RecName: Full=50S ribosomal protein L13, chloroplastic; AltName: Full=CL13; AltName: Full=Protein EMBRYO DEFECTIVE 1473; Flags: Precursor && PF04765:Protein of unknown function (DUF616)|PF00572:Ribosomal protein L13|PF06884:Protein of unknown function (DUF1264)	-	1396	1385	1316	5242	5529	4816	24.83744127	28.78675767	26.51050638	102.2122648	95.18522237	98.62968124
Zm00001eb299970	787.882094	632.8881177	754.1397111	3780.192944	3752.014274	3497.17309	724.9699743	3676.460103	-2.340208363	1.59E-233	4.58E-231	-	7	5273284	5294651	+	6472	protein_coding	- && F4IIU4.1 RecName: Full=187-kDa microtubule-associated protein AIR9; AltName: Full=Auxin-induced in root cultures protein 9 && -	-	867	594	729	3757	4212	3304	9.390706034	7.516006322	8.940202907	44.59692379	44.14372876	41.1925714
Zm00001eb378930	820.5969215	871.5529971	882.4158759	4126.316546	3579.200701	4090.972758	858.1885982	3932.163335	-2.196326503	6.37E-233	1.82E-230	-	9	27938604	27943801	+	2969	protein_coding	- && Q9LJE4.1 RecName: Full=Chaperonin 60 subunit beta 2, chloroplastic; Short=CPN-60 beta 2; Flags: Precursor && PF00118:TCP-1/cpn60 chaperonin family	-	903	818	853	4101	4018	3865	21.32039318	22.56224477	22.80327315	106.1162241	91.79497239	105.0404742
Zm00001eb074370	1312.228078	1244.466871	1256.899518	63.38891548	73.93570389	66.68338519	1271.198156	68.00266818	4.220496759	1.82E-231	5.16E-229	-	2	20057564	20059103	-	1540	protein_coding	- && Q6JAH0.1 RecName: Full=Putative cis-zeatin O-glucosyltransferase && PF00201:UDP-glucoronosyl and UDP-glucosyl transferase	UDPGT	1444	1168	1215	63	83	63	65.7300752	62.10997041	62.62012252	3.142838359	3.655750367	3.300936742
Zm00001eb269720	1690.266084	1514.030329	1681.038451	6287.576712	5630.693786	5858.611698	1628.444954	5925.627399	-1.862483581	1.98E-231	5.56E-229	-	6	74946668	74948147	+	1480	protein_coding	- && Q9SW18.1 RecName: Full=Magnesium protoporphyrin IX methyltransferase, chloroplastic; Flags: Precursor && PF07109:Magnesium-protoporphyrin IX methyltransferase C-terminus	-	1860	1421	1625	6249	6321	5535	88.09857538	78.62697417	87.1465113	324.3777266	289.6964916	301.7680684
Zm00001eb011080	36442.50027	33178.68011	34569.39194	12661.68432	13780.54625	13689.14636	34730.19077	13377.12565	1.376442397	2.65E-230	7.37E-228	-	1	35692130	35696538	-	2787	protein_coding	- && Q9SLZ0.1 RecName: Full=Phosphoenolpyruvate carboxykinase [ATP]; Short=PEP carboxykinase; Short=PEPCK && PF01293:Phosphoenolpyruvate carboxykinase	-	40102	31140	33417	12584	15470	12933	1008.664464	914.9994645	951.6754056	346.8837515	376.5065238	374.4377975
Zm00001eb007650	2236.421953	2042.502562	2131.039513	346.123602	360.7706033	382.1063818	2136.654676	363.0001957	2.558587737	4.59E-230	1.27E-227	-	1	22565338	22571189	-	5116	protein_coding	- && Q2QMX9.1 RecName: Full=Calcium-transporting ATPase 1, plasma membrane-type; AltName: Full=Ca(2+)-ATPase isoform 1; AltName: Full=Plastid envelope ATPase 1 && PF00122:E1-E2 ATPase|PF12710:haloacid dehalogenase-like hydrolase|PF12515:Ca2+-ATPase N terminal autoinhibitory domain|PF00690:Cation transporter/ATPase, N-terminus|PF00689:Cation transporting ATPase, C-terminus	E1-E2_ATPase	2461	1917	2060	344	405	361	33.72086718	30.68532853	31.95913678	5.165711211	5.369621184	5.693692903
Zm00001eb355890	2213.703323	2307.804146	2238.625974	7485.929066	6664.012058	7011.281642	2253.377814	7053.740922	-1.646371233	2.30E-228	6.28E-226	-	8	137733685	137734650	-	826	protein_coding	- && - && -	-	2436	2166	2164	7440	7481	6624	206.7354213	214.7423025	207.9388152	691.9824893	614.3258188	647.0795124
Zm00001eb291360	1959.254665	1927.431995	1933.45284	6996.928861	6179.42142	7109.71902	1940.0465	6762.023101	-1.800778507	5.19E-228	1.40E-225	-	6	167053712	167058030	-	1931	protein_coding	- && Q6YZE2.1 RecName: Full=Glutamate-1-semialdehyde 2,1-aminomutase, chloroplastic; Short=GSA; AltName: Full=Glutamate-1-semialdehyde aminotransferase; Short=GSA-AT; Flags: Precursor && PF00202:Aminotransferase class-III	Aminotran_3	2156	1809	1869	6954	6937	6717	78.26798255	76.71768574	76.82196003	276.6652597	243.6736572	280.6793406
Zm00001eb149900	9817.174466	10161.37033	10039.67887	4029.723913	4190.283748	3920.559662	10006.07456	4046.855774	1.305338734	2.74E-226	7.34E-224	-	3	191468714	191471922	+	2144	protein_coding	- && - && -	-	10803	9537	9705	4005	4704	3704	353.2134656	364.2723454	359.276751	143.5092702	148.8201345	139.4002556
Zm00001eb003360	3109.726097	2791.526714	2896.558561	588.611358	477.4643046	529.2332158	2932.603791	531.7696261	2.465882225	5.34E-226	1.42E-223	-	1	8950876	8952733	-	1858	protein_coding	- && - && -	-	3422	2620	2800	585	536	500	129.1076429	115.476811	119.6108778	24.18869135	19.56763058	21.71409171
Zm00001eb313510	534.3421814	527.4067648	601.0359014	3236.859383	2843.406829	2854.683966	554.2616159	2978.316726	-2.42627572	3.03E-225	7.98E-223	-	7	123685735	123691964	+	2995	protein_coding	- && Q8H1Z0.1 RecName: Full=Protein ECERIFERUM 3; AltName: Full=Protein FACELESS POLLEN 1; AltName: Full=Protein WAX2; AltName: Full=Protein YORE-YORE && PF12076:WAX2 C-terminal domain	-	588	495	581	3217	3192	2697	13.76252612	13.53466692	15.39705502	82.51947394	72.29116385	72.66102046
novel.1817	4.543726032	7.458277481	11.3793372	6942.595505	6383.412699	6400.546511	7.793780239	6575.518239	-9.746530865	7.70E-224	2.01E-221	-	3	173936047	173940579	-	3905	-	- && Q9M8L4.1 RecName: Full=Glycerol kinase; Short=Glycerokinase; AltName: Full=ATP:glycerol 3-phosphotransferase; AltName: Full=Protein GLYCEROL INSENSITIVE 1; AltName: Full=Protein NONHOST RESISTANCE TO P. S. PHASEOLICOLA 1 && -	-	5	7	11	6900	7166	6047	0.089756647	0.146796669	0.223578482	135.7470089	124.4729339	124.9500124
Zm00001eb395590	2030.136791	1962.592446	2161.039584	6711.175655	6152.697672	6412.189642	2051.256274	6425.354323	-1.647063427	9.61E-223	2.49E-220	-	9	139874107	139878906	-	1799	protein_coding	- && P29344.1 RecName: Full=30S ribosomal protein S1, chloroplastic; AltName: Full=CS1; Flags: Precursor && PF00575:S1 RNA binding domain	S1	2234	1842	2089	6670	6907	6058	87.05017774	83.84895664	92.16491621	284.8373175	260.4218702	271.7161665
Zm00001eb058750	763.3459735	804.4284998	710.6913327	3816.415181	3270.096012	3680.287782	759.488602	3588.932992	-2.240127812	3.79E-217	9.73E-215	-	1	287896388	287898544	-	1094	protein_coding	- && Q9XJ27.1 RecName: Full=30S ribosomal protein S9, chloroplastic; Flags: Precursor && PF00380:Ribosomal protein S9/S16	-	840	755	687	3793	3671	3477	53.82445249	56.51566342	49.84226513	266.3592217	227.607319	256.4512037
Zm00001eb080160	2251.870622	2383.452389	2295.52266	322.981617	409.764142	319.6568623	2310.28189	350.8008738	2.714044131	4.32E-217	1.10E-214	-	2	41432003	41433248	+	1126	protein_coding	- && - && -	-	2478	2237	2219	321	460	302	154.2696763	162.6922232	156.4145925	21.90124777	27.71013247	21.64142857
Zm00001eb410930	3784.923785	3496.866671	3436.559836	9784.028796	9325.697398	9749.534301	3572.78343	9619.753498	-1.428103924	5.65E-216	1.43E-213	-	10	28847706	28853887	-	2327	protein_coding	- && Q41364.1 RecName: Full=Dicarboxylate transporter 1, chloroplastic; Short=SODIT1; AltName: Full=2-oxoglutarate/malate translocator; Flags: Precursor && PF00939:Sodium:sulfate symporter transmembrane region	Na_sulph_symp	4165	3282	3322	9724	10469	9211	125.4689545	115.499843	113.3082679	321.0338177	305.1602607	319.3947492
Zm00001eb176260	753.3497762	688.2924647	673.4498655	3320.371763	2956.537364	3124.592906	705.0307021	3133.834011	-2.150197814	1.46E-213	3.65E-211	-	4	56455800	56458127	+	1280	protein_coding	- && P19683.1 RecName: Full=31 kDa ribonucleoprotein, chloroplastic; Flags: Precursor && PF00076:RNA recognition motif. (a.k.a. RRM, RBD, or RNP domain)	RRM_1	829	646	651	3300	3319	2952	45.40066536	41.32965202	40.36726957	198.0642924	175.8799946	186.0903088
Zm00001eb033870	68251.30873	69367.30792	64199.11705	31369.46378	30654.81178	31949.80924	67272.5779	31324.69493	1.102783619	3.49E-211	8.66E-209	-	1	187650116	187765353	+	5193	protein_coding	- && Q84VX0.1 RecName: Full=Probable galactinol--sucrose galactosyltransferase 1; AltName: Full=Protein SEED IMBIBITION 1; AltName: Full=Raffinose synthase 1 && PF05691:Raffinose synthase or seed imbibition protein Sip1	-	75105	65105	62059	31177	34413	30185	1013.837112	1026.680282	948.5163175	461.2307108	449.4934552	469.0187779
Zm00001eb212250	961.4524285	979.1652865	1108.968135	3947.217705	3737.761609	3851.759344	1016.528617	3845.579553	-1.920259334	6.07E-211	1.49E-208	-	5	3402981	3410817	-	2634	protein_coding	- && Q6ATS0.1 RecName: Full=Magnesium-chelatase subunit ChlD, chloroplastic; Short=Mg-chelatase subunit D; AltName: Full=Mg-protoporphyrin IX chelatase subunit ChlD; AltName: Full=Protein CHLORINA 1; Flags: Precursor >B8AMB8.1 RecName: Full=Magnesium-chelatase subunit ChlD, chloroplastic; Short=Mg-chelatase subunit D; AltName: Full=Mg-protoporphyrin IX chelatase subunit ChlD; AltName: Full=Protei…	-	1058	919	1072	3923	4196	3639	28.15707605	28.57188814	32.3025919	114.4207405	108.0535077	111.4765855
Zm00001eb165310	2710.786951	2773.413755	2765.178941	600.6854372	693.035875	635.0798589	2749.793215	642.9337237	2.094547629	9.28E-211	2.27E-208	-	4	3473528	3475738	-	1940	protein_coding	- && B6SJQ0.1 RecName: Full=Cell number regulator 13; AltName: Full=ZmCNR13 && -	-	2983	2603	2673	597	778	600	107.7876939	109.8782259	109.3592655	23.64148855	27.20176146	24.95553551
Zm00001eb406450	139.9467618	108.6777576	83.79330123	1465.994442	1498.311493	1457.508276	110.8059402	1473.938071	-3.723421093	1.63E-210	3.94E-208	-	10	4227533	4232681	-	2420	protein_coding	- && Q2RAK2.1 RecName: Full=Pyruvate kinase 1, cytosolic; Short=OsPK1 >B8BJ39.1 RecName: Full=Pyruvate kinase 1, cytosolic; Short=OsPK1 && PF00224:Pyruvate kinase, barrel domain|PF02887:Pyruvate kinase, alpha/beta domain	PK	154	102	81	1457	1682	1377	4.460905381	3.451628181	2.656611259	46.2536918	47.14436454	45.91302923
Zm00001eb172970	1448.539859	1622.708086	1602.417575	183.1235336	183.5030723	200.0501556	1557.888507	188.8922538	3.045035939	1.81E-210	4.36E-208	-	4	37191413	37197483	+	2439	protein_coding	- && Q94BV7.1 RecName: Full=External alternative NAD(P)H-ubiquinone oxidoreductase B2, mitochondrial; AltName: Full=External alternative NADH dehydrogenase NDB2; AltName: Full=NADH:ubiquinone reductase (non-electrogenic) NDB2; Flags: Precursor && PF07992:Pyridine nucleotide-disulphide oxidoreductase	Pyr_redox_2	1594	1523	1549	182	206	189	45.81357403	51.13606477	50.40782668	5.732734175	5.728944049	6.252696904
Zm00001eb054810	4872.691797	4113.772765	4449.320847	1138.988132	1150.902764	1116.682085	4478.595136	1135.524327	1.979926282	4.76E-209	1.13E-206	-	1	273967978	273970987	+	2897	protein_coding	- && Q8RWD0.2 RecName: Full=Zinc finger protein CONSTANS-LIKE 16 && PF06203:CCT motif	CCT	5362	3861	4301	1132	1292	1055	129.7465956	109.1416479	117.8363559	30.01927146	30.25054331	29.38470517
Zm00001eb286460	228.0950468	176.8677231	177.9314545	1931.852662	1655.090817	1915.824241	194.2980748	1834.255907	-3.23214099	4.77E-209	1.13E-206	-	6	152439088	152442721	+	2364	protein_coding	- && C0LGQ4.1 RecName: Full=Protein MALE DISCOVERER 2; Short=AtMDIS2; AltName: Full=Probable LRR receptor-like serine/threonine-protein kinase MRH1; AltName: Full=Protein MORPHOGENESIS OF ROOT HAIR 1; Flags: Precursor && PF07714:Protein tyrosine kinase	Pkinase_Tyr	251	166	172	1920	1858	1810	7.442929512	5.750423314	5.774831685	62.39588845	53.31106987	61.78008134
Zm00001eb300260	222.6425756	225.8792609	210.0004957	1664.210575	1515.236534	1704.130955	219.507444	1627.859354	-2.889675555	7.42E-206	1.74E-203	-	7	6337730	6340658	-	2372	protein_coding	- && Q39061.1 RecName: Full=RNA-binding protein CP33, chloroplastic; AltName: Full=Protein PIGMENT DEFECTIVE 322; Flags: Precursor && PF00076:RNA recognition motif. (a.k.a. RRM, RBD, or RNP domain)	RRM_1	245	212	203	1654	1701	1610	7.240508312	7.31914543	6.792657376	53.57017154	48.64170502	54.7682122
Zm00001eb183770	2251.870622	2067.008331	2230.350092	6302.669311	5982.556474	6247.068879	2183.076348	6177.431554	-1.499775429	8.13E-206	1.89E-203	-	4	136138585	136141174	+	2087	protein_coding	- && Q43467.1 RecName: Full=Elongation factor Tu, chloroplastic; Short=EF-Tu; Flags: Precursor && PF03143:Elongation factor Tu C-terminal domain|PF03144:Elongation factor Tu domain 2|PF00009:Elongation factor Tu GTP binding domain	GTP_EFTU	2478	1940	2156	6264	6716	5902	83.23318425	76.12345324	81.99448895	230.5852465	218.27671	228.1886974
Zm00001eb074890	3759.478919	3828.227284	3924.83685	1232.562245	1253.3438	1250.048856	3837.514351	1245.3183	1.623383698	1.85E-205	4.29E-203	-	2	21976654	21979409	-	2056	protein_coding	- && Q8L7W2.2 RecName: Full=Nudix hydrolase 8; Short=AtNUDT8 && PF00293:NUDIX domain	NUDIX	4137	3593	3794	1225	1407	1181	141.052266	143.1110958	146.4645671	45.77361315	46.41839799	46.34940469
Zm00001eb095350	160.8479015	159.8202317	147.9313837	1679.303174	1388.744125	1584.524248	156.199839	1550.857182	-3.309997629	7.69E-205	1.77E-202	-	2	165512355	165518348	+	4077	protein_coding	- && Q84ZN6.1 RecName: Full=Probable cellulose synthase A catalytic subunit 8 [UDP-forming]; AltName: Full=OsCesA8 && PF03552:Cellulose synthase|PF14569:Zinc-binding RING-finger	-	177	150	143	1669	1559	1497	3.04333816	3.012934899	2.783900327	31.44979665	25.93728801	29.62773572
Zm00001eb181530	1438.543662	1551.321716	1507.244937	5467.545504	4887.773581	4914.459642	1499.036772	5089.926242	-1.764239963	8.50E-205	1.94E-202	-	4	114748802	114756330	+	1365	protein_coding	- && Q6ER94.1 RecName: Full=2-Cys peroxiredoxin BAS1, chloroplastic; AltName: Full=Thiol-specific antioxidant protein; Flags: Precursor && PF00578:AhpC/TSA family|PF10417:C-terminal domain of 1-Cys peroxiredoxin	-	1583	1456	1457	5434	5487	4643	81.29539026	87.35100861	84.71986525	305.8364185	272.6600246	274.4627468
Zm00001eb241500	1744.790796	1863.503902	1842.418142	6326.817469	5631.584578	5704.075599	1816.90428	5887.492549	-1.696672813	9.23E-205	2.09E-202	-	5	166094779	166097782	+	1417	protein_coding	- && P43394.1 RecName: Full=Fruit protein pKIWI502 && PF00175:Oxidoreductase NAD-binding domain	NAD_binding_1	1920	1749	1781	6288	6322	5389	94.98368953	101.0785864	99.75907766	340.9140494	302.6243029	306.8708996
Zm00001eb022980	13630.26935	12716.36311	12736.58179	5316.619514	5499.747419	5127.211394	13027.73808	5314.526109	1.293375603	1.24E-203	2.78E-201	-	1	89503489	89506214	+	2002	protein_coding	- && Q6NKX1.1 RecName: Full=Proline dehydrogenase 2, mitochondrial; AltName: Full=Osmotic stress-induced proline dehydrogenase; AltName: Full=Proline oxidase; Flags: Precursor && PF01619:Proline dehydrogenase	-	14999	11935	12312	5284	6174	4844	525.1893234	488.1997476	488.1158269	202.7687166	209.1807485	195.2348911
Zm00001eb071890	1681.178632	1755.891613	1767.935207	236.4507165	290.3980659	243.4472792	1735.001817	256.7653539	2.751647641	2.79E-201	6.21E-199	-	2	12846196	12848979	+	1487	protein_coding	- && Q39219.2 RecName: Full=Ubiquinol oxidase 1a, mitochondrial; AltName: Full=Alternative oxidase 1a; Flags: Precursor && PF01786:Alternative oxidase	AOX	1850	1648	1709	235	326	230	87.21243587	90.75810914	91.21987024	12.14113003	14.87050757	12.48056483
Zm00001eb107490	884.2090859	952.5285812	881.3813907	3555.816307	3225.556431	3346.870856	906.0396859	3376.081198	-1.898181984	5.24E-200	1.16E-197	-	2	213472336	213475902	+	1869	protein_coding	- && Q02245.1 RecName: Full=Tubulin alpha-5 chain; AltName: Full=Alpha-5-tubulin && PF03953:Tubulin C-terminal domain|PF00091:Tubulin/FtsZ family, GTPase domain	Tubulin	973	894	852	3534	3621	3162	36.49397714	39.17124884	36.18167342	145.2644889	131.4130164	136.5117196
Zm00001eb347850	5451.562494	5137.687716	4977.942784	1755.772342	1680.923774	1777.165139	5189.064331	1737.953751	1.579069567	5.11E-199	1.12E-196	-	8	98552322	98555632	-	3230	protein_coding	- && Q9FF86.1 RecName: Full=BAHD acyltransferase DCR; AltName: Full=Protein DEFECTIVE IN CUTICULAR RIDGES; AltName: Full=Protein PERMEABLE LEAVES 3 && PF02458:Transferase family	-	5999	4822	4812	1745	1887	1679	130.1949072	122.254227	118.244637	41.50449418	39.62675763	41.94358492
Zm00001eb122200	159.9391563	215.2245787	176.8969693	1683.327867	1527.707616	1557.004121	184.0202348	1589.346535	-3.11599345	7.19E-199	1.57E-196	-	3	9385180	9391589	+	3077	protein_coding	- && - && -	-	176	202	171	1673	1715	1471	4.009616425	5.376047207	4.410897543	41.77059496	37.80556987	38.57469933
Zm00001eb076540	890.5703024	963.1832633	814.1398527	4271.205496	3661.15353	3847.525479	889.2978061	3926.628168	-2.142600873	1.05E-197	2.27E-195	-	2	27650552	27654431	+	3880	protein_coding	- && Q9FL59.1 RecName: Full=FT-interacting protein 1 && PF08372:Plant phosphoribosyltransferase C-terminal|PF00168:C2 domain	C2	980	904	787	4245	4110	3635	17.70565538	19.0798917	16.09909128	84.05202586	71.85041105	75.5944763
Zm00001eb113200	1441.269897	1682.374306	1486.555233	179.0988406	183.5030723	194.7578234	1536.733146	185.7865788	3.048516553	2.98E-197	6.41E-195	-	2	229711018	229712258	-	1057	protein_coding	- && C5Y376.1 RecName: Full=CASP-like protein 1U2; Short=SbCASPL1U2 && PF04535:Domain of unknown function (DUF588)	-	1586	1579	1437	178	206	184	105.1830724	122.3337653	107.9046441	12.93740672	13.21938934	14.04624401
Zm00001eb071140	1949.258468	2121.347209	2089.660105	5781.471561	5554.085708	5647.976879	2053.421927	5661.178049	-1.46389089	1.25E-196	2.68E-194	-	2	11057294	11061519	-	1686	protein_coding	- && Q7XPL2.2 RecName: Full=Oxygen-dependent coproporphyrinogen-III oxidase, chloroplastic; Short=Coprogen oxidase; Short=Coproporphyrinogenase; Flags: Precursor && PF01218:Coproporphyrinogen III oxidase	-	2145	1991	2020	5746	6235	5336	89.18408953	96.70588197	95.09378964	261.824491	250.8407255	255.3733795
Zm00001eb365570	657.0227843	717.0601064	751.0362555	3340.495229	2923.578074	3372.274051	708.3730487	3212.115785	-2.181836681	6.17E-194	1.30E-191	-	8	170023792	170027881	+	2457	protein_coding	- && F4JF21.1 RecName: Full=Protein PLASTID TRANSCRIPTIONALLY ACTIVE 10; Short=pTAC10; AltName: Full=Plastid-encoded RNA polymerase-associated protein 3; Short=PEP-associated protein 3; AltName: Full=Protein PIGMENT DEFECTIVE 312; Flags: Precursor && -	-	723	673	726	3320	3282	3186	20.62769957	22.43102442	23.45253648	103.8090326	90.60508685	104.6304247
Zm00001eb090830	137.2205262	119.3324397	134.4830761	1358.333903	1208.804219	1327.316905	130.3453473	1298.151676	-3.312669327	2.29E-193	4.78E-191	-	2	131169464	131171064	-	1601	protein_coding	- && Q53QK0.1 RecName: Full=Flavonoid O-methyltransferase-like protein Os11g0303600 && PF08100:Dimerisation domain|PF00891:O-methyltransferase	-	151	112	130	1350	1357	1254	6.611549779	5.728829421	6.444813827	64.7805533	57.49203436	63.20094582
Zm00001eb350080	46.34600553	44.74966489	40.34492282	1246.648671	1051.134103	1098.688156	43.81353108	1132.156977	-4.68850992	1.77E-192	3.67E-190	-	8	111543299	111549042	-	1247	protein_coding	- && P27061.1 RecName: Full=Acid phosphatase 1; AltName: Full=Apase-1(1); Flags: Precursor && PF03767:HAD superfamily, subfamily IIIB (Acid phosphatase)	-	51	42	39	1239	1180	1038	2.866958321	2.758176394	2.482312816	76.33207518	64.18517277	67.16581256
Zm00001eb360330	1443.996133	1328.63886	1307.589293	5029.860135	4512.750312	4522.827062	1360.074762	4688.47917	-1.784275843	5.37E-192	1.11E-189	-	8	154803493	154806471	+	944	protein_coding	- && Q9ASV6.1 RecName: Full=30S ribosomal protein S20, chloroplastic; Flags: Precursor && PF01649:Ribosomal protein S20	-	1589	1247	1264	4999	5066	4273	117.996618	108.1766827	106.2755682	406.8303637	364.0091931	365.2399475
Zm00001eb008810	1786.593076	1705.814607	1676.90051	320.9692705	320.6849807	305.8967987	1723.102731	315.85035	2.447240595	6.14E-192	1.26E-189	-	1	27060012	27066007	-	2386	protein_coding	- && Q94AZ2.2 RecName: Full=Sugar transport protein 13; AltName: Full=Hexose transporter 13; AltName: Full=Multicopy suppressor of snf4 deficiency protein 1 && PF00083:Sugar (and other) transporter	Sugar_tr	1966	1601	1621	319	360	289	57.76047166	54.94903792	53.92261328	10.27123014	10.2341369	9.773379811
Zm00001eb215310	1113.212878	1131.527241	1124.485413	4093.112828	3614.832366	4017.938574	1123.075177	3908.627923	-1.798872091	5.58E-190	1.14E-187	-	5	8781205	8784982	-	3150	protein_coding	- && Q84R49.1 RecName: Full=Endoglucanase 10; AltName: Full=Endo-1,4-beta glucanase 10; AltName: Full=OsGLU2 && PF00759:Glycosyl hydrolase family 9	-	1225	1062	1087	4068	4058	3796	27.26108844	27.60915808	27.3890738	99.21391949	87.3817322	97.23732952
Zm00001eb111100	433.4714635	432.5800939	421.0354766	2036.494682	1961.523132	1930.642771	429.0290113	1976.220195	-2.203374668	1.06E-189	2.14E-187	-	2	222739726	222765409	+	7084	protein_coding	- && - && PF07496:CW-type Zinc Finger	zf-CW	477	406	407	2024	2202	1824	4.720168293	4.693390408	4.560098384	21.94998219	21.08423863	20.77608219
Zm00001eb314600	303.520899	329.2296774	310.3455601	1902.673638	1704.084356	1762.346608	314.3653788	1789.701534	-2.510240826	6.72E-189	1.35E-186	-	7	129639348	129644742	-	3875	protein_coding	- && Q9SIS3.1 RecName: Full=65-kDa microtubule-associated protein 6; Short=AtMAP65-6 && PF03999:Microtubule associated protein (MAP65/ASE1 family)	-	334	309	300	1891	1913	1665	6.042162717	6.530192337	6.144802147	37.49056958	33.48593454	34.67048397
Zm00001eb220740	3120.631039	3223.04134	3077.593471	877.3830841	961.1641505	890.1702689	3140.42195	909.5725012	1.786244982	7.20E-189	1.44E-186	-	5	24782124	24782815	+	692	protein_coding	- && P82901.1 RecName: Full=Non-specific lipid-transfer protein 2P; Short=LTP2P; AltName: Full=7 kDa lipid transfer protein 2; AltName: Full=Lipid transfer protein 2 isoform 2; Short=LTP2-2 && PF14368:Probable lipid transfer	-	3434	3025	2975	872	1079	841	347.8658956	357.9797702	341.2237343	96.80830294	105.7631826	98.06347399
Zm00001eb292290	7056.406528	7353.861597	7348.982864	2866.587622	2948.520239	3062.143386	7253.083663	2959.083749	1.293486483	1.43E-188	2.84E-186	-	6	169014355	169019070	+	2592	protein_coding	- && O04153.2 RecName: Full=Calreticulin-3; AltName: Full=Protein PRIORITY IN SWEET LIFE 1; Flags: Precursor && PF00262:Calreticulin family	-	7765	6902	7104	2849	3310	2893	210.0023331	218.0615818	217.5335822	84.44222507	86.61879891	90.05976504
Zm00001eb283530	1836.574062	1709.011011	1759.659326	342.098909	334.9376465	347.1769895	1768.4148	341.404515	2.37409204	4.72E-188	9.28E-186	-	6	140882012	140885093	+	2305	protein_coding	- && Q1WM16.2 RecName: Full=Hexokinase-7; AltName: Full=Hexokinase-6 && PF03727:Hexokinase|PF00349:Hexokinase	-	2021	1604	1701	340	376	328	61.46289899	56.98658533	58.5722274	11.33209493	11.06460911	11.48207256
Zm00001eb325640	2328.205219	2411.154563	2291.384719	569.4940661	594.1580059	532.4086151	2343.5815	565.3535624	2.049557166	3.62E-187	7.08E-185	-	7	169964029	169973084	+	4482	protein_coding	- && Q8VZ80.2 RecName: Full=Polyol transporter 5; AltName: Full=Protein POLYOL TRANSPORTER 5; Short=AtPLT5; AltName: Full=Sugar-proton symporter PLT5 && PF00083:Sugar (and other) transporter	Sugar_tr	2562	2263	2215	566	667	503	40.07051553	41.34775194	39.22475452	9.701676643	10.09422875	9.055522333
Zm00001eb044910	1202.269908	1121.938027	1182.416584	3982.43377	3659.371947	3732.152638	1168.87484	3791.319451	-1.696655513	4.31E-187	8.37E-185	-	1	234061134	234070593	+	3911	protein_coding	- && Q8LPR9.1 RecName: Full=Protein TIC110, chloroplastic; AltName: Full=Translocon at the inner envelope membrane of chloroplasts 110; Short=AtTIC110; Flags: Precursor && PF16940:Chloroplast envelope transporter	-	1323	1053	1143	3958	4108	3526	23.71317383	22.04853588	23.19619603	77.74817265	71.24621214	72.74646011
Zm00001eb155320	1012.34216	1141.116455	1037.588656	58.35804917	57.01066324	42.33865726	1063.682424	52.56912322	4.330932924	5.71E-187	1.10E-184	-	3	209919790	209923983	+	1806	protein_coding	- && Q5N8F2.1 RecName: Full=IAA-amino acid hydrolase ILR1-like 2; Flags: Precursor && PF07687:Peptidase dimerisation domain|PF01546:Peptidase family M20/M25/M40	Peptidase_M20	1114	1071	1003	58	64	40	43.23994189	48.5636058	44.07999565	2.46724606	2.403706228	1.787144292
novel.799	119.9543673	109.7432258	77.58639003	1372.420329	1207.913427	1327.316905	102.4279944	1302.55022	-3.662200174	1.05E-186	2.01E-184	-	10	51707936	51729751	-	1438	-	- && - && -	-	132	103	75	1364	1356	1254	6.434765163	5.865668824	4.139622447	72.87149858	63.96169501	70.3648917
novel.1261	793.3345653	593.4657939	752.0707407	3467.27306	3812.588104	3564.914941	712.9570333	3614.925368	-2.339798013	2.03E-186	3.87E-184	-	2	73561452	73575830	-	7515	-	- && P50888.1 RecName: Full=60S ribosomal protein L24 && -	-	873	557	727	3446	4280	3368	8.14334652	6.069674625	7.678277111	35.22804194	38.6308216	36.16266856
Zm00001eb079790	4060.273583	3795.19777	3631.043053	1097.735028	1170.50018	1071.168029	3828.838135	1113.134412	1.781550975	7.23E-186	1.37E-183	-	2	39762949	39764551	+	1477	protein_coding	- && Q7XKU5.2 RecName: Full=2-oxoglutarate-dependent dioxygenase DAO; AltName: Full=Protein DIOXYGENASE FOR AUXIN OXIDATION >Q01IX6.1 RecName: Full=2-oxoglutarate-dependent dioxygenase DAO; AltName: Full=Protein DIOXYGENASE FOR AUXIN OXIDATION && PF14226:non-haem dioxygenase in morphine synthesis N-terminal|PF03171:2OG-Fe(II) oxygenase superfamily	2OG-FeII_Oxy	4468	3562	3510	1091	1314	1012	212.0558832	197.4934153	188.6187998	56.7474658	60.3439911	55.28628272
Zm00001eb147530	2458.155784	2285.429314	2359.660742	573.5187591	492.607762	540.8763465	2367.748613	535.6676226	2.146422379	1.39E-185	2.62E-183	-	3	183162579	183165091	-	2457	protein_coding	- && - && PF13432:Tetratricopeptide repeat	-	2705	2145	2281	570	553	511	77.17555649	71.49264097	73.68489767	17.82263511	15.26648782	16.7815904
Zm00001eb418090	1605.75278	1661.064942	1578.624416	285.7532063	253.8756097	290.0198022	1615.147379	276.5495394	2.548974409	3.58E-185	6.69E-183	-	10	92088243	92089408	-	1166	protein_coding	- && Q9FR99.1 RecName: Full=1-aminocyclopropane-1-carboxylate oxidase; Short=ACC oxidase; AltName: Full=Ethylene-forming enzyme; Short=EFE && PF14226:non-haem dioxygenase in morphine synthesis N-terminal|PF03171:2OG-Fe(II) oxygenase superfamily	2OG-FeII_Oxy	1767	1559	1526	284	285	274	106.2320729	109.4931034	103.8757899	18.71207744	16.57927252	18.96135571
Zm00001eb396330	3831.269791	3692.912821	3884.491927	1320.099319	1256.906966	1271.218184	3802.891513	1282.74149	1.568297022	5.87E-185	1.09E-182	-	9	142046843	142050444	-	2114	protein_coding	- && Q8VZF1.1 RecName: Full=Acetate/butyrate--CoA ligase AAE7, peroxisomal; AltName: Full=AMP-binding protein 7; Short=AtAMPBP7; AltName: Full=Acetyl-CoA synthetase; AltName: Full=Acyl-activating enzyme 7; AltName: Full=Butyryl-CoA synthetase; AltName: Full=Protein ACETATE NON-UTILIZING 1 && PF00501:AMP-binding enzyme|PF13193:AMP-binding enzyme C-terminal domain	AMP-binding	4216	3466	3755	1312	1411	1201	139.8019651	134.2649875	140.9818854	47.67943151	45.27319991	45.84113876
Zm00001eb116470	1240.437207	1128.330836	1131.726809	86.5309005	112.2397433	83.61884809	1166.831617	94.12983061	3.62333485	1.88E-183	3.48E-181	-	2	238703038	238705445	+	2118	protein_coding	- && Q9LJJ5.1 RecName: Full=AAA-ATPase At3g28610; Flags: Precursor && PF00004:ATPase family associated with various cellular activities (AAA)|PF14363:Domain associated at C-terminal with AAA	AAA	1365	1059	1094	86	126	79	45.17772446	40.94578528	40.99677762	3.119426175	4.035187784	3.009667431
Zm00001eb405040	1876.558851	1829.408919	1699.659184	5459.496118	5888.132563	5270.104363	1801.875652	5539.244348	-1.620076922	7.58E-183	1.39E-180	-	10	1256234	1262513	-	2569	protein_coding	- && Q9C550.1 RecName: Full=2-isopropylmalate synthase 2, chloroplastic; AltName: Full=2-isopropylmalate synthase 1; AltName: Full=Methylthioalkylmalate synthase-like 3; Flags: Precursor && PF08502:LeuA allosteric (dimerisation) domain|PF00682:HMGL-like	HMGL-like	2065	1717	1643	5426	6610	4979	56.34736458	54.7325133	50.76119238	162.2624024	174.5245456	156.3851083
Zm00001eb385090	4929.942745	4953.361716	4834.149341	1465.994442	1672.015858	1423.63735	4905.817934	1520.549217	1.688163694	1.49E-182	2.71E-180	-	9	83933683	83935650	-	1968	misc_non_coding	- && - && -	-	5425	4649	4673	1457	1877	1345	193.2378982	193.4521908	188.464277	56.87699907	64.69315614	55.14606944
Zm00001eb299370	1642.102588	1601.398722	1457.589647	231.4198502	244.9676936	203.2255549	1567.030319	226.5376995	2.786895212	3.40E-182	6.16E-180	-	7	3606418	3607174	+	757	protein_coding	- && Q05968.1 RecName: Full=Pathogenesis-related protein 1; Flags: Precursor && PF00188:Cysteine-rich secretory protein family	SCP	1807	1503	1409	230	275	192	167.3323575	162.5931712	147.7316232	23.34179083	24.64086646	20.4655171
Zm00001eb322850	256.2661482	295.1346946	264.8282113	1987.192192	1675.579024	1736.943414	272.0763514	1799.904877	-2.727698639	3.73E-181	6.72E-179	-	7	162616465	162617721	+	1135	protein_coding	- && A2YLX7.1 RecName: Full=Protein LHCP TRANSLOCATION DEFECT; Flags: Precursor >A3BKF2.1 RecName: Full=Protein LHCP TRANSLOCATION DEFECT; Flags: Precursor && -	-	282	277	256	1975	1881	1641	17.41690181	19.98587229	17.90203738	133.6821602	112.4118499	116.6621814
Zm00001eb231800	4155.691829	4121.231043	4078.975145	10905.91198	9755.058955	10860.92405	4118.632672	10507.29833	-1.350775515	2.59E-180	4.65E-178	-	5	79036197	79037585	-	1389	protein_coding	- && O80360.1 RecName: Full=50S ribosomal protein L3, chloroplastic; Flags: Precursor && PF00297:Ribosomal protein L3	-	4573	3868	3943	10839	10951	10261	230.7898008	228.0465046	225.3112553	599.4999995	534.7745045	596.0803632
Zm00001eb054040	1411.281306	1409.614444	1291.03753	182.1173604	161.233282	194.7578234	1370.644427	179.3694886	2.938466371	2.95E-180	5.26E-178	-	1	270825136	270829936	+	2940	protein_coding	- && Q7G794.1 RecName: Full=Putative linoleate 9S-lipoxygenase 3; AltName: Full=Lipoxygenase 3 && PF00305:Lipoxygenase|PF01477:PLAT/LH2 domain	Lipoxygenase	1553	1323	1248	181	181	184	37.02898281	36.85120676	33.69190837	4.729698543	4.17590303	5.049959158
Zm00001eb008910	1767.509427	1767.611763	1593.107209	5995.786466	5228.946769	5862.845564	1709.409466	5695.8596	-1.735711251	6.79E-180	1.20E-177	-	1	27448424	27450365	+	1093	protein_coding	- && P31165.1 RecName: Full=50S ribosomal protein L15, chloroplastic; AltName: Full=CL15; Flags: Precursor && PF00828:Ribosomal protein L18e/L15	-	1945	1659	1540	5959	5870	5539	124.7432631	124.2983674	111.8301519	418.8470297	364.2814864	408.9107955
novel.2003	4545.543523	4713.631368	4601.390171	1741.685916	1787.818767	1700.955555	4620.188354	1743.486746	1.405188636	7.19E-180	1.27E-177	-	4	114176936	114186723	+	7716	-	- && Q5Z9S8.1 RecName: Full=ABC transporter G family member 42; Short=OsABCG42; AltName: Full=Pleiotropic drug resistance protein 12; Short=OsPDR12 && -	-	5002	4424	4448	1731	2007	1607	45.44322296	46.95286524	45.75419466	17.23483244	17.64307638	16.80509728
Zm00001eb200230	964.1786641	974.9034136	1012.761011	63.38891548	53.44749679	46.57252299	983.9476963	54.46964508	4.173145901	1.60E-179	2.81E-177	-	4	207278275	207281466	-	2552	protein_coding	- && - && PF13968:Domain of unknown function (DUF4220)|PF04578:Protein of unknown function, DUF594	-	1061	915	979	63	60	44	29.14421557	29.36159368	30.44811265	1.896540389	1.594739462	1.391199393
Zm00001eb242420	4827.254537	4851.076767	5162.08115	1486.117907	1708.538314	1571.822651	4946.804151	1588.826291	1.63732417	4.12E-179	7.17E-177	-	5	171243097	171248059	+	3423	protein_coding	- && Q6H795.1 RecName: Full=Chaperone protein ClpD1, chloroplastic; AltName: Full=ATP-dependent Clp protease ATP-binding subunit ClpD homolog 1; AltName: Full=Casein lytic proteinase D1; Flags: Precursor && PF00004:ATPase family associated with various cellular activities (AAA)|PF07724:AAA domain (Cdc48 subfamily)|PF10431:C-terminal, D2-small domain, of ClpB protein	AAA	5312	4553	4990	1477	1918	1485	108.7849519	108.9255977	115.7049669	33.14941073	38.0067614	35.00555178
Zm00001eb011050	208.1026523	280.2181397	284.4834301	1780.926673	1726.354146	1793.042135	257.6014074	1766.774318	-2.783754022	1.47E-178	2.54E-176	-	1	35509242	35516406	-	3843	protein_coding	- && Q10NX8.2 RecName: Full=Beta-galactosidase 6; Short=Lactase 6; Flags: Precursor && PF02140:Galactose binding lectin domain|PF01301:Glycosyl hydrolases family 35	-	229	263	275	1770	1938	1694	4.177175813	5.604341155	5.679638119	35.38385107	34.20602029	35.56807775
Zm00001eb234120	3345.99985	3044.042681	3010.351933	701.3027634	832.8901582	737.7511028	3133.464821	757.3146748	2.047278653	1.00E-177	1.73E-175	-	5	94906730	94908994	+	2131	protein_coding	- && Q6QHD1.1 RecName: Full=WRKY transcription factor WRKY71; Short=OsWRKY71 && PF03106:WRKY DNA -binding domain	WRKY	3682	2857	2910	697	935	697	121.1205938	109.7908105	108.3846789	25.12763095	29.76098643	26.39165963
Zm00001eb185240	313.5170962	353.7354463	300.0007081	2174.340418	1798.508267	2008.969287	322.4177502	1993.939324	-2.629322145	1.47E-177	2.51E-175	-	4	148551932	148555766	-	2828	protein_coding	- && Q8VXG7.1 RecName: Full=Phenylalanine/tyrosine ammonia-lyase; AltName: Full=Bifunctional phenylalanine ammonia-lyase; Short=Bifunctional PAL && PF00221:Aromatic amino acid lyase	-	345	332	290	2161	2019	1898	8.551796282	9.613861891	8.139110575	58.70533602	48.42571866	54.15445332
Zm00001eb344820	3879.433287	3926.25036	3910.354057	1395.562314	1293.429422	1390.824891	3905.345901	1359.938876	1.522904654	1.76E-177	3.00E-175	-	8	76504841	76505721	-	881	protein_coding	- && P46518.1 RecName: Full=Late embryogenesis abundant protein Lea14-A && PF03168:Late embryogenesis abundant protein	-	4269	3685	3780	1387	1452	1314	339.6783781	342.5317112	340.5447955	120.9491357	111.7917793	120.3474326
Zm00001eb425100	9682.680175	8722.988249	8932.779705	3648.384247	3695.894403	3695.106312	9112.816043	3679.794987	1.308582404	2.04E-177	3.46E-175	-	10	128414600	128416841	+	1827	protein_coding	- && Q94BN0.1 RecName: Full=BTB/POZ and TAZ domain-containing protein 2; AltName: Full=BTB and TAZ domain protein 2 && PF02135:TAZ zinc finger|PF00651:BTB/POZ domain	BTB	10655	8187	8635	3626	4149	3491	408.8204044	366.965675	375.1303053	152.4724816	154.0366441	154.1802248
Zm00001eb015800	1888.372539	1993.491024	1918.970047	452.7779677	440.0510569	426.5619719	1933.611203	439.7969988	2.13573725	2.89E-177	4.86E-175	-	1	54690749	54693239	-	1699	protein_coding	- && Q10LX4.1 RecName: Full=Probable calcium-binding protein CML27; AltName: Full=Calmodulin-like protein 27 && PF13499:EF-hand domain pair|PF13405:EF-hand domain	-	2078	1871	1855	450	494	403	85.73730362	90.18194734	86.65804577	20.34798231	19.72208067	19.13943179
Zm00001eb088500	2457.247038	2539.010748	2362.764198	573.5187591	500.6248866	605.4427988	2453.007328	559.8621482	2.134357173	8.02E-176	1.34E-173	-	2	110405829	110408188	+	1841	protein_coding	- && Q1KLZ1.1 RecName: Full=L-3-cyanoalanine synthase 2, mitochondrial; Short=MdCAS2; Flags: Precursor && PF00291:Pyridoxal-phosphate dependent enzyme	PALP	2704	2383	2284	570	562	572	102.9604793	106.000876	98.46925837	23.78610237	20.70626118	25.07030476
Zm00001eb169360	678.8326692	755.416962	694.1395695	3029.587691	2732.948669	2707.557132	709.4630669	2823.364497	-1.993760404	8.31E-176	1.38E-173	-	4	19015525	19020090	+	2114	protein_coding	- && O22056.2 RecName: Full=RNA polymerase sigma factor sigB; Short=Sigma factor B; Short=Sigma-B; AltName: Full=Protein ABERRANT CHLOROPLAST 1; AltName: Full=RNA polymerase sigma factor sig1; Short=Atsig1; Short=Sigma factor 1; AltName: Full=RNA polymerase sigma factor sig2; Short=Atsig2; Short=Sigma factor 2; AltName: Full=RNA polymerase sigma factor sigA; Short=Sigma factor A; Short=Sigma-A; F…	Sigma70_r4	747	709	671	3011	3068	2558	24.77041459	27.46505371	25.19276834	109.4228417	98.43953035	97.63666356
Zm00001eb323410	3222.410502	3267.791005	3430.352925	926.685574	1021.73798	1030.946304	3306.851477	993.1232862	1.735005224	3.29E-175	5.45E-173	-	7	164243746	164247511	-	2381	protein_coding	- && Q0D5R2.1 RecName: Full=Cysteine-rich receptor-like protein kinase 10; Short=Cysteine-rich RLK10; Flags: Precursor && PF01657:Salt stress response/antifungal|PF07714:Protein tyrosine kinase	Pkinase_Tyr	3546	3067	3316	921	1147	974	104.3991572	105.485698	110.5384785	29.71682805	32.67557083	33.00782701
Zm00001eb153340	49.07224115	47.94606952	49.65528962	928.6979205	925.532486	968.4967848	48.8912001	940.9090638	-4.265763905	3.01E-174	4.96E-172	-	3	203529845	203535563	+	3692	protein_coding	- && Q5JN63.1 RecName: Full=Cellulose synthase A catalytic subunit 4 [UDP-forming]; AltName: Full=OsCesA4 && PF03552:Cellulose synthase	-	54	45	48	923	1039	915	1.025297089	0.998136694	1.031900685	19.20623441	19.08855334	19.99754924
Zm00001eb197410	24282.58066	25435.92262	23700.05594	63882.94655	56419.17761	56917.97389	24472.85307	59073.36602	-1.2713363	3.11E-174	5.09E-172	-	4	196177320	196178190	-	707	protein_coding	- && P05348.1 RecName: Full=Ribulose bisphosphate carboxylase small chain, chloroplastic; Short=RuBisCO small subunit; Flags: Precursor && PF12338:Ribulose-1,5-bisphosphate carboxylase small subunit|PF00101:Ribulose bisphosphate carboxylase, small chain	-	26721	23873	22910	63491	63336	53774	2649.420852	2765.201505	2571.958942	6899.140193	6076.456299	6137.200365
novel.4078	20.90113975	39.42232383	39.31043762	1098.741202	1213.258177	987.5491806	33.2113004	1099.84952	-5.071331224	5.72E-174	9.32E-172	-	8	119229843	119268248	-	13097	-	- && Q7LHG5.2 RecName: Full=Transposon Ty3-I Gag-Pol polyprotein; AltName: Full=Gag3-Pol3; AltName: Full=Transposon Ty3-2 TYA-TYB polyprotein; Contains: RecName: Full=Capsid protein; Short=CA; AltName: Full=p24; Contains: RecName: Full=Spacer peptide p3; Contains: RecName: Full=Nucleocapsid protein p11; Short=NC; Contains: RecName: Full=Ty3 protease; Short=PR; AltName: Full=p16; Contains: RecName…	-	23	37	38	1092	1362	933	0.123104425	0.231349783	0.230287373	6.405499879	7.053821099	5.748138044
Zm00001eb052540	458.0075841	457.0858628	400.3457726	2220.624388	1978.448173	2128.575994	438.4797398	2109.216185	-2.264781156	7.15E-174	1.16E-171	-	1	265076195	265080041	-	1791	protein_coding	- && Q43695.1 RecName: Full=Tubulin beta-3 chain; AltName: Full=Beta-3-tubulin && PF03953:Tubulin C-terminal domain|PF00091:Tubulin/FtsZ family, GTPase domain	Tubulin	504	429	387	2207	2221	2011	19.72661676	19.61556883	17.15037953	94.66925595	84.11474515	90.6011808
Zm00001eb005110	98.1444823	78.84464766	102.4140348	1118.864667	1025.301147	1089.161958	93.13438827	1077.775924	-3.528540073	1.72E-173	2.78E-171	-	1	14142524	14145101	-	1824	protein_coding	- && O80437.1 RecName: Full=Glycerol-3-phosphate 2-O-acyltransferase 6; Short=AtGPAT6; AltName: Full=Glycerol-3-phosphate acyltransferase 6 && -	-	108	74	99	1112	1151	1029	4.150654443	3.322355385	4.307930781	46.83625585	42.8025507	45.5205933
Zm00001eb154990	1406.73758	1467.149727	1284.830619	194.1914395	187.0662388	207.4594206	1386.239309	196.2390329	2.822693019	4.12E-173	6.61E-171	-	3	208490616	208491402	-	787	protein_coding	- && - && -	-	1548	1377	1242	193	210	196	137.8840022	143.2842347	125.2579269	18.84016895	18.09938104	20.09549517
Zm00001eb237980	1550.319322	1604.595127	1541.382949	5000.68111	4416.544818	4692.181691	1565.432466	4703.135873	-1.586963967	9.28E-173	1.48E-170	-	5	142381691	142385990	+	1098	protein_coding	- && P51412.1 RecName: Full=50S ribosomal protein L21, chloroplastic; AltName: Full=CL21; Flags: Precursor && PF00829:Ribosomal prokaryotic L21 protein	-	1706	1506	1490	4970	4958	4433	108.9166672	112.3212252	107.706592	347.7412934	306.2833179	325.7712575
Zm00001eb386680	1837.482808	1780.397382	1776.211089	6252.360648	5277.940308	5668.087741	1798.030426	5732.796232	-1.672220936	8.73E-172	1.38E-169	-	9	97751569	97753927	-	929	protein_coding	- && P23326.1 RecName: Full=50S ribosomal protein L35, chloroplastic; AltName: Full=CL35; Flags: Precursor && PF01632:Ribosomal protein L35	-	2022	1671	1717	6214	5925	5355	152.5749	147.2990467	146.694198	513.8753096	432.6052657	465.1158445
Zm00001eb223980	1289.509448	1306.264027	1255.865033	4068.96467	3685.204903	3869.753274	1283.879503	3874.640949	-1.593212763	2.43E-171	3.84E-169	-	5	40062114	40080195	-	7730	protein_coding	- && Q8S6N5.1 RecName: Full=Acetyl-CoA carboxylase 1; Includes: RecName: Full=Biotin carboxylase && PF00364:Biotin-requiring enzyme|PF00289:Carbamoyl-phosphate synthase L chain, N-terminal domain|PF01039:Carboxyl transferase domain|PF08326:Acetyl-CoA carboxylase, central region|PF02786:Carbamoyl-phosphate synthase L chain, ATP binding domain|PF02785:Biotin carboxylase C-terminal domain	Carboxyl_trans	1419	1226	1214	4044	4137	3656	12.86828166	12.98823616	12.46515114	40.19146803	36.30155157	38.16313699
Zm00001eb082890	1148.653941	1104.890535	1118.278502	141.8704299	126.4924091	120.6651732	1123.940993	129.676004	3.115695908	2.93E-171	4.60E-169	-	2	53687656	53692432	+	2670	protein_coding	- && Q339N5.2 RecName: Full=Cellulose synthase-like protein H1; AltName: Full=OsCslH1 && PF03552:Cellulose synthase	-	1264	1037	1081	141	142	114	33.18589	31.80582722	32.13459187	4.057047269	3.607416138	3.44517243
Zm00001eb054230	815.1444502	780.9881991	901.0366095	3330.433496	2956.537364	3251.608878	832.389753	3179.526579	-1.933134552	1.31E-169	2.05E-167	-	1	271392253	271396225	-	2233	protein_coding	- && Q75I93.1 RecName: Full=Beta-glucosidase 7; Short=Os3bglu7; Flags: Precursor && PF00232:Glycosyl hydrolase family 1	Glyco_hydro_1	897	733	871	3310	3319	3072	28.15926901	26.88155899	30.95906157	113.8784342	100.81791	111.0068711
Zm00001eb324720	2638.99608	2731.860495	2835.523934	746.5805601	754.5004963	822.4284173	2735.46017	774.5031579	1.821226765	2.36E-169	3.67E-167	-	7	167971771	167973427	-	1546	protein_coding	- && - && PF03763:Remorin, C-terminal region	-	2904	2564	2741	742	847	777	131.6754403	135.814998	140.7206725	36.87199466	37.1614868	40.5535523
Zm00001eb259950	301.7034086	308.9857814	370.3457017	2004.297137	1772.67531	1827.971527	327.0116306	1868.314658	-2.515764678	2.57E-169	3.98E-167	-	6	5904344	5905733	-	1390	protein_coding	- && Q9SJ54.1 RecName: Full=NDR1/HIN1-like protein 12 && PF03168:Late embryogenesis abundant protein	-	332	290	358	1992	1990	1727	16.74329543	17.0852917	20.44215055	110.0973207	97.10854273	100.2524305
novel.1315	9018.387429	8656.929219	8671.05495	3009.464226	3493.684707	3054.734121	8782.123866	3185.961018	1.461996001	4.76E-168	7.32E-166	-	2	116048275	116065163	-	5461	-	- && - && -	-	9924	8125	8382	2991	3922	2886	127.3890902	121.8401412	121.8242751	42.07716325	48.71408769	42.64238858
Zm00001eb112750	1537.596889	1473.542537	1363.451494	193.1852662	130.9463671	130.1913711	1458.196973	151.4410015	3.269911755	5.56E-168	8.51E-166	-	2	227823952	227828785	+	2812	protein_coding	- && F4HPF1.1 RecName: Full=Subtilisin-like protease SBT3.4; AltName: Full=Subtilase subfamily 3 member 4; Short=AtSBT3.4; Flags: Precursor && PF05922:Peptidase inhibitor I9|PF00082:Subtilase family	Peptidase_S8	1692	1383	1318	192	147	123	42.17962352	40.27597514	37.20132855	5.245514947	3.54585669	3.529451092
Zm00001eb068620	1105.034171	983.4271593	1057.243875	3645.365727	3335.123799	3422.021973	1048.568402	3467.503833	-1.723988612	8.30E-168	1.26E-165	-	2	6049798	6063389	-	6400	protein_coding	- && F4JKH6.1 RecName: Full=Protein TSS; AltName: Full=TPR-domain suppressor of STIMPY && PF13424:Tetratricopeptide repeat|PF15044:Mitochondrial function, CLU-N-term|PF12807:Translation initiation factor eIF3 subunit 135	-	1216	923	1022	3623	3744	3233	13.31898892	11.81029994	12.67445453	43.49011705	39.6803073	40.76083797
Zm00001eb303110	308.9733702	311.1167178	301.0351933	1790.988406	1550.868198	1708.36482	307.0417604	1683.407142	-2.454133212	1.67E-167	2.52E-165	-	7	19134797	19140930	-	4223	protein_coding	- && Q84ZN6.1 RecName: Full=Probable cellulose synthase A catalytic subunit 8 [UDP-forming]; AltName: Full=OsCesA8 && PF03552:Cellulose synthase|PF14569:Zinc-binding RING-finger	-	340	292	291	1780	1741	1614	5.643850385	5.662405542	5.469281333	32.38181128	27.9638427	30.83896699
Zm00001eb413630	4861.786855	4994.914976	5117.598286	12839.77699	11447.56302	12773.5729	4991.433372	12353.63764	-1.307343488	2.48E-167	3.73E-165	-	10	63380948	63385071	-	2009	protein_coding	- && O64411.1 RecName: Full=Polyamine oxidase; Flags: Precursor && PF01593:Flavin containing amine oxidoreductase	Amino_oxidase	5350	4688	4947	12761	12851	12068	186.6772962	191.0939188	195.4430942	487.9855796	433.8865099	484.6996854
Zm00001eb326800	109.95817	127.8561854	93.10366804	1160.117771	1060.04202	1147.377612	110.3060078	1122.512467	-3.34814475	4.28E-167	6.42E-165	-	7	172686231	172687866	-	1636	protein_coding	- && - && -	-	121	120	90	1153	1190	1084	5.18465339	6.006716668	4.366340156	54.14373662	49.33814566	53.46423487
Zm00001eb389660	7021.874211	7078.970798	7268.293018	2731.760405	3009.094069	2994.401535	7123.046009	2911.752003	1.290296927	2.06E-164	3.08E-162	-	9	113614694	113617358	-	1971	protein_coding	- && Q9FUD3.1 RecName: Full=Basic leucine zipper 9; Short=AtbZIP9; Short=bZIP protein 9; AltName: Full=Basic leucine zipper OPAQUE 2 homolog 2; Short=Basic leucine zipper O2 homolog 2 && PF00170:bZIP transcription factor	bZIP_1	7727	6644	7026	2715	3378	2829	274.8159561	276.0464713	282.9305717	105.8243053	116.2497912	115.8147026
Zm00001eb311230	1220.444812	1244.466871	1272.416796	182.1173604	172.8135729	203.2255549	1245.77616	186.0521627	2.746616269	8.45E-163	1.26E-160	-	7	104977316	104979743	-	2004	protein_coding	- && Q6H5L4.2 RecName: Full=Probable trehalose-phosphate phosphatase 7; Short=OsTPP7; AltName: Full=Trehalose 6-phosphate phosphatase && PF02358:Trehalose-phosphatase	-	1343	1168	1230	181	194	192	46.97815454	47.72921877	48.71534137	6.938779299	6.566337083	7.730736748
Zm00001eb028030	8992.942563	8862.564584	8588.296134	2982.297547	3524.862413	3191.276291	8814.601094	3232.812084	1.446393664	1.24E-162	1.83E-160	-	1	145244204	145249389	+	2124	protein_coding	- && P34106.1 RecName: Full=Alanine aminotransferase 2; Short=ALAAT-2; AltName: Full=Glutamate pyruvate transaminase 2; Short=GPT; AltName: Full=Glutamic--alanine transaminase 2; AltName: Full=Glutamic--pyruvic transaminase 2 && PF00155:Aminotransferase class I and II	Aminotran_1_2	9896	8318	8302	2964	3957	3015	326.6050014	320.7034294	310.2319856	107.2076814	126.3661339	114.5381534
Zm00001eb296000	1886.555049	1695.159925	1907.59071	5678.841889	5133.632066	5305.033755	1829.768561	5372.50257	-1.553108079	2.83E-162	4.16E-160	-	6	176235673	176239077	-	1428	protein_coding	- && Q1XDB4.1 RecName: Full=Uncharacterized protein ycf23 (chloroplast) [Pyropia yezoensis] && PF04481:Protein of unknown function (DUF561)	-	2076	1591	1844	5644	5763	5012	101.9099993	91.2391378	102.492259	303.6414203	273.7408257	283.204551
Zm00001eb366860	2719.874403	2670.063338	2536.557711	810.9756489	811.5111595	793.8498236	2642.165151	805.445544	1.713821285	1.59E-161	2.32E-159	-	8	173307245	173310400	-	2561	protein_coding	- && Q9ZQG9.2 RecName: Full=Glucan endo-1,3-beta-glucosidase 14; AltName: Full=(1->3)-beta-glucan endohydrolase 14; Short=(1->3)-beta-glucanase 14; AltName: Full=Beta-1,3-endoglucanase 14; Short=Beta-1,3-glucanase 14; Flags: Precursor && PF00332:Glycosyl hydrolases family 17	Glyco_hydro_17	2993	2506	2452	806	911	750	81.92468782	80.13286835	75.99223948	24.17840677	24.12836862	23.63029036
Zm00001eb424280	837.8630804	762.8752395	770.6914743	2980.285201	2665.248506	2850.4501	790.4765981	2831.994602	-1.839200694	6.92E-161	1.01E-158	-	10	125549497	125552182	+	1269	protein_coding	- && O48609.1 RecName: Full=30S ribosomal protein 3, chloroplastic; AltName: Full=Plastid-specific 30S ribosomal protein 3; Short=PSRP-3; Flags: Precursor && PF04839:Plastid and cyanobacterial ribosomal protein (PSRP-3 / Ycf65)	-	922	716	745	2962	2992	2693	50.93155732	46.20517299	46.59646886	179.3187276	159.9260195	171.234829
Zm00001eb429480	18.17490413	10.65468212	20.68970401	1186.278275	1045.789354	1128.325216	16.50643008	1120.130948	-6.073782545	3.09E-160	4.48E-158	-	10	141522623	141523574	-	952	protein_coding	- && P14009.1 RecName: Full=14 kDa proline-rich protein DC2.15; Flags: Precursor && PF14547:Hydrophobic seed protein	-	20	10	20	1179	1174	1066	1.472687851	0.860205573	1.66744456	95.14348897	83.64698838	90.35197067
Zm00001eb405820	2887.083521	2681.783489	2660.695935	764.6916788	827.5454086	738.8095692	2743.187648	777.0155522	1.818605739	4.45E-160	6.41E-158	-	10	2735922	2738625	+	2462	protein_coding	- && Q682S0.2 RecName: Full=Root phototropism protein 2; AltName: Full=BTB/POZ domain-containing protein RPT2 && PF03000:NPH3 family	-	3177	2517	2572	760	929	698	90.45796701	83.72099233	82.91655916	23.71525289	25.59451039	22.87624542
Zm00001eb383330	38.16729867	39.42232383	61.03462682	1115.846147	899.6995292	999.1923113	46.20808311	1004.912663	-4.448659319	8.29E-160	1.19E-157	-	9	68067554	68070677	-	1862	protein_coding	- && Q94F40.1 RecName: Full=GDSL esterase/lipase At1g28600; AltName: Full=Extracellular lipase At1g28600; Flags: Precursor && PF00657:GDSL-like Lipase/Acylhydrolase	Lipase_GDSL	42	37	59	1109	1010	944	1.581201692	1.627276107	2.514957735	45.7566358	36.7926321	40.90813597
Zm00001eb214070	280.8022688	254.6469026	273.1040929	1780.926673	1481.386453	1605.693577	269.5177548	1622.668901	-2.58783156	1.49E-159	2.13E-157	-	5	6335934	6337197	-	1117	protein_coding	- && - && -	-	309	239	264	1770	1663	1517	19.3920161	17.52201018	18.75897522	121.73692	100.9853179	109.5846641
Zm00001eb134090	53.61596718	53.27341058	71.37947883	924.6732274	870.303406	913.4565304	59.4229522	902.8110546	-3.92841876	1.36E-158	1.93E-156	-	3	106870646	106876953	-	3726	protein_coding	- && P22180.1 RecName: Full=Plasma membrane ATPase 1; AltName: Full=Proton pump 1 && PF00690:Cation transporter/ATPase, N-terminus|PF00122:E1-E2 ATPase|PF00702:haloacid dehalogenase-like hydrolase	E1-E2_ATPase	59	50	69	919	977	863	1.110009812	1.0989207	1.469821501	18.9485018	17.78569637	18.68896791
Zm00001eb232100	893.296538	959.9868587	975.519544	3076.877834	2898.635909	2942.53668	942.9343135	2972.683474	-1.657569956	2.58E-158	3.65E-156	-	5	80373183	80399857	-	3320	protein_coding	- && Q2R712.1 RecName: Full=Achilleol B synthase && PF13249:Squalene-hopene cyclase N-terminal domain|PF13243:Squalene-hopene cyclase C-terminal domain	-	983	901	943	3058	3254	2780	20.75549479	22.22418828	22.54405135	70.76224679	66.48116566	67.56535848
Zm00001eb033130	1311.319333	1312.656837	1342.76179	194.1914395	201.3189046	239.2134135	1322.245987	211.5745859	2.646814861	3.49E-158	4.92E-156	-	1	184677726	184679636	-	1911	protein_coding	- && Q9FLD5.1 RecName: Full=AAA-ATPase ASD, mitochondrial; AltName: Full=AAA-ATPase 1; AltName: Full=Protein ATPASE-IN-SEED-DEVELOPMENT && PF14363:Domain associated at C-terminal with AAA|PF00004:ATPase family associated with various cellular activities (AAA)	AAA	1443	1232	1298	193	226	226	52.93260904	52.79456564	53.91037606	7.758876487	8.021709177	9.542564964
Zm00001eb075420	1484.889667	1547.059843	1555.865741	4081.038749	3905.230432	4035.932503	1529.271751	4007.400561	-1.390187323	6.31E-158	8.85E-156	-	2	23912099	23916269	+	3368	protein_coding	- && I1K0K6.1 RecName: Full=Elongation factor G-2, chloroplastic; Short=cEF-G 2; Flags: Precursor && PF03764:Elongation factor G, domain IV|PF00679:Elongation factor G C-terminus|PF03144:Elongation factor Tu domain 2|PF14492:Elongation Factor G, domain II|PF00009:Elongation factor Tu GTP binding domain	GTP_EFTU	1634	1452	1504	4056	4384	3813	34.00929475	35.30479824	35.44329663	92.51839285	88.29124144	91.35074543
Zm00001eb352550	3582.273604	3570.383977	3495.525492	8056.429306	7560.14842	7753.266611	3549.394358	7789.948112	-1.133780452	1.20E-157	1.67E-155	-	8	123531759	123536738	-	3845	protein_coding	- && P12782.1 RecName: Full=Phosphoglycerate kinase, chloroplastic; Flags: Precursor && PF00162:Phosphoglycerate kinase|PF00656:Caspase domain	Peptidase_C14	3942	3351	3379	8007	8487	7325	71.86839276	71.37026085	69.75096229	159.9836868	149.7190348	153.719392
Zm00001eb110810	3309.650042	3085.595941	3278.2836	8225.466414	7492.448258	8141.723791	3224.509861	7953.212821	-1.301773257	1.33E-157	1.85E-155	-	2	222086026	222091136	+	3653	protein_coding	- && Q31BC3.1 RecName: Full=Elongation factor Ts; Short=EF-Ts && PF00575:S1 RNA binding domain|PF00889:Elongation factor TS	S1	3642	2896	3169	8175	8411	7692	69.88885509	64.92143125	68.85427709	171.9255038	156.1770163	169.9053196
novel.2292	2805.296452	2790.461246	2944.14488	798.9015697	893.4639879	891.2287353	2846.634193	861.1980977	1.724323331	8.71E-157	1.20E-154	-	4	103714906	103734595	-	18344	-	- && - && -	-	3087	2619	2846	794	1003	842	11.79669211	11.6917806	12.31400172	3.325283499	3.708737128	3.703696771
Zm00001eb427720	2703.516989	2678.587084	2611.040646	865.309005	856.9415318	882.7610039	2664.381573	868.3371802	1.618044783	2.37E-156	3.26E-154	-	10	136414699	136418825	-	3079	protein_coding	- && Q7XN54.2 RecName: Full=Probable metal-nicotianamine transporter YSL16; AltName: Full=Protein YELLOW STRIPE LIKE 16; Short=OsYSL16 && PF03169:OPT oligopeptide transporter protein	OPT	2975	2514	2524	860	962	834	67.73216192	66.86437428	65.06358925	21.45808587	21.19261477	21.85615364
Zm00001eb039630	205.3764167	220.5519198	177.9314545	1412.667259	1258.688549	1346.369301	201.286597	1339.241703	-2.733661583	3.45E-156	4.73E-154	-	1	210043832	210046235	+	1492	protein_coding	- && P19683.1 RecName: Full=31 kDa ribonucleoprotein, chloroplastic; Flags: Precursor && PF00076:RNA recognition motif. (a.k.a. RRM, RBD, or RNP domain)	RRM_1	226	207	172	1404	1413	1272	10.61835578	11.36163211	9.149934385	72.29370809	64.23807224	68.7916397
Zm00001eb415630	860.5817105	728.7802567	759.3121371	3039.649423	2757.000043	2930.893549	782.8913681	2909.181005	-1.891185081	5.12E-156	6.99E-154	-	10	78507234	78514046	+	4146	protein_coding	- && Q84UP7.1 RecName: Full=Probable mixed-linked glucan synthase 6; AltName: Full=1,3;1,4-beta-D-glucan synthase 6; AltName: Full=Cellulose synthase-like protein F6; AltName: Full=OsCslF6 && PF03552:Cellulose synthase	-	947	684	734	3021	3095	2769	16.01173294	13.51033147	14.05157863	55.97880768	50.63496526	53.89035334
Zm00001eb359240	9612.706794	10043.10336	10470.02471	4182.662249	4463.756773	4482.605337	10041.94496	4376.341453	1.19797882	6.50E-156	8.83E-154	-	8	150454728	150455345	-	491	protein_coding	- && - && -	-	10578	9426	10121	4157	5011	4235	1510.218296	1572.118013	1636.064001	650.4302767	692.2485765	695.9680386
Zm00001eb407780	2021.958084	2038.240689	1936.556295	5449.434385	4970.617201	5474.388384	1998.918356	5298.146657	-1.405736797	1.71E-155	2.32E-153	-	10	9048237	9052716	-	2275	protein_coding	- && Q53RM0.1 RecName: Full=Magnesium-chelatase subunit ChlI, chloroplastic; Short=Mg-chelatase subunit I; AltName: Full=Mg-protoporphyrin IX chelatase subunit ChlI; AltName: Full=Protein CHLORINA 9; Flags: Precursor && PF01078:Magnesium chelatase, subunit ChlI	-	2225	1913	1872	5416	5580	5172	68.55928364	68.86091187	65.31046853	182.8940054	166.3688286	183.4401886
Zm00001eb064130	1424.912484	1248.728744	1371.727376	4629.403177	4212.553538	4100.498956	1348.456201	4314.15189	-1.676682518	1.88E-155	2.53E-153	-	1	303988984	303990861	+	1231	protein_coding	- && Q8VY91.1 RecName: Full=30S ribosomal protein S6 alpha, chloroplastic; Flags: Precursor && PF01250:Ribosomal protein S6	-	1568	1172	1326	4601	4729	3874	89.29058374	77.96662933	85.49561232	287.1417857	260.5736052	253.932879
novel.993	5333.425617	5302.835289	5130.012109	1865.445227	2112.957706	1920.058107	5255.424338	1966.15368	1.41740608	2.00E-155	2.69E-153	-	2	76782944	76816806	+	4157	-	- && - && -	-	5869	4977	4959	1854	2372	1814	98.96958331	98.04530833	94.6830937	34.26351562	38.70381908	35.21069775
Zm00001eb243380	2607.189997	2648.753974	2691.730491	848.2040595	874.7573641	815.0191523	2649.224821	845.9935253	1.645643028	2.94E-155	3.92E-153	-	5	174657349	174661448	-	2462	protein_coding	- && Q69T31.1 RecName: Full=Cytosolic invertase 1; Short=OsCYT-INV1 && PF12899:Alkaline and neutral invertase	-	2869	2486	2602	843	982	770	81.6883561	82.6898637	83.88370409	26.30520814	27.05469236	25.23597275
Zm00001eb359610	485.2699403	484.7880363	469.656281	2874.637008	2194.019743	2497.980778	479.9047525	2522.21251	-2.393148124	9.51E-155	1.26E-152	-	8	152358595	152360826	+	1746	protein_coding	- && Q06036.1 RecName: Full=50S ribosomal protein L12-2, chloroplastic; AltName: Full=CL12-2; Flags: Precursor && PF01612:3'-5' exonuclease|PF00542:Ribosomal protein L7/L12 C-terminal domain|PF16320:Ribosomal protein L7/L12 dimerisation domain	3_5_exonuc	534	455	454	2857	2463	2360	21.43950107	21.34058683	20.63811221	125.7095343	95.68400238	109.064933
Zm00001eb212080	732.4486364	672.3104415	693.1050843	2544.612179	2340.109568	2468.343718	699.2880541	2451.021822	-1.807751026	2.30E-154	3.04E-152	-	5	3128339	3131286	-	1102	protein_coding	- && O80363.1 RecName: Full=50S ribosomal protein L17, chloroplastic; AltName: Full=CL17; Flags: Precursor && PF01196:Ribosomal protein L17	-	806	631	670	2529	2627	2332	51.27091924	46.89072689	48.25602714	176.3069577	161.6953903	170.7514203
Zm00001eb394520	1523.965711	1494.851901	1576.555445	4262.149936	3940.862096	4169.299274	1531.791019	4124.103769	-1.428497551	3.20E-154	4.21E-152	-	9	134475502	134479445	+	1172	protein_coding	- && O23049.1 RecName: Full=50S ribosomal protein L6, chloroplastic; AltName: Full=Protein EMBRYO DEFECTIVE 2394; Flags: Precursor && PF00347:Ribosomal protein L6	-	1677	1403	1524	4236	4424	3939	100.3051214	98.03231528	103.2085582	277.6710204	256.0393213	271.1912933
Zm00001eb403780	878.7566147	743.6968117	766.5535335	3304.272991	2869.239786	3164.81463	796.3356533	3112.775802	-1.964252123	6.21E-154	8.15E-152	-	9	160235464	160236965	-	1202	protein_coding	- && Q94JX9.2 RecName: Full=Nascent polypeptide-associated complex subunit alpha-like protein 2; Short=NAC-alpha-like protein 2; AltName: Full=Alpha-NAC-like protein 2 && PF01849:NAC domain	-	967	698	741	3284	3221	2990	56.39487822	47.55433965	48.92964854	209.894422	181.7629731	200.7169707
Zm00001eb010560	281.711014	299.3965675	287.5868857	1608.871045	1419.921831	1602.518177	289.5648224	1543.770351	-2.414744461	6.77E-154	8.84E-152	-	1	33691797	33699763	+	4651	protein_coding	- && Q0WSY2.1 RecName: Full=Filament-like plant protein 4; Short=AtFPP4 && PF05911:Filament-like plant protein, long coiled-coil	-	310	281	278	1599	1594	1514	4.672324645	4.947652404	4.744132525	26.41218562	23.24669075	26.26617956
Zm00001eb156150	1808.402961	1700.487266	1747.245503	383.3520127	297.5243988	311.1891309	1752.045243	330.6885141	2.407597307	8.75E-154	1.14E-151	-	3	212364314	212365489	+	1020	protein_coding	- && Q06398.2 RecName: Full=Probable glutathione S-transferase GSTU6; AltName: Full=28 kDa cold-induced protein && PF13410:Glutathione S-transferase, C-terminal domain|PF13417:Glutathione S-transferase, N-terminal domain	-	1990	1596	1689	381	334	294	136.7636117	128.1362222	131.4279802	28.69637377	22.21086415	23.25758044
Zm00001eb428840	3475.950415	3459.575283	3412.766676	1329.154879	1297.88338	1287.095181	3449.430791	1304.711147	1.402685569	6.05E-153	7.83E-151	-	10	139829662	139836323	-	4456	protein_coding	- && Q9XIN0.1 RecName: Full=Transcription factor LHW; AltName: Full=BHLH transcription factor delta; Short=bHLH delta; AltName: Full=Basic helix-loop-helix protein 156; Short=AtbHLH156; Short=bHLH 156; AltName: Full=Protein LONESOME HIGHWAY; AltName: Full=bHLH transcription factor bHLH156 && PF14215:bHLH-MYC and R2R3-MYB transcription factors N-terminal	-	3825	3247	3299	1321	1457	1216	60.17331171	59.67278493	58.76185394	22.77507689	22.17856946	22.01941445
Zm00001eb201740	2174.627279	2233.221372	2190.005169	6167.842094	5433.82884	6023.732462	2199.284607	5875.134465	-1.417350952	1.09E-152	1.41E-150	-	4	216898544	216899598	-	1055	protein_coding	- && P82411.1 RecName: Full=50S ribosomal protein 6, chloroplastic; AltName: Full=CL25; AltName: Full=Plastid-specific 50S ribosomal protein 6; Short=PSRP-6; Flags: Precursor && -	-	2393	2096	2117	6130	6100	5691	159.0039436	162.6964284	159.2673501	446.3856567	392.1900183	435.2647519
Zm00001eb409750	196.2889646	213.0936423	182.0693953	1486.117907	1264.924091	1294.504446	197.1506674	1348.515481	-2.774394382	3.94E-152	5.06E-150	-	10	19718524	19722048	-	2934	protein_coding	- && Q9C9R6.2 RecName: Full=Putative pumilio homolog 7, chloroplastic; Short=APUM-7; Short=AtPUM7; Flags: Precursor && PF00806:Pumilio-family RNA binding repeat	PUF	216	200	176	1477	1420	1223	5.160731904	5.582247482	4.761139586	38.67431251	32.82822457	33.63440278
Zm00001eb253070	1453.083585	1466.084259	1523.7967	293.8025924	310.886273	321.7737952	1480.988182	308.8208868	2.261857186	6.09E-152	7.78E-150	-	5	211953762	211962637	-	1705	protein_coding	- && Q9FKT1.1 RecName: Full=GPI-anchored protein LLG1; AltName: Full=LORELEI-like-GPI-anchored protein 1; Flags: Precursor && -	-	1599	1376	1473	292	349	304	65.74182215	66.08961941	68.57040577	13.15711542	13.88417901	14.38687842
Zm00001eb091400	81.78706858	94.82667083	70.34499363	1091.697989	911.2798202	1131.500615	82.31957768	1044.826141	-3.666410163	2.55E-151	3.25E-149	-	2	136643526	136644455	+	930	protein_coding	- && Q9SS03.1 RecName: Full=Dirigent protein 21; Short=AtDIR21; Flags: Precursor && PF03018:Dirigent-like protein	-	90	89	68	1085	1023	1069	6.783865326	7.836935248	5.80342425	89.62909393	74.61254364	92.74961804
Zm00001eb096900	180.8402961	238.6648794	188.2763065	1593.778446	1332.624253	1518.899329	202.5938273	1481.767343	-2.874231038	3.09E-151	3.92E-149	-	2	174274771	174280618	+	4223	protein_coding	- && Q69V23.1 RecName: Full=Probable cellulose synthase A catalytic subunit 3 [UDP-forming]; AltName: Full=OsCesA3 && PF14569:Zinc-binding RING-finger|PF03552:Cellulose synthase	-	199	224	182	1584	1496	1435	3.303312431	4.343763156	3.420650181	28.81617363	24.02866667	27.41878416
Zm00001eb339850	276.2585428	229.0756655	271.0351225	1448.889497	1376.273042	1467.034474	258.7897769	1430.732338	-2.463676354	4.18E-151	5.28E-149	-	8	34277738	34283593	-	1464	protein_coding	- && Q84WN3.2 RecName: Full=Bidirectional sugar transporter SWEET17; Short=AtSWEET17; AltName: Full=Protein SUGARS WILL EVENTUALLY BE EXPORTED TRANSPORTERS 17 && PF03083:Sugar efflux transporter for intercellular exchange	-	304	215	262	1440	1545	1386	14.55627205	12.02642601	14.2042586	75.56551245	71.58245151	76.39053061
Zm00001eb298310	5049.897112	5086.545242	5236.564084	1524.352491	1858.191305	1679.786227	5124.33548	1687.443341	1.601276986	7.04E-151	8.85E-149	-	7	1336143	1339809	-	2153	protein_coding	- && Q9LT15.1 RecName: Full=Sugar transport protein 10; AltName: Full=Hexose transporter 10 && PF00083:Sugar (and other) transporter	Sugar_tr	5557	4774	5062	1515	2086	1587	180.9314334	181.5840027	186.6106678	54.05935	65.71877128	59.47716644
novel.3386	4445.58155	4683.798258	4482.424373	1845.321762	1857.300513	1757.054276	4537.268061	1819.892184	1.317191957	1.91E-150	2.39E-148	-	7	12783496	12786808	+	3313	-	- && - && -	-	4892	4396	4333	1834	2085	1660	103.510086	108.661438	103.8067535	42.52850458	42.68780108	40.43002643
Zm00001eb331450	5415.212685	5429.626006	4895.183968	2033.476162	1992.700838	1933.81817	5246.67422	1986.665057	1.401010584	3.60E-150	4.48E-148	-	7	183567469	183568331	+	863	protein_coding	- && P20144.1 RecName: Full=Wound-induced protein 1 && PF07107:Wound-induced protein WI12	-	5959	5096	4732	2021	2237	1827	484.038879	483.5683008	435.2034166	179.911007	175.8224588	170.8225202
Zm00001eb222030	899.6577544	912.0407891	879.3124203	89.54942028	86.40678647	69.85878448	897.0036546	81.93833041	3.448021682	1.25E-149	1.55E-147	-	5	31418223	31422474	-	2244	protein_coding	- && Q9FNL7.1 RecName: Full=Protein NRT1/ PTR FAMILY 5.2; Short=AtNPF5.2; AltName: Full=Peptide transporter PTR3-A; Short=AtPTR3 && PF00854:POT family	-	990	856	850	89	97	66	30.92644487	31.23849572	30.0645307	3.046978365	2.932027521	2.373222494
Zm00001eb150420	958.7261928	1230.615784	1151.382028	8872.435821	7963.677021	8476.199184	1113.574668	8437.437342	-2.922511653	2.61E-149	3.22E-147	-	3	192526005	192529908	-	2994	protein_coding	- && Q41783.1 RecName: Full=Tubulin beta-6 chain; AltName: Full=Beta-6-tubulin && PF00091:Tubulin/FtsZ family, GTPase domain|PF03953:Tubulin C-terminal domain	Tubulin	1055	1155	1113	8818	8940	8008	24.70121526	31.59143754	29.50541478	226.2666333	202.5372381	215.8189829
Zm00001eb085540	987.8060395	916.302662	948.6229288	97.59880638	78.38966195	105.8466432	950.9105434	93.94503716	3.34791638	3.09E-148	3.80E-146	-	2	73925580	73925960	-	381	protein_coding	- && - && -	-	1087	860	917	97	88	100	199.9964216	184.8471147	191.0305016	19.55910486	15.66667583	21.17836347
Zm00001eb107690	560.6957924	628.6262449	596.8979606	2574.797376	2199.364493	2415.420397	595.406666	2396.527422	-2.009946331	4.84E-148	5.93E-146	-	2	214095835	214097736	-	1695	protein_coding	- && Q94ID7.1 RecName: Full=Geranylgeranyl pyrophosphate synthase, chloroplastic; Short=GGPP synthase; Short=GGPS; AltName: Full=(2E,6E)-farnesyl diphosphate synthase; AltName: Full=Dimethylallyltranstransferase; AltName: Full=Farnesyl diphosphate synthase; AltName: Full=Farnesyltranstransferase; AltName: Full=Geranyltranstransferase; Flags: Precursor && PF00348:Polyprenyl synthetase	-	617	590	577	2559	2469	2282	25.51720592	28.50503046	27.01870108	115.9852599	98.80309479	108.6333846
Zm00001eb277540	115.4106412	110.808694	128.2761648	1036.358459	964.727317	975.9060499	118.1651667	992.3306088	-3.070193829	6.47E-148	7.91E-146	-	6	115298835	115309309	+	5216	protein_coding	- && Q5Z9S8.1 RecName: Full=ABC transporter G family member 42; Short=OsABCG42; AltName: Full=Pleiotropic drug resistance protein 12; Short=OsPDR12 && PF01061:ABC-2 type transporter|PF14510:ABC-transporter extracellular N-terminal|PF00005:ABC transporter|PF08370:Plant PDR ABC transporter associated	ABC2_membrane	127	104	124	1030	1083	922	1.706804562	1.632807389	1.88687208	15.17056859	14.08348173	14.26299439
Zm00001eb123670	4430.132882	4806.327103	4640.700609	1696.408119	1826.122807	1656.499965	4625.720198	1726.34363	1.420568485	1.45E-147	1.76E-145	-	3	15142080	15157313	-	1794	protein_coding	- && P08819.2 RecName: Full=Serine carboxypeptidase 2; AltName: Full=CPDW-II; Short=CP-WII; AltName: Full=Carboxypeptidase D; AltName: Full=Serine carboxypeptidase II; Contains: RecName: Full=Serine carboxypeptidase 2 chain A; AltName: Full=Serine carboxypeptidase II chain A; Contains: RecName: Full=Serine carboxypeptidase 2 chain B; AltName: Full=Serine carboxypeptidase II chain B; Flags: Precur…	Peptidase_S10	4875	4511	4486	1686	2050	1565	190.488972	205.9157608	198.4701448	72.20002502	77.50872325	70.38972626
Zm00001eb084630	1722.980912	1762.284422	1712.073007	450.7656212	437.378682	412.8019083	1732.446113	433.6487372	1.997374358	1.82E-147	2.21E-145	-	2	63927374	63932516	-	4008	protein_coding	- && Q6VVA6.2 RecName: Full=Potassium transporter 1; AltName: Full=OsHAK1 && PF02705:K+ potassium transporter	K_trans	1896	1654	1655	448	491	390	33.16105026	33.79457528	32.77393901	8.58721858	8.309462649	7.851529509
Zm00001eb109370	59.97718363	47.94606952	71.37947883	883.4201237	831.108575	841.4808131	59.76757733	852.0031706	-3.831170172	3.74E-147	4.52E-145	-	2	218307337	218312687	-	2554	protein_coding	- && P34106.1 RecName: Full=Alanine aminotransferase 2; Short=ALAAT-2; AltName: Full=Glutamate pyruvate transaminase 2; Short=GPT; AltName: Full=Glutamic--alanine transaminase 2; AltName: Full=Glutamic--pyruvic transaminase 2 && PF00155:Aminotransferase class I and II	Aminotran_1_2	66	45	69	878	933	795	1.811509848	1.442882019	2.144304978	26.41045233	24.77877953	25.1167596
Zm00001eb409450	107.2319344	115.0705669	96.20712364	1002.148569	913.952195	1023.537039	106.169875	979.8792676	-3.205845493	6.34E-147	7.62E-145	-	10	17685279	17688627	+	741	protein_coding	- && Q2QQ99.1 RecName: Full=Protein SPIRAL1-like 3 && -	-	118	108	93	996	1026	967	11.16301366	11.93561352	9.961462319	103.2626692	93.9178871	105.2993376
Zm00001eb208040	83.604559	73.5173066	58.96565642	1153.074558	973.6352331	906.0472654	72.02917401	1010.919019	-3.804883073	1.00E-146	1.20E-144	-	4	246204751	246213078	-	3180	protein_coding	- && Q9LU68.1 RecName: Full=Protein CHLOROPLAST IMPORT APPARATUS 2; Flags: Precursor && PF06203:CCT motif	CCT	92	69	57	1146	1093	856	2.028048628	1.776892569	1.422676283	27.6859681	23.31375363	21.7202099
Zm00001eb375730	955.091212	875.8148699	884.4848463	3738.93984	3055.415233	3391.326447	905.1303094	3395.227173	-1.905870253	3.66E-146	4.37E-144	-	9	18362974	18365475	-	1824	protein_coding	- && - && -	-	1051	822	855	3716	3430	3204	40.39201684	36.90508279	37.20485675	156.5139629	127.5523448	141.7375908
Zm00001eb430720	3684.961812	3935.839574	3603.111953	1401.599353	1383.399375	1364.36323	3741.304446	1383.120653	1.435291015	5.19E-146	6.17E-144	-	10	144215114	144216374	+	1261	protein_coding	- && Q00451.1 RecName: Full=36.4 kDa proline-rich protein && PF14547:Hydrophobic seed protein	-	4055	3694	3483	1393	1553	1289	225.4205104	239.8948943	219.2283644	84.86688196	83.53635662	82.48124428
Zm00001eb406060	436.1976991	409.1397933	467.5873106	1828.216816	1843.047847	1729.534149	437.641601	1800.266271	-2.040430727	9.82E-146	1.16E-143	-	10	3607753	3610609	-	1288	protein_coding	- && Q54760.1 RecName: Full=Elongation factor P; Short=EF-P >Q5N1T5.1 RecName: Full=Elongation factor P; Short=EF-P && PF09285:Elongation factor P, C-terminal|PF01132:Elongation factor P (EF-P) OB domain|PF08207:Elongation factor P (EF-P) KOW-like domain	-	480	384	452	1817	2069	1634	26.12420187	24.41487818	27.85357391	108.3780371	108.9591705	102.3654883
Zm00001eb293660	1057.77942	1113.414281	1123.450928	151.9321625	172.8135729	167.2376962	1098.214876	163.9944772	2.741552227	1.06E-145	1.24E-143	-	6	171698140	171702478	+	4248	protein_coding	- && O49545.1 RecName: Full=Leucine-rich repeat receptor-like serine/threonine-protein kinase BAM1; AltName: Full=Protein BARELY ANY MERISTEM 1; Flags: Precursor && PF07714:Protein tyrosine kinase|PF13855:Leucine rich repeat|PF03727:Hexokinase	Pkinase_Tyr	1164	1045	1086	151	194	158	19.20817611	20.14517214	20.29101038	2.73082994	3.097678793	3.001165546
Zm00001eb170330	524.3459841	628.6262449	534.8288486	2674.408529	2256.375156	2544.553301	562.6003592	2491.778996	-2.148286285	1.48E-145	1.74E-143	-	4	24236765	24238099	+	1053	protein_coding	- && P93092.1 RecName: Full=Acyl carrier protein 1, chloroplastic; Short=ACP 1; Flags: Precursor && PF00550:Phosphopantetheine attachment site	PP-binding	577	590	517	2658	2533	2404	38.4118389	45.88416585	38.96911364	193.9227771	163.1646145	184.2143531
Zm00001eb219270	1244.072188	1493.786433	1430.693032	216.3272512	233.3874026	200.0501556	1389.517218	216.5882698	2.67767797	1.93E-145	2.26E-143	-	5	19693228	19695939	+	1639	protein_coding	- && P80607.2 RecName: Full=Alpha-1,4-glucan-protein synthase [UDP-forming]; AltName: Full=Amylogenin; AltName: Full=Golgi-associated protein se-wap41; AltName: Full=Reversibly glycosylated polypeptide; Short=RGP; AltName: Full=UDP-glucose:protein transglucosylase; Short=UPTG && PF03214:Reversibly glycosylated polypeptide	-	1369	1402	1383	215	262	189	58.55205624	70.05001949	66.97328209	10.07770689	10.84280128	9.304653904
Zm00001eb037570	148.1254687	188.5878735	144.8279281	1406.63022	1156.247514	1400.351089	160.5137567	1321.076274	-3.043613151	3.24E-145	3.77E-143	-	1	201946046	201948428	-	2203	protein_coding	- && Q0WUQ1.1 RecName: Full=BAG family molecular chaperone regulator 1; AltName: Full=Bcl-2-associated athanogene 1 && PF00240:Ubiquitin family|PF02179:BAG domain	ubiquitin	163	177	140	1398	1298	1323	5.186695641	6.579576936	5.043963027	48.75227546	39.96495755	48.45769144
Zm00001eb286140	677.923924	746.8932163	668.2774395	2321.241715	2312.495028	2336.035414	697.6981933	2323.257386	-1.736455031	4.49E-145	5.21E-143	-	6	151434967	151444808	+	1843	protein_coding	- && Q9M3W5.1 RecName: Full=Chlorophyll synthase, chloroplastic; AltName: Full=Polyprenyl transferase; Flags: Precursor && PF01040:UbiA prenyltransferase family	UbiA	746	701	646	2307	2596	2207	28.37469154	31.14812315	27.82053893	96.16664741	95.54292077	96.62608221
Zm00001eb255970	1765.691936	1654.672133	1713.107492	431.6483292	390.1667265	423.3865726	1711.157187	415.0672095	2.045659347	1.39E-144	1.61E-142	-	5	218412153	218422047	-	2155	protein_coding	- && Q9M7Q4.1 RecName: Full=ABSCISIC ACID-INSENSITIVE 5-like protein 5; AltName: Full=ABA-responsive element-binding protein 1; AltName: Full=Abscisic acid responsive elements-binding factor 2; Short=ABRE-binding factor 2; AltName: Full=bZIP transcription factor 36; Short=AtbZIP36 && PF00170:bZIP transcription factor	bZIP_1	1943	1553	1656	429	438	400	63.20379894	59.01513183	60.99179486	15.29368829	13.78624514	14.9771814
Zm00001eb246090	5897.75639	5537.238296	5966.910636	12841.78934	11962.44057	12213.64415	5800.635107	12339.29135	-1.088668663	4.10E-144	4.72E-142	-	5	184369634	184371362	+	1729	protein_coding	- && Q43364.1 RecName: Full=Elongation factor TuB, chloroplastic; Short=EF-TuB; Flags: Precursor && PF00009:Elongation factor Tu GTP binding domain|PF03144:Elongation factor Tu domain 2|PF03143:Elongation factor Tu C-terminal domain	GTP_EFTU	6490	5197	5768	12763	13429	11539	263.1281791	246.1483472	264.7820952	567.1004507	526.8267777	538.5060083
Zm00001eb219790	1871.10638	2010.538515	1953.108058	480.9508191	532.6933846	526.0578165	1944.917651	513.2340067	1.920958212	1.63E-143	1.87E-141	-	5	21638827	21642696	+	2284	protein_coding	- && Q9LVD9.1 RecName: Full=Protein DETOXIFICATION 40; Short=AtDTX40; AltName: Full=Multidrug and toxic compound extrusion protein 40; Short=MATE protein 40 && PF01554:MatE	MatE	2059	1887	1888	478	598	497	63.19429945	67.65735274	65.60912508	16.07807364	17.75923463	17.55810583
Zm00001eb161250	773.3421707	852.3745693	826.5536751	51.31483634	48.99353872	66.68338519	817.4234717	55.66392008	3.884133654	2.67E-143	3.06E-141	-	3	228582810	228584465	+	1656	protein_coding	- && Q6PF45.1 RecName: Full=Vesicular inhibitory amino acid transporter; AltName: Full=GABA and glycine transporter; AltName: Full=Solute carrier family 32 member 1; AltName: Full=Vesicular GABA transporter; Short=xVIAAT && PF01490:Transmembrane amino acid transporter protein	Aa_trans	851	800	799	51	55	63	36.02358115	39.5611452	38.29524063	2.365985399	2.252794192	3.069711704
Zm00001eb296060	3560.463719	3563.991168	3677.594887	1247.654844	1267.596465	1395.058757	3600.683258	1303.436689	1.466837994	6.20E-143	7.06E-141	-	6	176323317	176328469	-	3832	protein_coding	- && Q67C40.1 RecName: Full=Mitogen-activated protein kinase 7; Short=MAP kinase 7; AltName: Full=MAP kinase 6; AltName: Full=OsMAPK6 && PF00069:Protein kinase domain	Pkinase	3918	3345	3555	1240	1423	1318	71.67316586	71.48416063	73.63299415	24.85984413	25.18828279	27.75283048
Zm00001eb056390	660.6577651	582.8111118	566.8978898	2522.476367	2233.214574	2323.333817	603.4555889	2359.674919	-1.96483279	7.03E-143	7.98E-141	-	1	280298339	280302317	-	3151	protein_coding	- && Q84R49.1 RecName: Full=Endoglucanase 10; AltName: Full=Endo-1,4-beta glucanase 10; AltName: Full=OsGLU2 && PF00759:Glycosyl hydrolase family 9	-	727	547	548	2507	2507	2195	16.17348702	14.2160232	13.80354105	61.12349054	53.96660422	56.20869398
Zm00001eb147110	392.5779292	464.5441403	407.587169	2120.007062	1850.17418	1857.608587	421.5697461	1942.59661	-2.206095062	3.56E-142	4.02E-140	-	3	181366167	181368841	-	1590	protein_coding	- && Q9ZQG9.2 RecName: Full=Glucan endo-1,3-beta-glucosidase 14; AltName: Full=(1->3)-beta-glucan endohydrolase 14; Short=(1->3)-beta-glucanase 14; AltName: Full=Beta-1,3-endoglucanase 14; Short=Beta-1,3-glucanase 14; Flags: Precursor && PF00332:Glycosyl hydrolases family 17	Glyco_hydro_17	432	436	394	2107	2077	1755	19.04602189	22.45580174	19.66787563	101.8051218	88.60506183	89.06301021
Zm00001eb172420	2129.190019	2354.684748	2342.074494	6395.237251	5689.486033	6059.72032	2275.31642	6048.147868	-1.410983652	1.41E-141	1.58E-139	-	4	34198723	34201171	-	1672	protein_coding	- && Q06509.1 RecName: Full=Caffeic acid 3-O-methyltransferase; Short=CAOMT; Short=COMT; AltName: Full=S-adenosysl-L-methionine:caffeic acid 3-O-methyltransferase && PF08100:Dimerisation domain|PF00891:O-methyltransferase	-	2343	2210	2264	6356	6387	5725	98.23215514	108.2418487	107.4727855	292.0450381	259.1073925	276.2845446
Zm00001eb156820	1349.486632	1264.710767	1193.795921	182.1173604	226.2610697	192.6408905	1269.331107	200.3397735	2.659915647	1.67E-141	1.87E-139	-	3	214553400	214556892	-	3493	protein_coding	- && - && PF11145:Protein of unknown function (DUF2921)	-	1485	1187	1154	181	254	182	29.80200785	27.82859842	26.22198588	3.980908593	4.932354601	4.204265902
Zm00001eb378030	9323.725819	8538.662248	8447.606146	20311.61963	18523.1208	19406.98202	8769.998071	19413.90749	-1.146031876	1.75E-141	1.96E-139	-	9	24660219	24664894	+	3783	protein_coding	- && Q7SIC9.1 RecName: Full=Transketolase, chloroplastic; Short=TK && PF00456:Transketolase, thiamine diphosphate binding domain|PF02779:Transketolase, pyrimidine binding domain|PF02780:Transketolase, C-terminal domain	-	10260	8014	8166	20187	20794	18335	190.1203811	173.481112	171.3292013	409.9563882	372.8385919	391.0767039
Zm00001eb072810	1739.338325	1827.277983	1802.073219	373.2902801	434.7063072	453.0236327	1789.563176	420.3400733	2.089668603	5.84E-141	6.51E-139	-	2	15241357	15247286	-	2809	protein_coding	- && Q9FXQ3.1 RecName: Full=Calcium-dependent protein kinase 13; Short=OsCDPK13; Short=OsCPK13; AltName: Full=Calcium-dependent protein kinase OsCDPK7 && PF13499:EF-hand domain pair|PF00069:Protein kinase domain	Pkinase	1914	1715	1742	371	488	428	47.76478761	49.9978795	49.22149127	10.14668988	11.78385103	12.29445843
Zm00001eb304890	1963.798391	1935.955741	2203.453477	330.0248298	337.6100214	445.6143677	2034.402536	371.0830729	2.45808816	2.55E-140	2.83E-138	-	7	29385073	29385903	+	697	protein_coding	- && - && PF06522:NADH-ubiquinone reductase complex 1 MLRQ subunit	-	2161	1817	2130	328	379	421	217.3399914	213.4820426	242.5521794	36.15291184	36.88294514	48.73788634
Zm00001eb211260	1922.904857	2157.573129	1958.280484	541.3212148	478.3550962	499.5961557	2012.91949	506.4241556	1.99144526	5.63E-140	6.20E-138	-	5	2041045	2041940	+	799	protein_coding	- && D9HP26.1 RecName: Full=Cell number regulator 10; AltName: Full=ZmCNR10 && PF04749:PLAC8 family	-	2116	2025	1893	538	537	472	185.6464038	207.5474723	188.0451733	51.72943236	45.58759351	47.66642627
Zm00001eb052000	777.8858968	794.8392859	724.1396403	38.23458394	24.94216517	38.10479153	765.6216076	33.76051355	4.51804239	1.76E-139	1.93E-137	-	1	263319343	263320093	+	751	protein_coding	- && - && PF05678:VQ motif	-	856	746	700	38	28	36	79.90086564	81.34635372	73.98036317	3.887280467	2.528932601	3.867941855
Zm00001eb061280	3406.885779	3516.045098	3370.352783	1071.574524	1248.889842	1181.248538	3431.094553	1167.237634	1.554444558	4.55E-139	4.98E-137	-	1	296322940	296324891	+	1952	protein_coding	- && Q9LJJ7.1 RecName: Full=AAA-ATPase At3g28580 && PF00004:ATPase family associated with various cellular activities (AAA)|PF14363:Domain associated at C-terminal with AAA	AAA	3749	3300	3258	1065	1402	1116	134.6335458	138.4437412	132.4736866	41.91524519	48.71776555	46.13194381
Zm00001eb046440	13.6311781	20.24389602	18.62073361	899.5188959	818.6374924	878.5271382	17.49860258	865.5611755	-5.642387996	5.45E-139	5.94E-137	-	1	239980445	239984756	+	3677	protein_coding	- && Q9AV71.1 RecName: Full=Cellulose synthase A catalytic subunit 7 [UDP-forming]; AltName: Full=OsCesA7 && PF14569:Zinc-binding RING-finger|PF03552:Cellulose synthase	-	15	19	18	894	919	830	0.285966583	0.423154702	0.388541338	18.67867671	16.95278453	18.21385336
Zm00001eb327260	240.8174797	215.2245787	231.7246849	1369.401809	1252.453008	1216.17793	229.2555811	1279.344249	-2.478408228	1.34E-138	1.45E-136	-	7	174136193	174137425	+	1233	protein_coding	- && Q9SIP1.1 RecName: Full=Stress-response A/B barrel domain-containing protein UP3; AltName: Full=Unknown protein 3 && PF07876:Stress responsive A/B Barrel Domain	-	265	202	224	1361	1406	1149	15.06608641	13.41613727	14.41927078	84.80027587	77.34663154	75.1924655
Zm00001eb356220	1433.999936	1561.976398	1518.624274	4385.909247	3927.500222	4379.934094	1504.866869	4231.114521	-1.491733234	3.25E-138	3.52E-136	-	8	138703207	138705784	-	1233	protein_coding	- && Q9ASS6.1 RecName: Full=Photosynthetic NDH subunit of lumenal location 5, chloroplastic; AltName: Full=Cyclophilin of 20 kDa 2; AltName: Full=Peptidyl-prolyl cis-trans isomerase CYP20-2; Short=PPIase CYP20-2; AltName: Full=Rotamase CYP20-2; AltName: Full=Thylakoid lumen PPIase of 20 kDa; Short=TLP20; Flags: Precursor && PF00160:Cyclophilin type peptidyl-prolyl cis-trans isomerase/CLD	Pro_isomerase	1578	1466	1468	4359	4409	4138	89.71428061	97.36661999	94.49772103	271.5976506	242.5471539	270.7975824
Zm00001eb199230	430.7452279	467.7405449	495.518411	1827.210643	1760.204227	1801.509866	464.6680613	1796.308246	-1.952494331	4.55E-138	4.91E-136	-	4	203484540	203489254	-	2887	protein_coding	- && Q9SIF2.1 RecName: Full=Heat shock protein 90-5, chloroplastic; Short=AtHSP90.5; Short=AtHsp90-5; AltName: Full=Heat shock protein 88-1; Short=Hsp88-1; AltName: Full=Hsp90C; AltName: Full=Protein EMBRYO DEFECTIVE 1956; AltName: Full=Protein chlorate-resistance 88; Flags: Precursor && PF00183:Hsp90 protein|PF02518:Histidine kinase-, DNA gyrase B-, and HSP90-like ATPase	HATPase_c	474	439	479	1816	1976	1702	11.50930806	12.45251108	13.16882679	48.32493481	46.42579155	47.56967069
Zm00001eb035640	2430.893427	2402.630817	2413.453973	5499.743048	5215.584895	5312.44302	2415.659406	5342.590321	-1.144843831	5.07E-138	5.45E-136	-	1	194732533	194748243	+	4135	protein_coding	- && Q6YZW0.2 RecName: Full=Auxin response factor 21; AltName: Full=OsARF7b && PF02362:B3 DNA binding domain|PF02309:AUX/IAA family|PF06507:Auxin response factor	Auxin_resp	2675	2255	2333	5466	5855	5019	45.34881355	44.65912736	44.78139114	101.5538354	96.04406793	97.93976439
Zm00001eb181880	3709.497933	3636.443006	3556.560119	1385.500581	1475.150911	1442.689746	3634.167019	1434.44708	1.340865624	7.38E-138	7.90E-136	-	4	119430044	119435233	-	2514	protein_coding	- && Q69T31.1 RecName: Full=Cytosolic invertase 1; Short=OsCYT-INV1 && PF12899:Alkaline and neutral invertase	-	4082	3413	3438	1377	1656	1363	113.8217828	111.1757877	108.5422837	42.07953029	44.68010858	43.74696771
Zm00001eb207370	395.3041648	417.663539	412.759595	1983.167499	1658.653984	1845.965457	408.5757662	1829.262313	-2.162813626	7.96E-138	8.49E-136	-	4	244789111	244793346	+	2026	protein_coding	- && Q6H6D2.1 RecName: Full=Porphobilinogen deaminase, chloroplastic; Short=PBG; AltName: Full=Hydroxymethylbilane synthase; Short=HMBS; AltName: Full=Pre-uroporphyrinogen synthase; Flags: Precursor && PF01379:Porphobilinogen deaminase, dipyromethane cofactor binding domain	-	435	392	399	1971	1862	1744	15.05107337	15.84476588	15.63118167	74.73936432	62.33893756	69.45834206
Zm00001eb270630	1306.775607	1358.47197	1307.589293	3970.35969	3506.155789	3712.041775	1324.278957	3729.519085	-1.493728037	1.04E-137	1.10E-135	-	6	82193774	82195620	+	1418	protein_coding	- && Q9LU14.1 RecName: Full=GDSL esterase/lipase APG; AltName: Full=Extracellular lipase APG; Flags: Precursor && PF00657:GDSL-like Lipase/Acylhydrolase	Lipase_GDSL	1438	1275	1264	3946	3936	3507	71.08865738	73.63311176	70.75044879	213.7878731	188.2773251	199.5615682
Zm00001eb414390	46.34600553	67.12449733	53.79323042	924.6732274	760.7360376	921.9242618	55.75457776	869.1111756	-3.970516075	1.36E-137	1.44E-135	-	10	70204665	70206459	-	1608	protein_coding	- && Q76BW5.1 RecName: Full=Xyloglucan endotransglycosylase/hydrolase protein 8; AltName: Full=End-xyloglucan transferase; AltName: Full=OsXRT5; AltName: Full=OsXTH8; Flags: Precursor && PF06955:Xyloglucan endo-transglycosylase (XET) C-terminus|PF00722:Glycosyl hydrolases family 16	-	51	63	52	919	854	871	2.223319046	3.208438399	2.566703218	43.90678962	36.02392145	43.7068476
Zm00001eb102480	322.6045483	287.6764171	277.2420337	1418.704299	1375.382251	1414.111153	295.8409997	1402.732567	-2.242308377	3.16E-137	3.33E-135	-	2	198351357	198362205	+	5358	protein_coding	- && P31049.1 RecName: Full=Probable fatty acid methyltransferase; AltName: Full=ORF3; AltName: Full=S-adenosylmethionine-dependent methyltransferase; Short=AdoMet-MT; Short=SAM-MT && PF01593:Flavin containing amine oxidoreductase|PF02353:Mycolic acid cyclopropane synthetase	Amino_oxidase	355	270	268	1410	1544	1336	4.644546342	4.126674889	3.969999396	20.21708886	19.54626343	20.11968245
Zm00001eb344300	2807.113943	2713.747535	2713.454681	7340.033944	6460.91157	6610.122865	2744.772053	6803.689459	-1.309196592	3.47E-137	3.65E-135	-	8	74151563	74155474	-	2711	protein_coding	- && Q65XK0.1 RecName: Full=Ketol-acid reductoisomerase, chloroplastic; AltName: Full=Acetohydroxy-acid reductoisomerase; AltName: Full=Alpha-keto-beta-hydroxylacyl reductoisomerase; AltName: Full=Protein KARI; Flags: Precursor && PF01450:Acetohydroxy acid isomeroreductase, catalytic domain|PF07991:Acetohydroxy acid isomeroreductase, NADPH-binding domain	-	3089	2547	2623	7295	7253	6245	79.87411284	76.93759876	76.79397162	206.7273774	181.4710369	185.8747076
Zm00001eb324700	234.4562633	256.777839	212.0694661	1405.624046	1258.688549	1279.685916	234.4345228	1314.66617	-2.487841644	3.70E-137	3.88E-135	-	7	167824142	167826471	-	2072	protein_coding	- && Q8GT95.1 RecName: Full=Polygalacturonase inhibitor 1; AltName: Full=Floral organ regulator 1; AltName: Full=Polygalacturonase-inhibiting protein 1; Short=PGIP-1; Flags: Precursor && PF13855:Leucine rich repeat|PF08263:Leucine rich repeat N-terminal domain	LRRNT_2	258	241	205	1397	1413	1209	8.728660694	9.525033063	7.852762557	51.79750864	46.25637248	47.08189375
Zm00001eb350280	4701.847698	4723.220582	4435.872539	1969.081073	1959.741549	1877.71945	4620.313607	1935.514024	1.25499383	8.37E-137	8.74E-135	-	8	112735309	112737607	-	2169	protein_coding	- && Q6IEQ7.1 RecName: Full=WRKY transcription factor WRKY24; Short=OsWRKY24 && PF03106:WRKY DNA -binding domain	WRKY	5174	4433	4288	1957	2200	1774	167.2185792	167.3699089	156.9110688	69.31599954	68.79902594	65.9950613
Zm00001eb390820	7408.999669	6760.395803	7097.60296	3041.66177	3126.678562	3236.790348	7088.999477	3135.04356	1.177588852	6.48E-136	6.75E-134	-	9	119319159	119322153	+	2194	protein_coding	- && O23553.3 RecName: Full=Beta-amylase 3, chloroplastic; AltName: Full=1,4-alpha-D-glucan maltohydrolase; AltName: Full=Beta-amylase 8; AltName: Full=Chloroplast beta-amylase; Short=CT-BMY; Flags: Precursor && PF01373:Glycosyl hydrolase family 14	-	8153	6345	6861	3023	3510	3058	260.4944506	236.8286305	248.2042148	105.8531388	108.5149698	112.4652184
Zm00001eb071870	766.9809543	914.1717256	721.0361847	36.22223742	36.52245614	42.33865726	800.7296215	38.36111694	4.386967398	1.32E-135	1.37E-133	-	2	12774034	12775577	+	1328	protein_coding	- && P22185.1 RecName: Full=Ubiquinol oxidase 1, mitochondrial; AltName: Full=Alternative oxidase 1; Flags: Precursor && PF01786:Alternative oxidase	AOX	844	858	697	36	41	40	44.55146897	52.90886111	41.65748619	2.082603732	2.094136288	2.430408578
Zm00001eb008100	903.2927353	983.4271593	995.1747628	3220.76061	2839.843663	3019.804729	960.6315525	3026.803001	-1.656515863	2.64E-135	2.73E-133	-	1	24110640	24114877	+	992	protein_coding	- && Q9LK61.1 RecName: Full=30S ribosomal protein S10, chloroplastic; Flags: Precursor && PF00338:Ribosomal protein S10p/S20e	Ribosomal_S10	994	923	962	3201	3188	2853	70.24127222	76.1954835	76.97004772	247.899824	217.9845941	232.0638391
Zm00001eb065120	83.604559	104.4158847	71.37947883	949.827559	843.5796576	969.5552513	86.46664085	920.9874893	-3.415242044	3.47E-135	3.57E-133	-	1	307017609	307020198	-	2305	protein_coding	- && Q94CH6.1 RecName: Full=GDSL esterase/lipase EXL3; AltName: Full=Family II extracellular lipase 3; Short=Family II lipase EXL3; Flags: Precursor && PF00657:GDSL-like Lipase/Acylhydrolase	Lipase_GDSL	92	98	69	944	947	916	2.797915243	3.481724042	2.375945732	31.46322826	27.86751285	32.06578801
Zm00001eb332630	1649.37255	1686.636179	1717.245433	4402.00802	4021.033342	4327.010772	1684.418054	4250.017378	-1.335130826	4.12E-135	4.23E-133	-	8	2140074	2141650	+	863	protein_coding	- && - && -	-	1815	1583	1660	4375	4514	4088	147.4291937	150.2136225	152.6706829	389.4659354	354.7888149	382.22357
Zm00001eb168930	998.7109819	979.1652865	925.8642544	127.7840042	141.6358665	138.6591025	967.9135076	136.0263244	2.830152745	6.10E-135	6.24E-133	-	4	16341704	16342704	+	1001	protein_coding	- && - && PF07649:C1-like domain	C1_3	1099	919	895	127	159	131	76.96287305	75.18317018	70.96550764	9.747020062	10.7741299	10.55977322
Zm00001eb335790	511.6235513	558.3053429	565.8634046	2278.982438	2005.171921	2421.771195	545.2640996	2235.308518	-2.035972577	6.73E-134	6.87E-132	-	8	14485981	14488772	-	1257	protein_coding	- && - && PF02330:Mitochondrial glycoprotein	-	563	524	547	2265	2251	2288	31.39718948	34.13777484	34.53905131	138.4315702	121.4673	146.8716979
Zm00001eb256150	7362.653663	7127.982336	7189.672143	16242.65496	14429.93334	15185.81789	7226.76938	15286.1354	-1.080527664	1.22E-133	1.24E-131	-	5	218861812	218866990	+	1369	protein_coding	- && Q9LXC9.1 RecName: Full=Soluble inorganic pyrophosphatase 6, chloroplastic; AltName: Full=Inorganic pyrophosphatase 6; AltName: Full=Pyrophosphate phospho-hydrolase 6; Short=PPase 6; Flags: Precursor && PF00719:Inorganic pyrophosphatase	Pyrophosphatase	8102	6690	6950	16143	16199	14347	414.8646659	400.1859804	402.9393786	905.9057477	802.6088016	845.6195663
Zm00001eb083010	143.5817426	152.3619543	130.3451352	1006.173262	1164.264638	997.0753785	142.0962774	1055.837759	-2.894612178	8.09E-133	8.19E-131	-	2	54415122	54421526	+	999	protein_coding	- && Q39160.1 RecName: Full=Myosin-5; AltName: Full=AtMYA1 && PF00063:Myosin head (motor domain)	Myosin_head	158	143	126	1000	1307	942	11.08687767	11.72221681	10.01067617	76.9018395	88.74200977	76.0856557
Zm00001eb295850	29.07984661	33.02951456	30.00007081	789.8460104	678.7832092	730.3418377	30.70314399	732.9903524	-4.580272039	3.65E-132	3.69E-130	-	6	176007415	176008720	+	1306	misc_non_coding	- && Q9FFH6.1 RecName: Full=Fasciclin-like arabinogalactan protein 13; Flags: Precursor && PF02469:Fasciclin domain	-	32	31	29	785	762	690	1.717609597	1.943827479	1.762435276	46.17731704	39.57591414	42.63078079
Zm00001eb168570	1440.361152	1475.673473	1509.313907	335.0556961	372.3508943	346.1185231	1475.116178	351.1750378	2.068587563	4.09E-132	4.12E-130	-	4	14646477	14647047	-	571	protein_coding	- && - && -	-	1585	1385	1459	333	418	327	194.5856525	198.6336694	202.8044777	44.80333492	49.65458246	46.2092604
Zm00001eb003490	2897.988464	2640.230228	2814.83423	889.4571633	972.7444415	933.5673926	2784.350974	931.9229991	1.578715927	5.90E-132	5.92E-130	-	1	9282197	9289488	-	5623	protein_coding	- && A7KVC2.1 RecName: Full=ABC transporter C family MRP4; AltName: Full=Multidrug resistance-associated protein 4; Short=ZmMRP4; AltName: Full=Protein LOW PHYTIC ACID 1 && PF00664:ABC transporter transmembrane region|PF00005:ABC transporter	ABC_tran	3189	2478	2721	884	1092	882	39.75612913	36.08879813	38.40774541	12.07776007	13.17266707	12.65662389
Zm00001eb214560	1709.349733	1860.307497	1609.658972	409.5125175	413.3273085	437.1466362	1726.438734	419.9954874	2.039871263	7.30E-131	7.29E-129	-	5	7130644	7135745	+	3436	protein_coding	- && Q2QS13.1 RecName: Full=UDP-glucose 6-dehydrogenase 5; Short=UDP-Glc dehydrogenase 5; Short=UDP-GlcDH 5; Short=UDPGDH 5; AltName: Full=Os-UGD5 && PF00984:UDP-glucose/GDP-mannose dehydrogenase family, central domain|PF03721:UDP-glucose/GDP-mannose dehydrogenase family, NAD binding domain|PF03720:UDP-glucose/GDP-mannose dehydrogenase family, UDP binding domain	-	1881	1746	1556	407	464	413	38.37543374	41.61312055	35.94303894	9.100043547	9.159757712	9.698716608
Zm00001eb047510	1170.463826	1068.664616	1073.795638	3537.705188	3100.845605	3348.987789	1104.308027	3329.179527	-1.590482806	8.50E-131	8.47E-129	-	1	244047518	244048675	+	944	protein_coding	- && O22795.2 RecName: Full=50S ribosomal protein L28, chloroplastic; AltName: Full=CL28; Flags: Precursor && PF00830:Ribosomal L28 family	-	1288	1003	1038	3516	3481	3164	95.64483571	87.00979373	87.27376566	286.1403398	250.1215951	270.4468041
Zm00001eb332380	783.338368	755.416962	840.0019827	2696.544341	2413.15448	2539.260969	792.9191043	2549.653263	-1.684699583	1.64E-130	1.63E-128	-	8	1194159	1200344	-	2064	protein_coding	- && Q9AR38.1 RecName: Full=Protoporphyrinogen oxidase, chloroplastic; Short=PPO; AltName: Full=Protoporphyrinogen oxidase 1; Flags: Precursor && PF01593:Flavin containing amine oxidoreductase	Amino_oxidase	862	709	812	2680	2709	2399	29.27623534	28.13038931	31.22516142	99.75331052	89.02633048	93.78598157
Zm00001eb220820	673.380198	697.8816786	638.2773686	2506.377595	2166.405203	2356.146277	669.8464151	2342.976358	-1.805993577	5.62E-130	5.57E-128	-	5	25224601	25227430	+	1360	protein_coding	- && P81760.2 RecName: Full=Thylakoid lumenal 17.4 kDa protein, chloroplastic; AltName: Full=P17.4; Flags: Precursor && PF13599:Pentapeptide repeats (9 copies)	-	741	655	617	2491	2432	2226	38.19415941	39.44042553	36.00846527	140.7139115	121.2952581	132.0698318
Zm00001eb228230	826.0493927	815.0831819	865.8641127	62.38274222	87.29757808	92.08657954	835.6655624	80.58896662	3.373292236	8.72E-130	8.61E-128	-	5	63847572	63850369	+	2117	protein_coding	- && Q8VYV9.1 RecName: Full=Aspartyl protease family protein 1; Flags: Precursor && PF14543:Xylanase inhibitor N-terminal|PF14541:Xylanase inhibitor C-terminal	-	909	765	837	62	98	87	30.09959707	29.59237198	31.38072376	2.249950937	3.1399619	3.316009512
Zm00001eb227340	1883.828813	1827.277983	1918.970047	5200.909589	4530.566144	4958.915232	1876.692281	4896.796988	-1.383095084	1.36E-129	1.33E-127	-	5	60407861	60409381	+	1168	protein_coding	- && O22773.3 RecName: Full=Thylakoid lumenal 16.5 kDa protein, chloroplastic; Flags: Precursor && -	-	2073	1715	1855	5169	5086	4685	124.4153931	120.2431879	126.0548114	339.989814	295.3606763	323.6563451
novel.1988	1772.961898	1699.421798	1836.211231	508.1174971	497.9525117	501.7130885	1769.531642	502.5943658	1.816219592	1.78E-128	1.75E-126	-	4	106973106	106982746	+	4527	-	- && P92519.1 RecName: Full=Uncharacterized mitochondrial protein AtMg00810; AltName: Full=ORF240b && -	-	1951	1595	1775	505	559	474	30.21095345	28.85289487	31.12047512	8.570044956	8.375687671	8.448609171
Zm00001eb306380	3373.262206	3095.185155	2952.420762	8108.750315	7518.281215	7407.148088	3140.289374	7678.059873	-1.289126629	2.14E-128	2.09E-126	-	7	42614221	42617867	-	1875	protein_coding	- && Q84RL7.2 RecName: Full=Aquaporin PIP2-1; AltName: Full=Plasma membrane intrinsic protein 2-1; AltName: Full=ZmPIP2-1; AltName: Full=ZmPIP2;1 && PF00230:Major intrinsic protein	-	3712	2905	2854	8059	8440	6998	138.7791912	126.87734	120.8122722	330.2038254	305.3235725	301.1549731
Zm00001eb392880	988.7147847	932.2846852	1022.071378	2834.390078	2702.661754	2718.141796	981.0236159	2751.731209	-1.487477506	3.20E-128	3.11E-126	-	9	127808739	127815327	-	3080	protein_coding	- && P49036.1 RecName: Full=Sucrose synthase 2; AltName: Full=Sucrose-UDP glucosyltransferase 2 && PF00862:Sucrose synthase|PF00534:Glycosyl transferases group 1	Glycos_transf_1	1088	875	988	2817	3034	2568	24.76257681	23.26465073	25.46036257	70.26488616	66.81654587	67.27623455
Zm00001eb221680	104.5056987	126.7907172	97.24160884	937.7534798	867.6310312	882.7610039	109.5126749	896.048505	-3.035269502	9.29E-128	9.02E-126	-	5	29263777	29266091	-	740	protein_coding	- && - && -	-	115	119	94	932	974	834	10.89390986	13.16904986	10.082181	96.75789445	89.27839988	90.93932033
Zm00001eb013360	1071.410598	1081.450235	1065.519756	187.1482267	182.6122807	211.6932863	1072.79353	193.8179312	2.471502272	9.93E-127	9.61E-125	-	1	44729549	44735265	+	1805	protein_coding	- && Q9FLV0.1 RecName: Full=Protein DOWNY MILDEW RESISTANCE 6; Short=AtDMR6; AltName: Full=2-oxoglutarate (2OG)-Fe(II) oxygenase-like protein DMR6; AltName: Full=Salicylate 3-hydroxylase DMR6; Short=S3H DMR6; Short=SA 3-hydroxylase DMR6; Short=Salicylic acid 3-hydroxylase DMR6 && PF03171:2OG-Fe(II) oxygenase superfamily|PF14226:non-haem dioxygenase in morphine synthesis N-terminal	2OG-FeII_Oxy	1179	1015	1030	186	205	200	45.78827217	46.04983054	45.29167418	7.916586373	7.703637092	8.940672
Zm00001eb091640	979.6273326	961.0523269	1119.312987	149.919816	156.7793239	137.6006361	1019.997549	148.0999253	2.780988455	3.16E-126	3.05E-124	-	2	139690219	139694250	+	2501	protein_coding	- && Q69T31.1 RecName: Full=Cytosolic invertase 1; Short=OsCYT-INV1 && PF12899:Alkaline and neutral invertase	-	1078	902	1082	149	176	130	30.21500886	29.5346648	34.33775716	4.57693551	4.773293475	4.194179698
Zm00001eb284840	82.69581379	95.89213905	92.06918284	858.2657922	765.1899957	841.4808131	90.21904522	821.6455336	-3.190139939	1.15E-125	1.10E-123	-	6	145806100	145813590	-	4094	protein_coding	- && Q9SJG2.1 RecName: Full=Probable receptor-like protein kinase At2g42960 && PF00069:Protein kinase domain	Pkinase	91	90	89	853	859	795	1.558156984	1.80025436	1.725442632	16.00675912	14.23195252	15.66883342
Zm00001eb154000	897.840264	945.0703037	865.8641127	113.6975786	135.4003252	117.4897739	902.9248935	122.1958926	2.881079637	1.96E-125	1.88E-123	-	3	205428339	205450268	-	3919	protein_coding	- && Q4R1I9.1 RecName: Full=Anthocyanidin 5,3-O-glucosyltransferase; AltName: Full=UDP-glucose: anthocyanidin 5,3-O-glucosyltransferase && PF00201:UDP-glucoronosyl and UDP-glucosyl transferase	UDPGT	988	887	837	113	152	111	17.67255483	18.53478517	16.95151626	2.215161509	2.630797892	2.285415079
Zm00001eb081380	675.1976884	717.0601064	696.2085399	56.34570265	49.88433033	41.28019083	696.1554449	49.1700746	3.819847405	2.12E-125	2.03E-123	-	2	46132759	46135087	-	1434	protein_coding	- && P36591.2 RecName: Full=Dihydrofolate reductase && PF03959:Serine hydrolase (FSH1)	-	743	673	673	56	56	39	36.32096003	38.43307322	37.24982775	3.000137035	2.648854091	2.194486072
Zm00001eb234090	2380.912441	2435.660332	2386.557357	789.8460104	703.7253743	818.1945516	2401.043377	770.5886454	1.641699762	2.18E-125	2.08E-123	-	5	94464068	94467086	+	1659	protein_coding	- && Q9S9N9.1 RecName: Full=Cinnamoyl-CoA reductase 1; Short=AtCCR1; AltName: Full=Protein IRREGULAR XYLEM 4 && PF01370:NAD dependent epimerase/dehydratase family	Epimerase	2620	2286	2307	785	790	773	110.7063576	112.8415493	110.3721657	36.35176375	32.29980244	37.59676528
Zm00001eb167710	739.7185981	919.4990666	904.1400651	74.45682136	80.17124518	58.21565373	854.4525766	70.94790676	3.58179246	2.71E-125	2.58E-123	-	4	10718746	10719789	-	949	protein_coding	- && P28814.1 RecName: Full=Barwin && PF00967:Barwin family	-	814	863	874	74	90	55	60.12787412	74.47041665	73.0976771	5.990564159	6.432731993	4.676423671
Zm00001eb215070	444.376406	395.2887065	434.4837842	1733.63653	1589.172238	1624.745972	424.7162989	1649.184913	-1.95534668	3.49E-125	3.31E-123	-	5	8171541	8173534	-	1765	protein_coding	- && - && -	-	489	371	420	1723	1784	1535	19.42145693	17.21346894	18.8869981	74.99680883	68.55976196	70.17477732
Zm00001eb176160	2430.893427	2736.122367	2596.557853	868.3275248	793.6953273	859.4747424	2587.857883	840.4991981	1.623021542	3.08E-123	2.90E-121	-	4	55570189	55574624	-	1768	protein_coding	- && Q43497.1 RecName: Full=Monodehydroascorbate reductase; Short=MDAR; AltName: Full=Ascorbate free radical reductase; Short=AFR reductase && PF07992:Pyridine nucleotide-disulphide oxidoreductase	Pyr_redox_2	2675	2568	2510	863	891	812	106.0618462	118.9465799	112.6807728	37.49995543	34.18334861	37.05878203
Zm00001eb249160	2381.821186	2642.361165	2555.178445	5922.335818	5568.338373	5773.934384	2526.453599	5754.869525	-1.188329867	4.53E-123	4.26E-121	-	5	195083984	195086612	-	1007	protein_coding	- && Q8W463.1 RecName: Full=50S ribosomal protein L19-1, chloroplastic; Flags: Precursor && PF01245:Ribosomal protein L19	-	2621	2480	2470	5886	6251	5455	182.4547638	201.6793396	194.6820177	449.0482453	421.0553492	437.101863
Zm00001eb379950	911.4714421	860.898315	842.0709531	2816.278959	2474.619101	2740.369591	871.4802367	2677.089217	-1.617633524	1.97E-121	1.85E-119	-	9	34000907	34002871	+	1843	protein_coding	- && Q8RWD0.2 RecName: Full=Zinc finger protein CONSTANS-LIKE 16 && PF06203:CCT motif|PF00643:B-box zinc finger	CCT	1003	808	814	2799	2778	2589	38.14988688	35.90254423	35.05560168	116.6755293	102.2412303	113.3506692
Zm00001eb123640	29.98859181	22.37483244	12.4138224	706.3336297	682.3463756	670.0092511	21.59241555	686.2297521	-4.970054137	6.95E-121	6.50E-119	-	3	15015008	15016149	+	1142	misc_non_coding	- && Q8LEJ6.2 RecName: Full=Fasciclin-like arabinogalactan protein 11; Flags: Precursor && PF02469:Fasciclin domain	-	33	21	12	702	766	633	2.025655058	1.505887024	0.834014302	47.22513681	45.49690211	44.72547681
Zm00001eb054380	1604.844035	1632.2973	1650.003895	4036.767126	3743.99715	3805.186821	1629.04841	3861.983699	-1.245385628	9.23E-121	8.61E-119	-	1	271764299	271766182	+	1010	protein_coding	- && P82163.2 RecName: Full=30S ribosomal protein S13, chloroplastic; Flags: Precursor && PF15832:FAM27 D and E protein family|PF00416:Ribosomal protein S13/S18	-	1766	1532	1595	4012	4203	3595	122.5707891	124.2157288	125.3423029	305.1699504	282.2650953	287.2069163
novel.1034	4812.714614	4822.309126	4560.010763	1787.969886	1995.373213	2018.495485	4731.678168	1933.946195	1.290725431	1.73E-120	1.60E-118	-	2	116262466	116305945	+	16902	-	- && P04146.3 RecName: Full=Copia protein; AltName: Full=Gag-int-pol protein; Contains: RecName: Full=Copia VLP protein; Contains: RecName: Full=Copia protease && -	-	5296	4526	4408	1777	2240	1907	21.9648143	21.92883969	20.69959481	8.077027228	8.989366387	9.1039522
Zm00001eb164960	672.4714528	692.5543376	730.3465515	54.33335613	48.10274711	66.68338519	698.4574473	56.37316281	3.639744445	3.17E-120	2.94E-118	-	4	2851659	2854752	-	1789	protein_coding	- && - && PF14365:Domain of unknown function (DUF4409)|PF03080:Domain of unknown function (DUF239)	-	740	650	706	54	54	63	28.99606308	29.75378472	31.32223304	2.318919303	2.047399439	2.841499487
Zm00001eb230870	1050.509459	890.7314249	985.864396	3134.22971	2872.802952	2869.502496	975.7017599	2958.845053	-1.598800038	2.79E-119	2.58E-117	-	5	75151166	75153170	+	1527	protein_coding	- && Q9SYX1.1 RecName: Full=Light-harvesting complex-like protein 3 isotype 1, chloroplastic; AltName: Full=LHC-like protein 3 isoform 1; Flags: Precursor && -	-	1156	836	953	3115	3225	2711	53.06845619	44.83389194	49.53500595	156.7188479	143.2550177	143.2543616
Zm00001eb127520	33.62357264	34.09498277	18.62073361	656.0249666	632.4620453	691.1785798	28.77976301	659.8885306	-4.512203747	5.00E-119	4.60E-117	-	3	35530278	35533946	+	1985	protein_coding	- && Q9FZ22.1 RecName: Full=Probable glycerol-3-phosphate acyltransferase 2; Short=AtGPAT2 && -	-	37	32	18	652	710	653	1.306648787	1.320166377	0.719731234	25.23418607	24.2614637	26.54422459
Zm00001eb339800	652.4790583	666.9831005	714.8292735	17.10494545	19.59741549	14.81853004	678.0971441	17.17363033	5.292784499	1.03E-118	9.47E-117	-	8	33999202	34000218	+	471	misc_non_coding	- && - && -	-	718	626	691	17	22	14	106.8614822	108.8410259	116.4435658	2.772874608	3.168260876	2.398415939
Zm00001eb124770	178.1140605	200.3080238	157.2417505	1116.85232	998.5773983	1070.109562	178.5546116	1061.846427	-2.572569352	1.49E-118	1.36E-116	-	3	19786943	19789264	+	2322	misc_non_coding	- && Q9LS40.1 RecName: Full=Protein ASPARTIC PROTEASE IN GUARD CELL 1; Short=AtASPG1; Flags: Precursor && PF14541:Xylanase inhibitor C-terminal|PF14543:Xylanase inhibitor N-terminal	-	196	188	152	1110	1121	1011	5.917135475	6.630325266	5.195648097	36.7250994	32.74632426	35.13227822
Zm00001eb006530	19.99239454	25.57123708	27.93110041	755.6361195	636.0252118	639.3137246	24.49824401	676.9916853	-4.798080646	2.10E-118	1.92E-116	-	1	18388038	18389788	+	1751	protein_coding	- && Q6F4N5.1 RecName: Full=Aspartyl protease 25; AltName: Full=Protein RICE ANTHER DOWN-REGULATED BY CHILLING 1; Flags: Precursor && PF14543:Xylanase inhibitor N-terminal|PF14541:Xylanase inhibitor C-terminal	-	22	24	27	751	714	604	0.880753122	1.122443	1.22387193	32.95004465	27.65866578	27.83352207
Zm00001eb028550	272.6235619	224.8137927	295.8627673	1532.401877	1307.682088	1371.772495	264.433374	1403.952154	-2.406502082	2.13E-118	1.94E-116	-	1	152011515	152014624	-	1814	protein_coding	- && O23403.1 RecName: Full=PsbP domain-containing protein 1, chloroplastic; AltName: Full=OEC23-like protein 3; AltName: Full=PsbP-related thylakoid lumenal protein 1; Flags: Precursor && PF01789:PsbP	-	300	211	286	1523	1468	1296	11.59315464	9.525425243	12.5137394	64.50076078	54.8918583	57.64811245
Zm00001eb079740	679.7414145	624.364372	685.8636879	2403.747922	2068.418126	2334.976948	663.3231581	2269.047665	-1.772876802	2.33E-118	2.11E-116	-	2	39654691	39655765	-	950	protein_coding	- && - && PF00228:Bowman-Birk serine protease inhibitor family	-	748	586	663	2389	2322	2206	55.19448041	50.51416879	55.39215724	193.1945011	165.789786	187.3696631
Zm00001eb306930	3398.707072	3487.277457	3429.318439	8392.491175	7265.296396	7873.931784	3438.434323	7843.906452	-1.189660372	5.77E-118	5.22E-116	-	7	47592834	47596796	-	1906	protein_coding	- && P19683.1 RecName: Full=31 kDa ribonucleoprotein, chloroplastic; Flags: Precursor && PF00076:RNA recognition motif. (a.k.a. RRM, RBD, or RNP domain)	RRM_1	3740	3273	3315	8341	8156	7439	137.5518268	140.6249268	138.0444632	336.1997928	290.2508375	314.926376
Zm00001eb042780	1222.262303	1099.563194	1205.175258	243.4939293	251.2032349	220.1610178	1175.666919	238.2860607	2.300881307	7.81E-118	7.04E-116	-	1	225700179	225703639	-	1569	protein_coding	- && Q9SEE4.1 RecName: Full=Pirin-like protein && PF02678:Pirin|PF05726:Pirin C-terminal cupin domain	-	1345	1032	1165	242	282	208	60.0920469	53.86367165	58.93337835	11.84935304	12.19116826	10.69689578
Zm00001eb137740	557.0608116	509.2938052	525.5184818	1832.241509	1711.210689	1821.620729	530.6243662	1788.357642	-1.750980729	1.08E-117	9.70E-116	-	3	134825301	134829215	-	1026	protein_coding	- && P02902.2 RecName: Full=Acyl carrier protein 1, chloroplastic; Short=ACP I; Short=Acyl carrier protein I; Flags: Precursor && PF00550:Phosphopantetheine attachment site	PP-binding	613	478	508	1821	1921	1721	41.88232384	38.15221319	39.2983854	136.3530326	126.9986677	135.3477008
Zm00001eb243040	10.90494248	5.327341058	5.172426002	1360.34625	1158.029097	1235.230326	7.134903179	1251.201891	-7.418489881	1.71E-117	1.53E-115	-	5	173362167	173363583	-	1417	protein_coding	- && Q9SJ54.1 RecName: Full=NDR1/HIN1-like protein 12 && PF03168:Late embryogenesis abundant protein	-	12	5	5	1352	1300	1167	0.59364806	0.288961082	0.280064788	73.30085795	62.22897718	66.45357948
Zm00001eb150530	1833.847827	1825.147047	1690.348817	4313.464773	4058.446589	4161.890009	1783.114564	4177.93379	-1.227843624	3.27E-117	2.92E-115	-	3	192687124	192689418	+	1038	protein_coding	- && P82244.1 RecName: Full=50S ribosomal protein L34, chloroplastic; AltName: Full=CL34; Flags: Precursor && PF00468:Ribosomal protein L34	-	2018	1713	1634	4287	4556	3932	136.282931	135.1447595	124.9433237	317.2914333	297.7182946	305.6564247
Zm00001eb013020	1223.171048	1184.800651	1211.38217	3499.470604	3050.070483	3327.818461	1206.45129	3292.453183	-1.447582255	3.70E-117	3.30E-115	-	1	43269029	43270411	-	1383	protein_coding	- && O80362.1 RecName: Full=50S ribosomal protein L10, chloroplastic; AltName: Full=CL10; Flags: Precursor && PF00466:Ribosomal protein L10	-	1346	1112	1171	3478	3424	3144	68.22452749	65.84484922	67.20368243	193.2011086	167.9309468	183.4331104
Zm00001eb075140	163.5741372	167.2785092	192.4142473	1096.728855	988.7786905	985.4322477	174.4222979	1023.646598	-2.554591502	5.12E-117	4.55E-115	-	2	22846020	22848410	-	2052	protein_coding	- && Q8LPS6.2 RecName: Full=Pentatricopeptide repeat-containing protein At1g02150 && PF13041:PPR repeat family	-	180	157	186	1090	1110	931	6.149117693	6.265583128	7.194389453	40.80856825	36.69144225	36.6091544
Zm00001eb418140	1501.247081	1596.071381	1422.417151	398.4446116	383.0403936	400.1003111	1506.578538	393.8617721	1.93616403	1.52E-116	1.34E-114	-	10	92295828	92297588	+	1761	protein_coding	- && Q9FR99.1 RecName: Full=1-aminocyclopropane-1-carboxylate oxidase; Short=ACC oxidase; AltName: Full=Ethylene-forming enzyme; Short=EFE && PF14226:non-haem dioxygenase in morphine synthesis N-terminal|PF03171:2OG-Fe(II) oxygenase superfamily	2OG-FeII_Oxy	1652	1498	1375	396	430	378	65.76099017	69.66131329	61.97288271	17.27579518	16.56259035	17.32007694
Zm00001eb144250	2420.89723	2626.379142	2533.454256	5958.558055	5470.351296	5570.708829	2526.910209	5666.539393	-1.165571422	2.79E-116	2.46E-114	-	3	170390315	170392581	-	999	protein_coding	- && O80439.1 RecName: Full=30S ribosomal protein S31, chloroplastic; AltName: Full=Plastid-specific 30S ribosomal protein 4; Short=PSRP-4; Flags: Precursor && PF17067:Ribosomal protein S31e	-	2664	2465	2449	5922	6141	5263	186.9331779	202.0647862	194.5725868	455.4126935	416.9584407	425.0942738
Zm00001eb144880	396.21291	449.6275853	393.1043762	1731.624183	1520.581284	1622.62904	412.9816238	1624.944835	-1.977205872	4.10E-115	3.61E-113	-	3	173078960	173081607	+	1796	protein_coding	- && - && PF05697:Bacterial trigger factor protein (TF)	-	436	422	380	1721	1707	1533	17.0175805	19.24178328	16.79328352	73.61676932	64.46831949	68.87366528
Zm00001eb307650	1839.300298	1714.338352	1626.210735	501.0742843	452.5221395	435.0297034	1726.616462	462.8753757	1.899740455	7.59E-115	6.62E-113	-	7	55719012	55720693	+	1682	protein_coding	- && - && PF00168:C2 domain	C2	2024	1609	1572	498	508	411	84.35331866	78.33741798	74.17967157	22.74602791	20.48598647	19.71665347
Zm00001eb138350	107.2319344	108.6777576	66.20705283	3210.698878	2702.661754	2852.567033	94.03891493	2921.975888	-4.955779914	8.11E-115	7.06E-113	-	3	138200830	138204545	+	2129	protein_coding	- && Q41761.1 RecName: Full=4-hydroxy-7-methoxy-3-oxo-3,4-dihydro-2H-1,4-benzoxazin-2-yl glucoside beta-D-glucosidase 2, chloroplastic; AltName: Full=Beta-glucosidase 2; Short=ZmGlu2; Flags: Precursor && PF00232:Glycosyl hydrolase family 1	Glyco_hydro_1	118	102	64	3191	3034	2695	3.885295031	3.923410145	2.385957308	115.147194	96.66273427	102.1410884
Zm00001eb228330	935.0988175	1038.831506	1047.933508	3187.556893	2920.905699	2797.526778	1007.287944	2968.663124	-1.560695917	8.98E-115	7.79E-113	-	5	64438392	64440291	-	1679	protein_coding	- && P27626.1 RecName: Full=Senescence-associated protein DIN1 && PF00581:Rhodanese-like domain	Rhodanese	1029	975	1013	3168	3279	2643	42.96178678	47.55466427	47.88694208	144.9561659	132.4676651	127.0175818
Zm00001eb077640	2698.973263	2833.079975	2760.006515	1014.222648	1109.035558	1032.004771	2764.019918	1051.754326	1.39256917	9.87E-115	8.54E-113	-	2	30792219	30796053	-	1704	protein_coding	- && Q8RXU4.1 RecName: Full=Probable low-specificity L-threonine aldolase 1; AltName: Full=Threonine aldolase 1 && PF01212:Beta-eliminating lyase	Beta_elim_lyase	2970	2659	2668	1008	1245	975	122.1812364	127.7873745	124.2723728	45.44573777	49.55858772	46.16920521
Zm00001eb204960	731.5398912	636.0845223	750.0017703	67.41360853	62.35541292	50.80638871	705.8753946	60.19180339	3.548473345	2.74E-114	2.37E-112	-	4	237290737	237292212	+	1280	protein_coding	- && A5H452.1 RecName: Full=Peroxidase 70; AltName: Full=Plasma membrane-bound peroxidase 2b; Short=pmPOX2b; Flags: Precursor && PF00141:Peroxidase	-	805	597	725	67	70	48	44.08629146	38.19474034	44.95586857	4.02130533	3.709430436	3.02585868
Zm00001eb023600	1623.927684	1783.593786	1680.003965	463.8458736	505.9696362	499.5961557	1695.841812	489.8038885	1.790652551	4.68E-114	4.03E-112	-	1	94079628	94083971	+	2388	protein_coding	- && Q05085.1 RecName: Full=Protein NRT1/ PTR FAMILY 6.3; Short=AtNPF6.3; AltName: Full=Nitrate transporter 1.1; Short=AtNRT1; AltName: Full=Nitrate/chlorate transporter; AltName: Full=Protein CHLORINA 1 && PF00854:POT family	-	1787	1674	1624	461	568	472	52.45753593	57.40640248	53.97716347	14.83094483	16.13367016	15.9486912
Zm00001eb257760	1163.193864	1187.997056	1203.106288	3148.316136	2872.802952	3135.17757	1184.765736	3052.098886	-1.364988708	2.38E-113	2.04E-111	-	5	221956892	221960722	-	2607	protein_coding	- && Q6K669.1 RecName: Full=Leucine aminopeptidase 2, chloroplastic; AltName: Full=Leucyl aminopeptidase 2; Short=LAP 2; AltName: Full=Proline aminopeptidase 2; AltName: Full=Prolyl aminopeptidase 2; Flags: Precursor && PF00883:Cytosol aminopeptidase family, catalytic domain|PF02789:Cytosol aminopeptidase family, N-terminal domain	-	1280	1115	1163	3129	3225	2962	34.41807648	35.0245881	35.40764477	92.20760642	83.90886537	91.67721172
novel.581	53.61596718	87.36839335	60.00014162	762.6793323	712.6332905	746.2188342	66.99483405	740.5104857	-3.476709579	2.73E-113	2.34E-111	-	1	279102406	279104136	-	1607	-	- && Q9FZI8.1 RecName: Full=Lecithin-cholesterol acyltransferase-like 1 && PF02450:Lecithin:cholesterol acyltransferase	-	59	82	58	758	800	705	2.57367552	4.178661348	2.864642776	36.23727613	33.76706167	35.398969
Zm00001eb335810	552.5170855	611.5787535	579.3117122	2335.32814	1916.09276	2161.388453	581.1358504	2137.603118	-1.879557303	2.87E-113	2.45E-111	-	8	14505126	14507260	-	953	protein_coding	- && O22160.2 RecName: Full=Thylakoid lumenal 15 kDa protein 1, chloroplastic; AltName: Full=p15; Flags: Precursor && PF00805:Pentapeptide repeats (8 copies)	Pentapeptide	608	574	560	2321	2151	2042	44.722733	49.32398899	46.63945666	187.1045963	153.0969964	172.8941147
Zm00001eb214540	717.9087131	745.8277481	746.8983147	2198.488577	2042.585169	2206.90251	736.8782586	2149.325418	-1.544463151	1.02E-112	8.68E-111	-	5	7119431	7125393	-	2777	protein_coding	- && O65718.1 RecName: Full=Cyclic nucleotide-gated ion channel 2; Short=AtCNGC2; AltName: Full=Cyclic nucleotide- and calmodulin-regulated ion channel 2; AltName: Full=Protein DEFENSE NO DEATH 1 && PF00520:Ion transport protein	Ion_trans	790	700	722	2185	2293	2085	19.94200718	20.64245567	20.63572225	60.44742124	56.00764807	60.58255046
Zm00001eb342280	17.26615892	10.65468212	12.4138224	693.2533773	720.650415	677.4185162	13.44488781	697.1074361	-5.67791861	1.10E-112	9.35E-111	-	8	62861957	62864329	-	2074	protein_coding	- && Q9SZY4.1 RecName: Full=Protein NRT1/ PTR FAMILY 6.2; Short=AtNPF6.2; AltName: Full=Nitrate transporter 1.4 && PF00854:POT family	-	19	10	12	689	809	640	0.642188473	0.39484846	0.459230633	25.52188141	26.45811686	24.89938355
Zm00001eb068410	128.1330741	150.2310178	131.3796205	1022.272034	848.0336157	933.5673926	136.5812375	934.6243474	-2.776667997	1.99E-112	1.68E-110	-	2	5529723	5531676	-	1954	protein_coding	- && Q9FH92.1 RecName: Full=Protein IRX15-LIKE && PF04669:Polysaccharide biosynthesis	-	141	141	127	1016	952	882	5.058388833	5.90926891	5.158667275	39.94582224	33.04696266	36.42179947
Zm00001eb227310	2957.965647	3020.60238	2927.593117	6465.669379	5920.201061	6152.865366	2968.720381	6179.578602	-1.057521296	2.31E-112	1.95E-110	-	5	60341757	60345654	-	1973	protein_coding	- && Q5Z8V9.1 RecName: Full=Delta-aminolevulinic acid dehydratase, chloroplastic; Short=ALADH; AltName: Full=Porphobilinogen synthase; Flags: Precursor && PF00490:Delta-aminolevulinic acid dehydratase	-	3255	2835	2830	6426	6646	5813	115.6489155	117.6698442	113.8459817	250.2164467	228.4822214	237.733624
Zm00001eb395970	967.8136449	874.7494017	870.0020535	148.9136427	147.8714078	153.4776326	904.1883667	150.087561	2.592347357	2.46E-112	2.07E-110	-	9	140715410	140716404	-	995	protein_coding	- && - && PF13499:EF-hand domain pair	-	1065	821	841	148	166	145	75.03159589	67.5708336	67.08590317	11.42722691	11.31629259	11.7587808
Zm00001eb323710	74.51710693	69.25543376	67.24153803	824.0559013	658.2950021	844.6562123	70.33802624	775.6690386	-3.459378521	3.34E-112	2.81E-110	-	7	165182615	165187497	-	4449	protein_coding	- && Q84S18.1 RecName: Full=Probable mixed-linked glucan synthase 8; AltName: Full=1,3;1,4-beta-D-glucan synthase 8; AltName: Full=Cellulose synthase-like protein F8; AltName: Full=OsCslF8 && PF03552:Cellulose synthase	-	82	65	65	819	739	798	1.292019604	1.196437871	1.159602937	14.14241941	11.26681578	14.47297656
Zm00001eb232250	55.4334576	58.60075164	62.06911202	802.9262628	644.0423363	682.7108483	58.70110709	709.8931491	-3.597837116	3.38E-112	2.83E-110	-	5	81912322	81916436	+	2608	protein_coding	- && Q9LU68.1 RecName: Full=Protein CHLOROPLAST IMPORT APPARATUS 2; Flags: Precursor && PF06203:CCT motif	CCT	61	55	60	798	723	645	1.639607532	1.727007815	1.826005239	23.50701697	18.80398391	19.95581645
Zm00001eb267580	2178.26226	2573.105731	2345.177949	6296.632271	5679.687325	6333.863126	2365.515313	6103.394241	-1.368072649	3.42E-112	2.86E-110	-	6	52388671	52391688	-	1168	protein_coding	- && Q9ASS6.1 RecName: Full=Photosynthetic NDH subunit of lumenal location 5, chloroplastic; AltName: Full=Cyclophilin of 20 kDa 2; AltName: Full=Peptidyl-prolyl cis-trans isomerase CYP20-2; Short=PPIase CYP20-2; AltName: Full=Rotamase CYP20-2; AltName: Full=Thylakoid lumen PPIase of 20 kDa; Short=TLP20; Flags: Precursor && PF00160:Cyclophilin type peptidyl-prolyl cis-trans isomerase/CLD	Pro_isomerase	2397	2415	2267	6258	6376	5984	143.8609249	169.3220402	154.0518909	411.6185444	370.275201	413.3958526
Zm00001eb101770	365.315573	301.5275039	251.3799037	1697.414292	1495.639118	1588.758114	306.0743269	1593.937175	-2.376099665	4.90E-112	4.08E-110	-	2	194725578	194727043	+	1247	protein_coding	- && - && -	-	402	283	243	1687	1679	1501	22.59837736	18.58485523	15.46671831	103.9323736	91.32788566	97.12512973
Zm00001eb308830	235.3650085	236.533943	220.3453477	1310.037587	1144.667223	1093.395824	230.7480997	1182.700211	-2.357307026	5.46E-112	4.53E-110	-	7	81396645	81409327	+	1812	protein_coding	- && Q940U6.1 RecName: Full=Protein FLUORESCENT IN BLUE LIGHT, chloroplastic; Flags: Precursor && PF13424:Tetratricopeptide repeat	-	259	222	213	1302	1285	1033	10.01980403	10.03307322	9.329959661	55.20202474	48.10210645	46.00017684
Zm00001eb372380	189.9277482	214.1591105	191.3797621	1015.228821	1052.024895	978.0229827	198.4888736	1015.092233	-2.356895866	1.70E-111	1.40E-109	-	9	5792948	5796840	+	1951	protein_coding	- && Q9AT74.1 RecName: Full=Aquaporin NIP2-3; AltName: Full=NOD26-like intrinsic protein 2-3; AltName: Full=ZmNIP2-3; AltName: Full=ZmNIP2;3 && PF00230:Major intrinsic protein	-	209	201	185	1009	1181	924	7.509424815	8.436804554	7.52614905	39.73160538	41.05932344	38.21484258
Zm00001eb426060	1516.69575	1366.995716	1604.486546	373.2902801	383.9311852	352.4693217	1496.059337	369.896929	2.014953248	1.73E-111	1.42E-109	-	10	131332095	131337124	+	2153	protein_coding	- && Q9ASQ5.1 RecName: Full=Calmodulin-binding receptor-like cytoplasmic kinase 3; Flags: Precursor && PF07714:Protein tyrosine kinase	Pkinase_Tyr	1669	1283	1551	371	431	333	54.34129247	48.80022529	57.17762657	13.23829627	13.5785189	12.48008596
Zm00001eb067380	55.4334576	39.42232383	23.79315961	3844.588033	3252.280179	3632.656793	39.54964701	3576.508335	-6.490183676	5.37E-111	4.41E-109	-	2	3821277	3823550	+	1742	protein_coding	- && Q9S818.1 RecName: Full=Naringenin,2-oxoglutarate 3-dioxygenase; Short=Naringenin 3-dioxygenase; AltName: Full=F3H; AltName: Full=Flavanone 3-hydroxylase; AltName: Full=Protein TRANSPARENT TESTA 6 && PF14226:non-haem dioxygenase in morphine synthesis N-terminal|PF03171:2OG-Fe(II) oxygenase superfamily	2OG-FeII_Oxy	61	37	23	3821	3651	3432	2.454705191	1.739373198	1.047943918	168.5121049	142.1617769	158.9704859
Zm00001eb240200	1163.193864	1532.143288	1310.692749	176.0803208	231.6058194	166.1792297	1335.343301	191.2884566	2.796685856	6.77E-111	5.54E-109	-	5	159602317	159602948	+	496	misc_non_coding	- && - && -	-	1280	1438	1267	175	260	157	180.9030753	237.4195131	202.7464667	27.10557276	35.55583091	25.54085015
Zm00001eb010540	609.7680336	525.2758283	584.4841382	2109.94533	1847.501806	2003.676955	573.176	1987.041363	-1.791341315	7.12E-111	5.81E-109	-	1	33461325	33465763	-	2845	protein_coding	- && Q9C667.1 RecName: Full=Chaperonin 60 subunit beta 4, chloroplastic; Short=CPN-60 beta 4; Flags: Precursor && PF00118:TCP-1/cpn60 chaperonin family	-	671	493	565	2097	2074	1893	16.53323757	14.19070098	15.76247944	56.62632487	49.44764835	53.68904962
Zm00001eb311900	934.1900723	967.4451361	924.8297692	151.9321625	179.0491142	177.8223605	942.1549925	169.6012124	2.472586225	7.38E-111	6.01E-109	-	7	111331044	111340281	-	3668	protein_coding	- && Q6H3Z9.2 RecName: Full=Endoglucanase 22; AltName: Full=Endo-1,4-beta glucanase 22; AltName: Full=OsGLU11; Flags: Precursor && PF00759:Glycosyl hydrolase family 9	-	1028	908	894	151	201	168	19.64633044	20.27195913	19.34490261	3.162640563	3.716942914	3.695705258
Zm00001eb080680	112.6844056	132.1180582	145.8624133	1002.148569	835.5625331	950.5028555	130.2216257	929.4046524	-2.838974933	9.14E-111	7.43E-109	-	2	43565816	43567477	-	786	protein_coding	- && O48609.1 RecName: Full=30S ribosomal protein 3, chloroplastic; AltName: Full=Plastid-specific 30S ribosomal protein 3; Short=PSRP-3; Flags: Precursor && PF04839:Plastid and cyanobacterial ribosomal protein (PSRP-3 / Ycf65)	-	124	124	141	996	938	898	11.05902388	12.91928085	14.23819454	97.35068436	80.9467568	92.1873145
Zm00001eb174010	577.9619513	664.852164	603.1048718	2414.815828	2028.332503	2129.63446	615.3063291	2190.927597	-1.833261677	1.46E-110	1.18E-108	-	4	40853206	40857274	+	1594	protein_coding	- && A2YMU2.2 RecName: Full=Ribosome-recycling factor, chloroplastic; Short=RRF; AltName: Full=Protein OsL8; AltName: Full=Ribosome-releasing factor, chloroplastic; Flags: Precursor >A3BLC3.2 RecName: Full=Ribosome-recycling factor, chloroplastic; Short=RRF; AltName: Full=Protein OsL8; AltName: Full=Ribosome-releasing factor, chloroplastic; Flags: Precursor && PF01765:Ribosome recycling factor	-	636	624	583	2400	2277	2012	27.96961287	32.05792976	29.02943569	115.6711734	96.89332831	101.8490617
Zm00001eb315060	88.14828503	101.2194801	95.17263844	792.8645302	774.9887034	703.880177	94.84680119	757.2444702	-3.000787639	2.14E-110	1.73E-108	-	7	131863114	131864790	+	1677	protein_coding	- && Q5NUF4.1 RecName: Full=2-hydroxyisoflavanone dehydratase; AltName: Full=Carboxylesterase HIDM && PF07859:alpha/beta hydrolase fold	Abhydrolase_3	97	95	92	788	870	665	4.054677606	4.639057367	4.354247595	36.09901662	35.18887243	31.99675647
Zm00001eb358880	787.882094	805.493968	761.3811075	106.6543657	115.8029097	120.6651732	784.9190565	114.3741495	2.779100503	2.29E-110	1.84E-108	-	8	149683570	149685129	+	1560	protein_coding	- && Q9M9Q6.1 RecName: Full=Serine carboxypeptidase-like 50; Flags: Precursor && PF00450:Serine carboxypeptidase	Peptidase_S10	867	756	736	106	130	114	38.95939067	39.68591497	37.44652932	5.22015602	5.652465427	5.89654512
Zm00001eb332450	107.2319344	112.9396304	112.7588868	826.0682478	820.4190757	1034.121704	110.9768172	893.5363423	-3.009474923	4.28E-110	3.44E-108	-	8	1411141	1415983	-	1952	protein_coding	- && P34791.1 RecName: Full=Peptidyl-prolyl cis-trans isomerase CYP20-3, chloroplastic; Short=PPIase CYP20-3; AltName: Full=Cyclophilin of 20 kDa 3; AltName: Full=Cyclosporin A-binding protein; AltName: Full=Rotamase CYP20-3; AltName: Full=Rotamase cyclophilin-4; Flags: Precursor && PF00160:Cyclophilin type peptidyl-prolyl cis-trans isomerase/CLD	Pro_isomerase	118	106	109	821	921	977	4.237598935	4.446980779	4.432053973	32.31212798	32.0036106	40.38611927
Zm00001eb401900	231.7300277	261.0397118	212.0694661	1351.29069	1154.465931	1159.020743	234.9464019	1221.592454	-2.379176432	4.35E-110	3.49E-108	-	9	157174104	157177290	-	1230	protein_coding	- && Q9C595.1 RecName: Full=YlmG homolog protein 2, chloroplastic; Short=AtYLMG2; AltName: Full=YGGT family protein YLMG2; Flags: Precursor && -	-	255	245	205	1343	1296	1095	14.53291474	16.3117356	13.22839351	83.88283843	71.4692214	71.83339306
Zm00001eb218320	183.5665317	187.5224052	157.2417505	1020.259687	922.8601112	1009.776976	176.1102291	984.2989247	-2.481115748	7.39E-110	5.91E-108	-	5	16268468	16273871	-	3862	protein_coding	- && Q2QLY5.1 RecName: Full=5-methyltetrahydropteroyltriglutamate--homocysteine methyltransferase 1; AltName: Full=Cobalamin-independent methionine synthase 1 && PF08267:Cobalamin-independent synthase, N-terminal domain|PF01717:Cobalamin-independent synthase, Catalytic domain	-	202	176	152	1014	1036	954	3.666542782	3.731982501	3.123846422	20.17102195	18.19561113	19.93211932
Zm00001eb327780	1660.277492	1696.225393	1631.383161	479.9446458	513.9867608	534.5255479	1662.628682	509.4856515	1.706562395	8.41E-110	6.70E-108	-	7	175481404	175487649	+	2144	protein_coding	- && A2YNT8.2 RecName: Full=Serine/threonine-protein kinase SAPK2; AltName: Full=Osmotic stress/abscisic acid-activated protein kinase 2 && PF00069:Protein kinase domain	Pkinase	1827	1592	1577	477	577	505	59.73535144	60.8075468	58.3801583	17.09211533	18.25451055	19.0057044
Zm00001eb187850	732.4486364	842.7853554	844.1399235	99.6111529	109.5673684	80.44344879	806.4579718	96.5406567	3.054826635	9.19E-110	7.31E-108	-	4	163118304	163123070	-	2702	protein_coding	- && Q9FME8.1 RecName: Full=Oligopeptide transporter 4; Short=AtOPT4 && PF03169:OPT oligopeptide transporter protein	OPT	806	791	816	99	123	76	20.91064138	23.97343905	23.96973154	2.814829322	3.087727228	2.269580653
Zm00001eb051040	1095.037974	964.2487315	1132.761294	3376.717466	2984.151904	3063.201853	1064.016	3141.357074	-1.560885928	1.00E-109	7.95E-108	-	1	259743160	259746709	+	1193	protein_coding	- && Q9XFJ8.1 RecName: Full=Sec-independent protein translocase protein TATA, chloroplastic; AltName: Full=Protein THYLAKOID ASSEMBLY 4; AltName: Full=Protein TWIN-ARGININE TRANSLOCATION A; Flags: Precursor && PF02416:mttA/Hcf106 family	-	1205	905	1095	3356	3350	2894	70.80505427	62.12227273	72.85041522	216.1144097	190.468659	195.7381396
Zm00001eb417450	70.88212611	63.9280927	71.37947883	771.7348917	648.4962943	683.7693148	68.72989921	701.3335003	-3.348696074	1.15E-109	9.06E-108	-	10	88766137	88768448	+	1904	protein_coding	- && Q5JNT2.1 RecName: Full=Acyl transferase 4; Short=OsAT4; AltName: Full=p-coumaroyl-CoA monolignol transferase; Short=OsPMT && PF02458:Transferase family	-	78	60	69	767	728	646	2.871741309	2.58061672	2.876341866	30.94786091	25.93484137	27.37681663
Zm00001eb285660	1447.631114	1515.095797	1494.831115	337.0680426	386.6035601	285.7859365	1485.852675	336.4858464	2.137827408	1.21E-109	9.57E-108	-	6	149302430	149306832	+	2010	protein_coding	- && Q8S8T4.1 RecName: Full=UDP-glucuronic acid decarboxylase 4; AltName: Full=UDP-XYL synthase 4; AltName: Full=UDP-glucuronate decarboxylase 4; Short=UGD; Short=UXS-4 && PF16363:GDP-mannose 4,6 dehydratase	-	1593	1422	1445	335	434	270	55.55681946	57.93523052	57.05978693	12.80415628	14.64579102	10.83889676
Zm00001eb420440	678.8326692	728.7802567	807.9329415	86.5309005	86.40678647	77.2680495	738.5152892	83.40191216	3.143446735	2.36E-109	1.85E-107	-	10	107879042	107881495	-	2454	protein_coding	- && Q2HIV9.1 RecName: Full=Transcription factor bHLH35; AltName: Full=Basic helix-loop-helix protein 35; Short=AtbHLH35; Short=bHLH 35; AltName: Full=Transcription factor EN 41; AltName: Full=bHLH transcription factor bHLH035 && -	-	747	684	781	86	97	73	21.33849081	22.82552334	25.26008638	2.692316479	2.68112052	2.400300827
novel.607	5304.34577	5170.717231	4963.459992	2367.525685	2219.8527	2065.068008	5146.174331	2217.482131	1.214402551	2.36E-109	1.85E-107	-	1	304383711	304387124	-	3414	-	- && P55234.1 RecName: Full=Glucose-1-phosphate adenylyltransferase large subunit 2, chloroplastic/amyloplastic; AltName: Full=ADP-glucose pyrophosphorylase; AltName: Full=ADP-glucose synthase; AltName: Full=AGPase S; AltName: Full=Alpha-D-glucose-1-phosphate adenyl transferase; Flags: Precursor && -	-	5837	4853	4798	2353	2492	1951	119.8515992	116.4088436	111.5462778	52.94934924	49.51122617	46.11169916
Zm00001eb300880	119.0456221	107.6122894	92.06918284	1071.574524	833.7809499	853.1239438	106.2423648	919.4931391	-3.109348412	3.13E-109	2.45E-107	-	7	8221658	8227343	+	5205	protein_coding	- && Q8LFN2.1 RecName: Full=Probable inactive leucine-rich repeat receptor-like protein kinase At3g03770; Flags: Precursor && PF13855:Leucine rich repeat|PF07714:Protein tyrosine kinase	Pkinase_Tyr	131	101	89	1065	936	806	1.764282875	1.589058334	1.357149305	15.71922355	12.19759686	12.49486825
Zm00001eb334650	560.6957924	617.9715627	637.2428834	37.22841068	42.75799743	44.45559012	605.3034129	41.48066608	3.866327528	3.86E-109	3.02E-107	-	8	9422194	9438346	+	2229	protein_coding	- && P93604.1 RecName: Full=Rust resistance kinase Lr10; AltName: Full=Probable receptor-like serine/threonine-protein kinase LRK10; Flags: Precursor && PF00069:Protein kinase domain	Pkinase	617	580	616	37	48	42	19.40406641	21.30870836	21.93456367	1.275245713	1.460664013	1.520395568
Zm00001eb388240	319.8783127	391.0268337	365.1732757	1626.982164	1398.542833	1537.951725	358.6928074	1521.158907	-2.086750519	8.62E-109	6.72E-107	-	9	106208097	106210500	+	2305	protein_coding	- && P43309.1 RecName: Full=Polyphenol oxidase, chloroplastic; Short=PPO; AltName: Full=Catechol oxidase; Flags: Precursor && PF12143:Protein of unknown function (DUF_B2219)|PF00264:Common central domain of tyrosinase|PF12142:Polyphenol oxidase middle domain	-	352	367	353	1617	1570	1453	10.70506702	13.03870126	12.15520063	53.89411028	46.20062848	50.8641812
Zm00001eb242820	1985.608276	1843.260006	1957.245999	610.7471698	643.1515447	661.5415197	1928.70476	638.4800781	1.595482186	8.81E-109	6.84E-107	-	5	172763735	172768809	+	2782	protein_coding	- && P49174.1 RecName: Full=Beta-fructofuranosidase, cell wall isozyme; AltName: Full=Invertase; AltName: Full=Sucrose hydrolase; Flags: Precursor && PF00251:Glycosyl hydrolases family 32 N-terminal domain|PF08244:Glycosyl hydrolases family 32 C terminal	-	2185	1730	1892	607	722	625	55.05692761	50.92466466	53.97869271	16.76230667	17.60350843	18.12759813
Zm00001eb043620	1489.433393	1511.899392	1359.313553	378.3211464	406.2009756	390.5741132	1453.54878	391.6987451	1.891005557	1.93E-108	1.49E-106	-	1	229296860	229298587	-	1728	protein_coding	- && Q42602.2 RecName: Full=Cytochrome P450 89A2; AltName: Full=ATH 6-1; AltName: Full=CYPLXXXIX && PF00067:Cytochrome P450	p450	1639	1419	1314	376	456	369	66.48947016	67.24776541	60.35454539	16.71653736	17.89947385	17.23058415
Zm00001eb115290	597.9543459	590.2693892	525.5184818	2098.877424	1827.90439	1936.99357	571.2474056	1954.591794	-1.773445029	2.19E-108	1.69E-106	-	2	236028015	236035901	+	2825	protein_coding	- && Q8YZH7.1 RecName: Full=GTPase Der; AltName: Full=GTP-binding protein EngA && PF14714:KH-domain-like of EngA bacterial GTPase enzymes, C-terminal|PF01926:50S ribosome-binding GTPase	-	658	554	508	2086	2052	1830	16.32770323	16.05944428	14.27261714	56.72807786	49.2694898	52.26970039
Zm00001eb178940	770.6159351	838.5234825	766.5535335	110.6790588	119.3660762	93.14504597	791.8976504	107.7300603	2.872077032	2.52E-108	1.94E-106	-	4	80190219	80191886	+	1466	protein_coding	- && - && PF06880:Protein of unknown function (DUF1262)	-	848	787	741	110	134	88	40.54894308	43.96225514	40.11830665	5.764490547	6.199975721	4.843575513
Zm00001eb282320	660.6577651	709.6018289	675.5188359	2490.278823	2124.537997	2135.985259	681.9261433	2250.26736	-1.722946814	2.83E-108	2.17E-106	-	6	135570265	135573165	+	1948	protein_coding	- && Q9SU13.1 RecName: Full=Fasciclin-like arabinogalactan protein 2; Flags: Precursor && PF02469:Fasciclin domain	-	727	666	653	2475	2385	2018	26.16152855	27.99783675	26.60618366	97.60868619	83.04597563	83.58908715
Zm00001eb426920	3716.767895	3698.240163	3563.801515	1638.05007	1635.493402	1517.840863	3659.603191	1597.128111	1.195612883	3.05E-108	2.34E-106	-	10	134442846	134446892	+	3110	protein_coding	- && Q5JQD7.2 RecName: Full=Probable metal-nicotianamine transporter YSL12; AltName: Full=Protein YELLOW STRIPE LIKE 12; Short=OsYSL12 && PF03169:OPT oligopeptide transporter protein	OPT	4090	3471	3445	1628	1836	1434	92.18931239	91.39731236	87.91990156	40.21575515	40.0434464	37.20541348
Zm00001eb343680	1274.06078	1195.455333	1170.002762	3079.896354	2914.670158	2998.6354	1213.172958	2997.733971	-1.303870916	3.63E-108	2.78E-106	-	8	70848930	70854155	+	2024	protein_coding	- && Q9ZWA8.1 RecName: Full=Fasciclin-like arabinogalactan protein 9; Flags: Precursor && PF02469:Fasciclin domain	-	1402	1122	1131	3061	3272	2833	48.55737068	45.39641412	44.35171856	116.1863311	109.6533609	112.9414709
Zm00001eb286710	1545.775596	1538.536098	1458.624133	3763.087998	3431.329294	3717.334107	1514.311942	3637.250467	-1.263444004	5.48E-108	4.18E-106	-	6	153076567	153078740	+	917	protein_coding	- && - && -	-	1701	1444	1410	3740	3852	3512	130.0327163	128.9546651	122.0416675	313.3318068	284.9286389	309.031354
Zm00001eb351390	1095.037974	1092.104917	1014.829982	2924.945672	2670.593256	2792.234446	1067.324291	2795.924458	-1.388604246	6.10E-108	4.64E-106	-	8	119461509	119466180	-	2087	protein_coding	- && Q6L506.1 RecName: Full=Probable monofunctional riboflavin biosynthesis protein RIBA 3, chloroplastic; Includes: RecName: Full=Inactive 3,4-dihydroxy-2-butanone 4-phosphate synthase; Short=DHBP synthase; Includes: RecName: Full=GTP cyclohydrolase-2; AltName: Full=GTP cyclohydrolase II; Flags: Precursor && PF00925:GTP cyclohydrolase II|PF00926:3,4-dihydroxy-2-butanone 4-phosphate synthase	GTP_cyclohydro2	1205	1025	981	2907	2998	2638	40.47457103	40.21986576	37.30825309	107.0101072	97.43799531	101.9928471
Zm00001eb044500	2400.904836	2393.041603	2336.902068	870.3398713	797.2584937	911.3395975	2376.949502	859.6459875	1.469196356	1.98E-107	1.50E-105	-	1	232438220	232440446	-	1622	protein_coding	- && Q84WQ5.2 RecName: Full=CBS domain-containing protein CBSX5 && PF00571:CBS domain	CBS	2642	2246	2259	865	895	861	114.1825191	113.3960959	110.5410886	40.97014246	37.42754543	42.83213027
Zm00001eb287860	2775.307861	2622.117269	2517.936978	7183.070915	6166.950337	6258.71201	2638.454036	6536.244421	-1.308176105	5.16E-107	3.89E-105	-	6	157470014	157474346	-	2712	protein_coding	- && O22567.2 RecName: Full=1-deoxy-D-xylulose-5-phosphate synthase 1, chloroplastic; Short=1-deoxyxylulose-5-phosphate synthase; Short=DXP synthase; Short=DXPS; Flags: Precursor && PF02779:Transketolase, pyrimidine binding domain|PF13292:1-deoxy-D-xylulose-5-phosphate synthase|PF02780:Transketolase, C-terminal domain	-	3054	2461	2434	7139	6923	5913	78.93997859	74.31237285	71.23431372	202.2320169	173.1505228	175.9282436
Zm00001eb110640	5298.893299	5127.033034	5488.978473	2565.741817	2596.657552	2652.516877	5304.968269	2604.972082	1.026274761	8.90E-107	6.69E-105	-	2	221435250	221439052	-	3015	protein_coding	- && P52711.1 RecName: Full=Serine carboxypeptidase II-3; AltName: Full=CP-MII.3; Contains: RecName: Full=Serine carboxypeptidase II-3 chain A; Contains: RecName: Full=Serine carboxypeptidase II-3 chain B; Flags: Precursor && PF00450:Serine carboxypeptidase	Peptidase_S10	5831	4812	5306	2550	2915	2506	135.5730547	130.7005763	139.6813054	64.97631543	65.57984764	67.0673464
Zm00001eb328760	1175.007552	1094.235853	1038.623141	248.5247956	230.7150278	240.27188	1102.622182	239.8372345	2.202517088	1.32E-106	9.92E-105	-	7	177792570	177795202	+	2633	protein_coding	- && - && PF07676:WD40-like Beta Propeller Repeat	PD40	1293	1027	1004	247	259	227	34.42431622	31.94175578	30.26503703	7.206896924	6.672184788	6.956525336
Zm00001eb412690	810.6007242	864.0947196	856.5537459	2311.179982	2316.058194	2193.142446	843.7497299	2273.460207	-1.431271006	1.62E-106	1.21E-104	-	10	53359324	53387695	-	2133	protein_coding	- && O63066.1 RecName: Full=Preprotein translocase subunit SECY, chloroplastic; AltName: Full=CpSecY; Flags: Precursor && PF00344:SecY translocase	-	892	811	828	2297	2600	2072	29.31511861	31.13645745	30.81043552	82.73177768	82.68022566	78.381987
Zm00001eb306000	1897.459991	1821.950642	1959.31497	4033.748606	4078.044005	4202.111733	1892.908534	4104.634781	-1.116333032	1.72E-106	1.28E-104	-	7	37616631	37641631	+	6651	protein_coding	- && F4JKH6.1 RecName: Full=Protein TSS; AltName: Full=TPR-domain suppressor of STIMPY && PF13424:Tetratricopeptide repeat|PF12807:Translation initiation factor eIF3 subunit 135|PF15044:Mitochondrial function, CLU-N-term	-	2088	1710	1894	4009	4578	3970	22.00701823	21.05466632	22.60223483	46.30749888	46.68829359	48.16382082
Zm00001eb147950	282.6197592	306.8548449	342.4146013	1409.64874	1260.470133	1300.855244	310.6297352	1323.658039	-2.093179219	2.17E-106	1.61E-104	-	3	184484958	184485754	+	669	protein_coding	- && - && PF14368:Probable lipid transfer	-	311	288	331	1401	1415	1229	32.58756632	35.25377029	39.26993948	160.8845107	143.4661629	148.2323993
Zm00001eb346280	4273.828706	4185.159135	4162.768446	10473.25748	8755.590765	9856.43941	4207.252096	9695.095885	-1.20398265	2.72E-106	2.02E-104	-	8	86820160	86823297	+	1879	protein_coding	- && Q9STF2.1 RecName: Full=Protein plastid transcriptionally active 16, chloroplastic; Short=pTAC16; Flags: Precursor && -	-	4703	3928	4024	10409	9829	9312	175.455043	171.1921709	169.9767605	425.5831698	354.8147909	399.8835697
novel.3853	659.7490199	666.9831005	680.6912619	53.32718287	75.71728711	45.51405656	669.1411274	58.18617551	3.508780434	2.85E-106	2.11E-104	-	8	78832834	78835624	+	1744	-	- && - && -	-	726	626	658	53	85	43	29.18151243	29.39456604	29.94592751	2.334702807	3.305914413	1.989478949
Zm00001eb016180	3076.102524	3363.683144	3321.731978	6998.941208	6507.232734	6923.428929	3253.839216	6809.867623	-1.065879133	8.47E-106	6.26E-104	-	1	56683403	56686703	+	3301	protein_coding	- && Q10LQ2.1 RecName: Full=CBL-interacting protein kinase 10; AltName: Full=OsCIPK10 && PF00069:Protein kinase domain|PF03822:NAF domain	Pkinase	3385	3157	3211	6956	7305	6541	71.8837633	78.31920275	77.2063706	161.8885993	150.1045499	159.8880471
Zm00001eb314090	5959.551064	5542.565637	5535.530307	2596.933188	2691.972255	2413.303464	5679.215669	2567.402969	1.144910797	1.34E-105	9.89E-104	-	7	126767874	126769078	+	879	protein_coding	- && Q69P80.1 RecName: Full=Copper transporter 5.1; Short=OsCOPT5.1 && PF04145:Ctr copper transporter family	-	6558	5202	5351	2581	3022	2280	522.9981998	484.6415815	483.1749739	225.5803915	233.1979593	209.2971647
novel.1188	7.269961652	13.85108675	12.4138224	691.2410307	738.4662473	681.6523819	11.17829027	703.7865533	-6.000480784	1.85E-105	1.36E-103	-	2	4932737	4938380	-	3904	-	- && - && PF00696:Amino acid kinase family	AA_kinase	8	13	12	687	829	644	0.143647422	0.272692218	0.243966274	13.51914246	14.40336221	13.31047124
Zm00001eb036270	1543.049361	1641.886514	1663.452202	420.5804234	456.9760975	500.6546221	1616.129359	459.4037143	1.815208561	2.28E-105	1.67E-103	-	1	197377875	197382240	+	3913	protein_coding	- && Q38953.2 RecName: Full=Probable pre-mRNA-splicing factor ATP-dependent RNA helicase DEAH5; AltName: Full=DEAH RNA helicase homolog PRP22 && PF07717:Oligonucleotide/oligosaccharide-binding (OB)-fold|PF00575:S1 RNA binding domain|PF04408:Helicase associated domain (HA2)|PF00270:DEAD/DEAH box helicase|PF00271:Helicase conserved C-terminal domain	DUF1605	1698	1541	1608	418	513	473	30.41903936	32.25016873	32.61628944	8.206701748	8.892557416	9.753683658
Zm00001eb067250	726.08742	771.3989852	705.5189067	58.35804917	95.3147026	71.97571734	734.335104	75.21615637	3.277320245	2.41E-105	1.76E-103	-	2	3503079	3505630	+	2099	protein_coding	- && A2YZ01.2 RecName: Full=Beta-fructofuranosidase, insoluble isoenzyme 7; AltName: Full=Cell wall beta-fructosidase 7; AltName: Full=Invertase 7; AltName: Full=OsCIN7; AltName: Full=Sucrose hydrolase 7; Flags: Precursor && PF00251:Glycosyl hydrolases family 32 N-terminal domain|PF08244:Glycosyl hydrolases family 32 C terminal	-	799	724	682	58	107	68	26.68406547	28.24654459	25.78875	2.122842489	3.457725397	2.614049741
Zm00001eb418130	618.8554856	556.1744065	604.139357	19.11729197	12.47108258	16.9354629	593.0564164	16.17461249	5.209746368	4.67E-105	3.41E-103	-	10	92246537	92289608	-	1923	protein_coding	- && Q9FR99.1 RecName: Full=1-aminocyclopropane-1-carboxylate oxidase; Short=ACC oxidase; AltName: Full=Ethylene-forming enzyme; Short=EFE && PF14226:non-haem dioxygenase in morphine synthesis N-terminal|PF03171:2OG-Fe(II) oxygenase superfamily	2OG-FeII_Oxy	681	522	584	19	14	16	24.82478435	22.2295371	24.10415541	0.759060746	0.493819132	0.671364034
Zm00001eb080570	5816.878067	5814.260031	5672.082354	2756.914737	2993.05982	2890.671824	5767.74015	2880.21546	1.001422876	1.82E-104	1.33E-102	-	2	43076662	43080592	-	2160	protein_coding	- && P49106.1 RecName: Full=14-3-3-like protein GF14-6 && PF00244:14-3-3 protein	-	6401	5457	5483	2740	3360	2731	207.7359846	206.889954	201.4757823	97.4538561	105.512688	102.0200007
Zm00001eb239600	2036.498008	1976.443533	1901.383798	639.9261944	682.3463756	707.0555763	1971.44178	676.4427154	1.54374189	4.22E-104	3.07E-102	-	5	155054659	155058217	-	3444	protein_coding	- && O49545.1 RecName: Full=Leucine-rich repeat receptor-like serine/threonine-protein kinase BAM1; AltName: Full=Protein BARELY ANY MERISTEM 1; Flags: Precursor && PF00069:Protein kinase domain|PF08263:Leucine rich repeat N-terminal domain	Pkinase	2241	1855	1838	636	766	668	45.61381224	44.10826464	42.35851441	14.18718361	15.08637114	15.65058922
Zm00001eb002090	333.5094908	412.3361979	310.3455601	1702.445159	1492.075952	1506.197732	352.0637496	1566.906281	-2.155802792	5.95E-104	4.31E-102	-	1	5987621	5991591	+	3474	protein_coding	- && Q9LZX4.1 RecName: Full=Fasciclin-like arabinogalactan protein 10; Flags: Precursor && PF02469:Fasciclin domain	-	367	387	300	1692	1675	1423	7.405491826	9.1226361	6.854089902	37.41732715	32.70424729	33.05159779
Zm00001eb054100	4838.159479	4831.89834	4672.76965	2237.729334	2404.246564	2284.170559	4780.94249	2308.715486	1.049656397	6.20E-104	4.48E-102	-	1	271099920	271102956	+	1564	protein_coding	- && - && PF13419:Haloacid dehalogenase-like hydrolase	-	5324	4535	4517	2224	2699	2158	238.6266558	237.4541384	229.2301285	109.2446684	117.0537406	111.3350901
Zm00001eb208700	71.79087131	64.99356091	88.96572723	749.5990799	646.7147111	704.9386434	75.25005315	700.4174781	-3.218402268	7.26E-104	5.23E-102	-	4	247467534	247468966	+	1322	protein_coding	- && Q9SYX1.1 RecName: Full=Light-harvesting complex-like protein 3 isotype 1, chloroplastic; AltName: Full=LHC-like protein 3 isoform 1; Flags: Precursor && -	-	79	61	86	745	726	666	4.189028286	3.778657946	5.163276135	43.29393234	37.24983268	40.6499623
Zm00001eb017120	265.3536003	223.7483244	217.2418921	1090.691816	1071.622311	1126.208283	235.4479389	1096.174136	-2.214749584	8.09E-104	5.82E-102	-	1	61137512	61144018	+	2061	protein_coding	- && B1B1U3.1 RecName: Full=Alpha-humulene synthase && PF01397:Terpene synthase, N-terminal domain|PF03936:Terpene synthase family, metal binding domain	-	292	210	210	1084	1203	1064	9.931675388	8.344119272	8.087227473	40.40671151	39.59194124	41.6563304
Zm00001eb303800	2495.414337	2244.941522	2184.832743	662.0620061	783.8966195	702.8217105	2308.396201	716.2601121	1.687257476	8.43E-104	6.05E-102	-	7	22663237	22665533	-	1717	protein_coding	- && A3BI11.1 RecName: Full=Zinc transporter 8; AltName: Full=ZRT/IRT-like protein 8; Short=OsZIP8; Flags: Precursor && PF02535:ZIP Zinc transporter	-	2746	2107	2112	658	880	664	112.1109143	100.4924515	97.62970446	29.44135642	34.7641438	31.20435121
Zm00001eb212170	3823.091084	3688.650949	3824.491786	1382.482061	1570.465614	1619.45364	3778.744606	1524.133772	1.309991494	8.69E-104	6.23E-102	-	5	3345961	3348609	-	1478	protein_coding	- && P49076.2 RecName: Full=ADP-ribosylation factor && PF00025:ADP-ribosylation factor family	Arf	4207	3462	3697	1374	1763	1530	199.5334606	191.8190915	198.533305	71.41912337	80.90903828	83.52843988
Zm00001eb013610	79.06083296	59.66621985	82.75881603	862.2904852	665.421335	748.3357671	73.82862295	758.6825291	-3.356374768	1.00E-103	7.15E-102	-	1	45597357	45600587	-	2119	protein_coding	- && Q9SIZ4.2 RecName: Full=Inactive receptor-like serine/threonine-protein kinase At2g40270; Flags: Precursor && PF07714:Protein tyrosine kinase	Pkinase_Tyr	87	56	80	857	747	707	2.878100485	2.164194409	2.996521418	31.07077469	23.91160929	26.92190765
Zm00001eb418000	273.5323072	290.8728218	307.2421045	1231.556072	1128.632974	1247.931923	290.5490778	1202.70699	-2.050336921	5.74E-103	4.09E-101	-	10	91749687	91760992	+	2646	protein_coding	- && O82261.2 RecName: Full=Protease Do-like 2, chloroplastic; Flags: Precursor && PF13180:PDZ domain|PF13365:Trypsin-like peptidase domain	-	301	273	297	1224	1267	1179	7.974331992	8.449130297	8.908918078	35.5380664	32.47924579	35.95351357
novel.4153	4881.779249	5248.49641	5040.011896	2289.04417	2484.417809	2347.678545	5056.762519	2373.713508	1.090140471	7.05E-103	5.02E-101	-	9	2830702	2831678	+	977	-	- && - && -	-	5372	4926	4872	2275	2789	2218	385.442054	412.8944489	395.7957002	178.8912315	193.6302077	183.1826558
Zm00001eb159080	2824.380102	2696.700044	2799.316952	6159.792708	5550.522541	5803.571444	2773.465699	5837.962231	-1.073220823	1.33E-102	9.43E-101	-	3	221941270	221942525	+	1073	protein_coding	- && Q9FWS4.1 RecName: Full=50S ribosomal protein L31, chloroplastic; AltName: Full=CL31; AltName: Full=Protein EMBRYO DEFECTIVE 2184; Flags: Precursor && PF01197:Ribosomal protein L31	-	3108	2531	2706	6122	6231	5483	203.048107	193.1664167	200.1642097	438.3245744	393.8920269	412.3214201
Zm00001eb325570	1274.06078	1376.584929	1222.761507	282.7346865	314.4494394	339.7677245	1291.135739	312.3172835	2.048016877	2.62E-102	1.85E-100	-	7	169630556	169634838	-	2427	protein_coding	- && Q9SRE4.1 RecName: Full=UDP-galactose transporter 2; Short=At-UDP-GalT2 && PF03151:Triose-phosphate Transporter family	-	1402	1292	1182	281	353	321	40.4944863	43.59452376	38.65503369	8.894852691	9.865613329	10.67216741
Zm00001eb057810	3079.737505	3145.262161	3342.421682	975.9880638	1052.915687	1223.587195	3189.140449	1084.163648	1.557497302	3.39E-102	2.40E-100	-	1	284858721	284864974	+	3319	protein_coding	- && Q2QS14.1 RecName: Full=UDP-glucose 6-dehydrogenase 4; Short=UDP-Glc dehydrogenase 4; Short=UDP-GlcDH 4; Short=UDPGDH 4; AltName: Full=Os-UGD4 && PF03720:UDP-glucose/GDP-mannose dehydrogenase family, UDP binding domain|PF00984:UDP-glucose/GDP-mannose dehydrogenase family, central domain|PF03721:UDP-glucose/GDP-mannose dehydrogenase family, NAD binding domain	-	3389	2952	3231	970	1182	1156	71.57839783	72.83637129	77.26593449	22.45260305	24.15624273	28.10398822
Zm00001eb246640	963.2699189	965.3141997	951.7263844	192.179093	215.5715704	206.4009541	960.103501	204.7172058	2.228136692	3.67E-102	2.58E-100	-	5	186238039	186239256	+	1150	protein_coding	- && Q6K8R2.1 RecName: Full=Chitinase 6; AltName: Full=Pathogenesis related (PR)-3 chitinase 6; Flags: Precursor && PF00182:Chitinase class I|PF00187:Chitin recognition protein	-	1060	906	920	191	242	195	64.6138593	64.5163156	63.49628885	12.75962008	14.273704	13.6821436
Zm00001eb147840	264.4448551	269.5634575	283.4489449	1207.407914	1075.185477	1209.827131	272.4857525	1164.140174	-2.09492799	4.35E-102	3.05E-100	-	3	184107423	184112623	-	2348	protein_coding	- && Q9M394.1 RecName: Full=Fructokinase-like 1, chloroplastic; AltName: Full=PEP-associated protein 6; AltName: Full=pfkB-type carbohydrate kinase family protein 2; Flags: Precursor && PF00294:pfkB family carbohydrate kinase	PfkB	291	253	274	1200	1207	1143	8.687854784	8.82392136	9.262129016	39.26317086	34.86810445	39.27946021
Zm00001eb410190	259.9011291	338.8188913	283.4489449	1463.982096	1265.814882	1322.024573	294.0563218	1350.607184	-2.202662837	7.71E-102	5.41E-100	-	10	23524431	23530111	-	1191	protein_coding	- && Q852S5.1 RecName: Full=Nucleoside diphosphate kinase 2, chloroplastic; AltName: Full=Nucleoside diphosphate kinase II; Short=NDK II; Short=NDP kinase II; Short=NDPK II; Flags: Precursor && PF00334:Nucleoside diphosphate kinase	NDK	286	318	274	1455	1421	1249	16.8334033	21.86525562	18.25984797	93.85414298	80.92849745	84.61903144
Zm00001eb288150	53.61596718	51.14247416	44.48286362	565.469373	584.3592982	582.1565373	49.74710165	577.3284029	-3.533651213	1.40E-101	9.78E-100	-	6	158303978	158308928	+	2332	protein_coding	- && Q8L7S6.1 RecName: Full=Beta-hexosaminidase 3; AltName: Full=Beta-GlcNAcase 3; AltName: Full=Beta-N-acetylhexosaminidase 3; AltName: Full=Beta-hexosaminidase 1; Short=AtHEX1; AltName: Full=N-acetyl-beta-glucosaminidase 3; Flags: Precursor && PF14845:beta-acetyl hexosaminidase like|PF00728:Glycosyl hydrolase family 20, catalytic domain	Glyco_hydro_20	59	48	43	562	656	550	1.773540549	1.685589789	1.463518664	18.51441465	19.08070662	19.03055774
Zm00001eb238170	2718.965658	2738.253304	2683.45461	6052.132169	5394.634009	5766.525119	2713.557857	5737.763765	-1.07995739	1.77E-101	1.24E-99	-	5	143938574	143947116	+	2284	protein_coding	- && Q9M158.2 RecName: Full=Rhodanese-like domain-containing protein 4, chloroplastic; AltName: Full=Protein THYLAKOID RHODANESE-LIKE; AltName: Full=Sulfurtransferase 4; Short=AtStr4; Flags: Precursor && -	-	2992	2570	2594	6015	6056	5448	91.82969595	92.14594412	90.14304579	202.321366	179.8493728	192.4679287
novel.1344	8212.330431	9110.818678	8354.502478	4127.322719	4154.652083	4377.817161	8559.217196	4219.930654	1.020257896	2.45E-101	1.70E-99	-	2	149321234	149324802	-	903	-	- && Q9FGZ9.1 RecName: Full=Ubiquitin-like protein 5 && PF00240:Ubiquitin family	ubiquitin	9037	8551	8076	4102	4664	4136	701.5428274	775.4759911	709.8505381	348.9877013	350.3401827	369.5814397
Zm00001eb088150	576.1444609	559.3708111	519.3115706	22.13581176	16.03424904	14.81853004	551.6089475	17.66286361	4.966696168	7.43E-101	5.16E-99	-	2	106799177	106804676	-	1981	protein_coding	- && Q6X1C0.1 RecName: Full=Crocetin glucosyltransferase 2 && PF00201:UDP-glucoronosyl and UDP-glucosyl transferase	UDPGT	634	525	502	22	18	14	22.43481223	21.70271305	20.11303445	0.85317952	0.616321319	0.570244274
Zm00001eb211400	2720.783148	3042.977212	2771.385852	6246.323608	5841.811399	6168.742363	2845.048737	6085.62579	-1.097365817	8.24E-101	5.72E-99	-	5	2225798	2240133	+	2636	protein_coding	- && Q0DM51.2 RecName: Full=DEAD-box ATP-dependent RNA helicase 3, chloroplastic; Flags: Precursor && PF00270:DEAD/DEAH box helicase|PF00271:Helicase conserved C-terminal domain|PF00098:Zinc knuckle|PF08152:GUCT (NUC152) domain	DEAD	2994	2856	2679	6208	6558	5828	79.62034349	88.72622365	80.6650976	180.92914	168.7505384	178.3986281
Zm00001eb354140	6902.828589	6989.471468	6527.601615	3522.612589	3218.430098	3252.667344	6806.63389	3331.236677	1.031150349	1.09E-100	7.56E-99	-	8	130338138	130340561	+	1540	protein_coding	- && A2Y0H2.1 RecName: Full=REF/SRPP-like protein OsI_017815 && PF05755:Rubber elongation factor protein (REF)	-	7596	6560	6310	3501	3613	3073	345.7656864	348.8368201	325.2123236	174.6520174	159.1352539	161.0123589
Zm00001eb051500	668.836472	682.9651236	628.9670018	2007.315657	1908.966427	1843.848524	660.2561992	1920.043536	-1.540037115	1.18E-100	8.12E-99	-	1	261459044	261465716	-	1952	protein_coding	- && P0A9T4.1 RecName: Full=Protein tas >P0A9T5.1 RecName: Full=Protein tas && PF00248:Aldo/keto reductase family	Aldo_ket_red	736	641	608	1995	2143	1742	26.43112556	26.89164792	24.72191574	78.51729028	74.46659883	72.00882269
Zm00001eb016450	1373.114007	1357.406502	1281.727163	3187.556893	3079.466606	3021.921662	1337.415891	3096.315054	-1.210730179	2.06E-100	1.42E-98	-	1	57597663	57601636	+	2008	protein_coding	- && Q8LB72.2 RecName: Full=Blue-light photoreceptor PHR2 && PF03441:FAD binding domain of DNA photolyase|PF00875:DNA photolyase	-	1511	1274	1239	3168	3457	2855	52.74950792	51.95710204	48.97404251	121.2058777	116.7763326	114.7254519
Zm00001eb130600	238.0912441	288.7418853	280.3454893	1193.321488	1192.76997	1105.038954	269.0595396	1163.710138	-2.116694326	2.36E-100	1.62E-98	-	3	57614117	57620992	+	2372	protein_coding	- && Q9SVE7.2 RecName: Full=Protein DETOXIFICATION 45, chloroplastic; Short=AtDTX45; AltName: Full=Multidrug and toxic compound extrusion protein 45; Short=MATE protein 45; Flags: Precursor && PF01554:MatE	MatE	262	271	271	1186	1339	1044	7.742910929	9.356077413	9.06803029	38.41246883	38.28997238	35.51429412
Zm00001eb248870	11.81368768	11.72015033	6.206911202	704.3212831	652.0594608	703.880177	9.913583072	686.7536403	-6.104777273	2.46E-100	1.68E-98	-	5	194359742	194364076	-	2106	protein_coding	- && Q70E96.2 RecName: Full=Aldehyde dehydrogenase family 3 member F1 && PF00171:Aldehyde dehydrogenase family	Aldedh	13	11	6	700	732	665	0.432715689	0.427733749	0.226126385	25.5353544	23.57609511	25.47889867
Zm00001eb330550	2460.882019	2390.910667	2179.660317	872.3522178	823.0914505	791.7328908	2343.817668	829.058853	1.499468878	4.51E-100	3.08E-98	-	7	181842470	181844103	+	1533	protein_coding	- && A5H453.1 RecName: Full=Peroxidase 42; AltName: Full=Plasma membrane-bound peroxidase 3-1; Short=pmPOX3-1; Flags: Precursor && PF00141:Peroxidase	-	2708	2244	2107	867	924	748	123.8295121	119.8725925	109.0889437	43.44893734	40.88358555	39.37103358
Zm00001eb384740	6.361216445	6.39280927	0	1873.494613	1625.694694	1801.509866	4.251341905	1766.899724	-8.674216991	4.98E-100	3.40E-98	-	9	80949572	80950370	+	591	protein_coding	- && - && -	-	7	6	0	1862	1825	1702	0.830286957	0.831386503	0	242.0440506	209.4568407	232.3750242
Zm00001eb144450	1365.844045	1337.162606	1344.830761	413.5372105	391.9483098	401.1587775	1349.279137	402.2147659	1.746919206	5.95E-100	4.05E-98	-	3	171118716	171122091	-	1833	protein_coding	- && Q8H102.1 RecName: Full=Transcription factor bHLH128; AltName: Full=Basic helix-loop-helix protein 128; Short=AtbHLH128; Short=bHLH 128; AltName: Full=Transcription factor EN 74; AltName: Full=bHLH transcription factor bHLH128 && -	-	1503	1255	1300	411	440	379	57.47965759	56.06869671	56.29103621	17.22588618	16.2820608	16.68376708
Zm00001eb330880	5332.516872	5006.635126	5066.908512	2223.642908	2481.745434	2423.888128	5135.353503	2376.42549	1.111549152	1.39E-99	9.47E-98	-	7	182614902	182616925	+	1822	protein_coding	- && - && PF14200:Ricin-type beta-trefoil lectin domain-like	-	5868	4699	4898	2210	2786	2290	225.7664423	211.2011471	213.3677434	93.18502317	103.7174666	101.4155342
Zm00001eb070770	419.8402854	447.4966489	498.6218666	1644.087109	1557.994531	1504.080799	455.3196003	1568.720813	-1.786416718	1.24E-98	8.38E-97	-	2	10434418	10441107	-	2838	protein_coding	- && Q9XIR4.1 RecName: Full=APO protein 1, chloroplastic; AltName: Full=Accumulation of photosystem I protein 1; AltName: Full=Protein ACCUMULATION OF PHOTOSYSTEM ONE 1; Flags: Precursor && PF05634:APO RNA-binding	-	462	420	482	1634	1749	1421	11.41161842	12.11925991	13.48009656	44.23253986	41.80195362	40.40164608
Zm00001eb258190	1959.254665	2057.419117	1967.590851	4521.742638	4119.020419	4310.075309	1994.754878	4316.946122	-1.113848822	2.02E-98	1.36E-96	-	5	222785881	222788367	-	1043	protein_coding	- && Q8L803.1 RecName: Full=50S ribosomal protein L9, chloroplastic; AltName: Full=CL9; Flags: Precursor && PF01281:Ribosomal protein L9, N-terminal domain|PF03948:Ribosomal protein L9, C-terminal domain	-	2156	1931	1902	4494	4624	4072	144.9045775	151.6132529	144.7386642	331.0175166	300.7133285	315.0219635
Zm00001eb264760	334.418236	296.2001628	246.2074777	1369.401809	1260.470133	1479.736071	292.2752922	1369.869338	-2.224768555	2.09E-98	1.41E-96	-	6	30543096	30546738	+	988	protein_coding	- && Q08747.1 RecName: Full=Upstream activation factor subunit UAF30; AltName: Full=Upstream activation factor 30 KDa subunit; Short=p30 && PF02201:SWIB/MDM2 domain	-	368	278	238	1361	1415	1398	26.11009974	23.042365	19.1195809	105.8286844	97.14459813	114.1741008
Zm00001eb387350	903.2927353	926.9573441	985.864396	2538.575139	2326.747693	2472.577584	938.7048251	2445.966805	-1.381882623	6.24E-98	4.20E-96	-	9	101548043	101550822	+	1184	protein_coding	- && Q9SHU7.1 RecName: Full=Protein TIC 21, chloroplastic; AltName: Full=Protein CHLOROPLAST IMPORT APPARATUS 5; Short=AtCIA5; AltName: Full=Protein PERMEASE IN CHLOROPLASTS 1; Short=AtPIC1; AltName: Full=Translocon at the inner envelope membrane of chloroplasts 21; Short=AtTIC21; Flags: Precursor && PF12263:Protein of unknown function (DUF3611)	-	994	870	953	2523	2612	2336	58.85079565	60.17370472	63.88509636	163.707194	149.6375645	159.1983306
Zm00001eb418060	2253.688112	2284.363846	2200.350021	555.4076404	726.8859563	539.8178801	2246.133993	607.3704923	1.883229989	6.46E-98	4.34E-96	-	10	92016319	92017707	-	1127	protein_coding	- && P46420.2 RecName: Full=Glutathione S-transferase 4; AltName: Full=GST class-phi member 4; AltName: Full=GST-27; AltName: Full=GST-IV && PF00043:Glutathione S-transferase, C-terminal domain|PF02798:Glutathione S-transferase, N-terminal domain	GST_N	2480	2144	2127	552	816	510	154.257192	155.7901751	149.7965909	37.62854089	49.1117493	36.51435497
Zm00001eb113190	1423.094993	1342.489947	1324.141057	404.4816512	410.6549336	402.217244	1363.241999	405.7846096	1.748389612	8.04E-98	5.39E-96	-	2	229706824	229708687	-	1864	protein_coding	- && Q6VAA9.1 RecName: Full=UDP-glycosyltransferase 73E1 && PF00201:UDP-glucoronosyl and UDP-glucosyl transferase	UDPGT	1566	1260	1280	402	461	380	58.89297677	55.35588998	54.50325223	16.56846831	16.77544997	16.44958939
Zm00001eb111980	921.4676394	902.4515752	868.9675683	2560.710951	2277.754155	2367.789407	897.6289277	2402.084838	-1.419262594	1.71E-97	1.14E-95	-	2	225180639	225183377	+	2490	protein_coding	- && P48622.1 RecName: Full=Temperature-sensitive sn-2 acyl-lipid omega-3 desaturase (ferredoxin), chloroplastic; AltName: Full=Temperature-sensitive omega-3 fatty acid desaturase 8, chloroplastic; Flags: Precursor && PF00487:Fatty acid desaturase|PF11960:Domain of unknown function (DUF3474)	-	1014	847	840	2545	2557	2237	28.54672325	27.85628927	26.77554349	78.52187403	69.65471854	72.49098653
Zm00001eb273940	306.2471346	317.5095271	310.3455601	1493.16112	1183.862054	1369.655562	311.3674073	1348.892912	-2.114693845	2.39E-97	1.59E-95	-	6	101302455	101319968	+	3539	protein_coding	- && Q653V7.1 RecName: Full=Probable alpha-glucosidase Os06g0675700; AltName: Full=Maltase; Flags: Precursor && PF13802:Galactose mutarotase-like|PF01055:Glycosyl hydrolases family 31|PF16863:N-terminal barrel of NtMGAM and CtMGAM, maltase-glucoamylase	Glyco_hydro_31	337	298	300	1484	1329	1294	6.675241693	6.895645106	6.728202407	32.21480856	25.47203126	29.50333339
Zm00001eb416750	1071.410598	939.7429626	964.1402068	2853.50737	2552.117972	2683.212404	991.7645893	2696.279248	-1.441021752	3.04E-97	2.02E-95	-	10	85076766	85079174	+	1213	protein_coding	- && Q38732.1 RecName: Full=DAG protein, chloroplastic; Flags: Precursor [Antirrhinum majus] && -	-	1179	882	932	2836	2865	2535	68.13506287	59.54523103	60.98365747	179.6170842	160.2075527	168.6298819
Zm00001eb234790	217.1901044	191.7842781	215.1729217	1155.086904	965.6181086	1251.107322	208.0491014	1123.937445	-2.430763003	3.90E-97	2.58E-95	-	5	101717310	101718703	-	710	protein_coding	- && P82024.1 RecName: Full=30S ribosomal protein S21, chloroplastic && PF01165:Ribosomal protein S21	-	239	180	208	1148	1084	1182	23.59702263	20.76124324	23.25216211	124.2183499	103.5595356	134.3310783
Zm00001eb269230	47.25475074	35.16045098	17.58624841	619.8027292	569.2158408	588.5073359	33.33381671	592.5086353	-4.133682192	5.32E-97	3.52E-95	-	6	70874340	70876174	-	1661	protein_coding	- && Q9LHE3.1 RecName: Full=Protein ASPARTIC PROTEASE IN GUARD CELL 2; Short=AtASPG2; Flags: Precursor && PF14541:Xylanase inhibitor C-terminal|PF14543:Xylanase inhibitor N-terminal	-	52	33	17	616	639	556	2.194579752	1.626984846	0.812339638	28.49136761	26.09458452	27.00987238
Zm00001eb236760	259.9011291	294.0692264	266.8971817	1114.839974	1063.605186	1147.377612	273.6225124	1108.607591	-2.019843084	8.64E-97	5.70E-95	-	5	129541590	129544599	-	1488	misc_non_coding	- && Q6K4V2.1 RecName: Full=Bidirectional sugar transporter SWEET4; Short=OsSWEET4 >A2X3S3.1 RecName: Full=Bidirectional sugar transporter SWEET4; Short=OsSWEET4 && PF03083:Sugar efflux transporter for intercellular exchange	-	286	276	258	1108	1194	1084	13.4735103	15.18956551	13.76179647	57.20566594	54.42777193	58.78191414
novel.3255	2129.190019	2275.8401	2315.177878	849.2102328	732.230706	797.0252229	2240.069332	792.8220539	1.499407056	9.22E-97	6.07E-95	-	6	63158447	63194881	-	11582	-	- && - && -	-	2343	2136	2238	844	822	753	14.18098458	15.10277972	15.33680436	5.598363614	4.814014762	5.24600607
Zm00001eb118440	514.3497869	549.7815972	517.2426002	29.17902459	27.61454001	12.70159718	527.1246614	23.16505392	4.490571169	2.05E-96	1.34E-94	-	2	243363715	243364647	+	933	protein_coding	- && - && -	-	566	516	500	29	31	12	42.52579528	45.29051491	42.53502736	2.387913389	2.253716119	1.037807907
Zm00001eb428680	121.7718577	90.56479799	103.44852	795.8830499	717.9780402	719.7571734	105.2617252	744.5394212	-2.815745597	2.06E-96	1.35E-94	-	10	139505899	139508599	+	1890	protein_coding	- && - && PF13178:Protein of unknown function (DUF4005)	-	134	85	100	791	806	680	4.970048776	3.682954232	4.199490003	32.15265909	28.92626752	29.03116617
Zm00001eb325840	2281.859214	2204.45373	2152.763702	887.4448168	801.7124518	838.3054138	2213.025548	842.4875608	1.394471297	2.20E-96	1.43E-94	-	7	170637959	170639877	+	1482	protein_coding	- && - && -	-	2511	2069	2081	882	900	792	118.7725733	114.3277055	111.4505542	45.72172403	41.19205574	43.1215488
Zm00001eb037500	2248.235641	2128.805487	2100.004957	768.7163719	848.9244073	776.9143607	2159.015361	798.1850466	1.434594772	4.22E-96	2.75E-94	-	1	201601896	201604513	-	2618	protein_coding	- && - && -	-	2474	1998	2030	764	953	734	66.24417714	62.49784492	61.54386285	22.41950052	24.69121261	22.62266637
Zm00001eb313250	39.07604388	41.55326025	39.31043762	593.6422244	497.9525117	554.6364101	39.97991392	548.7437154	-3.779363065	4.27E-96	2.77E-94	-	7	122675934	122681091	+	4145	protein_coding	- && Q69P51.1 RecName: Full=Cellulose synthase A catalytic subunit 9 [UDP-forming]; AltName: Full=OsCesA9 >A2Z1C8.1 RecName: Full=Cellulose synthase A catalytic subunit 9 [UDP-forming]; AltName: Full=OsCesA9 && PF14569:Zinc-binding RING-finger|PF03552:Cellulose synthase	-	43	39	38	590	559	524	0.727212905	0.770511762	0.727641428	10.9352746	9.14758458	10.2005626
Zm00001eb018720	575.2357157	554.04347	580.3461974	39.2407572	46.32116388	19.05239577	569.8751277	34.87143895	4.009660157	5.04E-96	3.26E-94	-	1	67190398	67192749	+	1780	protein_coding	- && Q10KF5.1 RecName: Full=Probable trehalose-phosphate phosphatase 9; Short=OsTPP9; AltName: Full=Trehalose 6-phosphate phosphatase && PF02358:Trehalose-phosphatase	-	633	520	561	39	52	18	24.92879949	23.92338017	25.01504076	1.683243016	1.981538442	0.815961891
Zm00001eb420160	3570.459916	3682.258139	3616.560261	1371.414156	1594.516987	1573.939584	3623.092772	1513.290242	1.25893223	1.42E-95	9.17E-94	-	10	105571361	105571986	-	459	protein_coding	- && Q0JEF5.1 RecName: Full=Flowering-promoting factor 1-like protein 4; AltName: Full=FPF1-like protein 4 && -	-	3929	3456	3496	1363	1790	1487	600.049392	616.5953549	604.5289374	228.1315687	264.5206043	261.4060629
Zm00001eb119990	767.8896995	810.821309	751.0362555	2217.605869	2005.171921	2199.493245	776.5824213	2140.757011	-1.46271419	2.44E-95	1.57E-93	-	3	3512725	3516408	+	1297	protein_coding	- && Q6NMR9.1 RecName: Full=GDSL esterase/lipase At5g45920 && PF00657:GDSL-like Lipase/Acylhydrolase	Lipase_GDSL	845	761	726	2204	2251	2078	45.67035523	48.04894773	44.42781968	130.5490845	117.7211998	129.2774986
Zm00001eb228160	943.2775243	841.7198872	871.0365387	173.061801	138.0727	118.5482403	885.3446501	143.2275805	2.627541491	4.27E-95	2.74E-93	-	5	63492773	63496171	+	1724	protein_coding	- && O48832.1 RecName: Full=Protein EARLY-RESPONSIVE TO DEHYDRATION 7, chloroplastic; Flags: Precursor && PF06911:Senescence-associated protein	-	1038	790	842	172	155	112	42.20634541	37.52571969	38.76441068	7.664668954	6.098367572	5.242013491
Zm00001eb016800	4331.079654	4221.385054	4187.596091	2145.161394	2039.912794	1966.63063	4246.686933	2050.568273	1.050314886	4.42E-95	2.84E-93	-	1	59903736	59908600	+	2453	protein_coding	- && O82256.1 RecName: Full=Zinc finger protein CONSTANS-LIKE 13 && PF06203:CCT motif	CCT	4766	3962	4048	2132	2290	1858	136.1990714	132.2684071	130.9788918	66.77161316	63.32236035	61.11749344
Zm00001eb159250	959.6349381	821.4759912	914.4849172	165.0124149	174.5951562	182.0562262	898.5319488	173.8879324	2.370685731	4.48E-95	2.87E-93	-	3	222489587	222493138	-	2662	protein_coding	- && Q9LUC6.1 RecName: Full=Cytochrome P450 72A14 && PF00067:Cytochrome P450	p450	1056	771	884	164	196	172	27.80824133	23.71840755	26.35740014	4.733016445	4.994214382	5.213600731
Zm00001eb390190	1065.049382	1085.712108	1062.416301	3037.637077	2587.749636	2907.607287	1071.059263	2844.331333	-1.408544104	4.58E-95	2.93E-93	-	9	116329970	116333291	-	1894	protein_coding	- && Q41784.1 RecName: Full=Tubulin beta-7 chain; AltName: Full=Beta-7-tubulin && PF00091:Tubulin/FtsZ family, GTPase domain|PF03953:Tubulin C-terminal domain	Tubulin	1172	1019	1027	3019	2905	2747	43.37757744	44.05887561	43.0376773	122.4574904	104.0364017	117.0296909
Zm00001eb230410	681.5589049	730.9111932	766.5535335	112.6914053	90.86074454	115.372841	726.3412105	106.3083303	2.777618954	5.87E-95	3.74E-93	-	5	73156309	73159335	-	2160	protein_coding	- && Q6ZH94.1 RecName: Full=S-(+)-linalool synthase, chloroplastic; Short=OsLIS; Flags: Precursor && PF03936:Terpene synthase family, metal binding domain|PF01397:Terpene synthase, N-terminal domain	-	750	686	741	112	102	109	24.34025753	26.00815621	27.22844331	3.983515286	3.203063742	4.07183452
Zm00001eb245520	802.4220173	785.250072	727.2430959	112.6914053	122.038451	143.9514347	771.6383951	126.227097	2.615053645	2.74E-94	1.74E-92	-	5	182065648	182066369	-	609	protein_coding	- && - && -	-	883	737	703	112	137	136	101.6391601	99.10359197	91.62128707	14.12872417	15.25887219	18.01934452
Zm00001eb060130	169.0266084	204.5698966	180.0004249	915.6176681	866.7402395	922.9827283	184.53231	901.780212	-2.29176632	4.06E-94	2.58E-92	-	1	292771556	292774980	-	2366	protein_coding	- && Q66GR0.1 RecName: Full=Fasciclin-like arabinogalactan protein 17; Flags: Precursor && PF02469:Fasciclin domain	-	186	192	174	910	973	872	5.510815366	6.645469801	5.837042614	29.54805294	27.89441518	29.73850402
Zm00001eb025030	751.5322858	754.3514938	727.2430959	2039.513201	1917.874343	1932.759704	744.3756252	1963.382416	-1.398937558	3.70E-93	2.33E-91	-	1	105456898	105460519	+	2243	protein_coding	- && O82290.2 RecName: Full=Probable inactive shikimate kinase like 2, chloroplastic; Short=AtSKL2; Flags: Precursor && PF01202:Shikimate kinase|PF04969:CS domain|PF12174:RCD1-SRO-TAF4 (RST) plant domain	SKI	827	708	703	2027	2153	1826	25.84603289	25.84896655	24.87622105	69.42672699	65.10793436	65.68842859
Zm00001eb260940	285.3459948	258.9087754	282.4144597	1287.901775	1062.714394	1273.335117	275.55641	1207.983762	-2.129928634	4.38E-93	2.76E-91	-	6	10132898	10135754	+	1729	protein_coding	- && P28644.1 RecName: Full=28 kDa ribonucleoprotein, chloroplastic; Short=28RNP && PF00076:RNA recognition motif. (a.k.a. RRM, RBD, or RNP domain)	RRM_1	314	243	273	1280	1193	1203	12.73070081	11.50934161	12.53216227	56.87444777	46.80202143	56.14201646
Zm00001eb226780	470.730017	408.074325	374.4836425	1671.253788	1531.270783	1463.859075	417.7626615	1555.461215	-1.893902353	7.28E-93	4.57E-91	-	5	57864502	57865627	-	761	protein_coding	- && P81748.2 RecName: Full=Macrophage migration inhibitory factor homolog; Short=MIF; AltName: Full=L-dopachrome isomerase; AltName: Full=L-dopachrome tautomerase; AltName: Full=Phenylpyruvate tautomerase [Trichuris trichiura] && PF01187:Macrophage migration inhibitory factor (MIF)	MIF	518	383	362	1661	1719	1383	47.71586045	41.21481147	37.75567767	167.6822884	153.2182087	146.6408254
Zm00001eb001840	1736.61209	1685.570711	1496.900085	4777.310646	4229.478579	4026.406305	1639.694295	4344.39851	-1.405213121	9.39E-93	5.89E-91	-	1	5386927	5389230	-	2018	protein_coding	- && Q9ZST0.2 RecName: Full=50S ribosomal protein L5, chloroplastic; Flags: Precursor && PF00295:Glycosyl hydrolases family 28|PF00673:ribosomal L5P family C-terminus|PF00281:Ribosomal protein L5	-	1911	1582	1447	4748	4748	3804	66.38304687	64.1984463	56.91224601	180.7556016	159.5911151	152.1026286
Zm00001eb399890	69.06463569	76.71371124	63.10359722	709.3521494	619.9909627	572.6303394	69.62731472	633.9911505	-3.188060201	1.96E-92	1.22E-90	-	9	152301170	152304736	+	3567	protein_coding	- && Q9LVI6.1 RecName: Full=Probable inactive receptor kinase RLK902; AltName: Full=Receptor-like kinase 902; Flags: Precursor && PF08263:Leucine rich repeat N-terminal domain|PF00069:Protein kinase domain	Pkinase	76	72	61	705	696	541	1.493578797	1.652983763	1.357328855	15.18407094	13.235041	12.23803043
Zm00001eb206700	577.9619513	551.9125336	514.1391446	1606.858699	1627.476277	1606.752043	548.0045432	1613.695673	-1.556967717	2.43E-92	1.51E-90	-	4	243628935	243633202	+	1480	protein_coding	- && O82230.2 RecName: Full=Nucleoid-associated protein At2g24020, chloroplastic; Flags: Precursor && PF02575:YbaB/EbfC DNA-binding family	-	636	518	497	1597	1827	1518	30.124029	28.6620497	26.6534253	82.89826043	83.73287299	82.7613239
Zm00001eb176050	1759.33072	1720.731162	1682.072936	597.6669174	642.260753	605.4427988	1720.711606	615.1234898	1.483210962	2.70E-92	1.69E-90	-	4	54565632	54568298	+	1499	protein_coding	- && Q9FYE4.1 RecName: Full=Probable calcium-binding protein CML50; AltName: Full=Calmodulin-like protein 50 && PF13405:EF-hand domain	-	1936	1615	1626	594	721	572	90.53601543	88.22874347	86.09486797	30.44297063	32.6251707	30.79014748
Zm00001eb401060	149.0342139	125.725249	126.2071944	819.025035	775.879495	734.5757035	133.6555524	776.4934111	-2.534470466	3.38E-92	2.10E-90	-	9	155148469	155153133	+	1010	protein_coding	- && Q9LK61.1 RecName: Full=30S ribosomal protein S10, chloroplastic; Flags: Precursor && PF00338:Ribosomal protein S10p/S20e	Ribosomal_S10	164	118	122	814	871	694	11.38256479	9.567530027	9.58731094	61.91633589	58.49462242	55.44411681
Zm00001eb182940	3018.851576	2973.721779	3037.248548	1203.383221	1365.583543	1305.08911	3009.940634	1291.351958	1.220076197	3.60E-92	2.24E-90	-	4	129510314	129516764	-	2778	protein_coding	- && Q94AG2.2 RecName: Full=Somatic embryogenesis receptor kinase 1; Short=AtSERK1; AltName: Full=Somatic embryogenesis receptor-like kinase 1; Flags: Precursor && PF00069:Protein kinase domain|PF08263:Leucine rich repeat N-terminal domain	Pkinase	3322	2791	2936	1196	1533	1233	83.8272161	82.27479246	83.88458606	33.07509915	37.43079697	35.81361894
Zm00001eb075020	25.44486578	17.04749139	11.3793372	582.5743185	505.9696362	485.8360921	17.95723146	524.7933489	-4.847220723	1.35E-91	8.38E-90	-	2	22392755	22394186	-	1432	misc_non_coding	- && - && -	-	28	16	11	579	568	459	1.370669251	0.914989615	0.609688528	31.062597	26.90447231	25.86348481
Zm00001eb246160	276.2585428	308.9857814	324.8283529	1212.43878	1169.609388	1110.331287	303.357559	1164.126485	-1.942828902	1.78E-91	1.10E-89	-	5	184513162	184528816	-	1374	protein_coding	- && Q0WWT7.1 RecName: Full=Rhodanese-like domain-containing protein 11, chloroplastic; AltName: Full=Sulfurtransferase 11; Short=AtStr11; Flags: Precursor && PF00581:Rhodanese-like domain	Rhodanese	304	290	314	1205	1313	1049	15.50973965	17.28424706	18.1384959	67.37558215	64.818228	61.60360515
Zm00001eb063530	1034.152045	1028.176824	918.622858	211.2963849	218.2439452	242.3888128	993.6505757	223.976381	2.151271459	2.49E-91	1.54E-89	-	1	302591253	302592214	-	833	protein_coding	- && D9HP23.1 RecName: Full=Cell number regulator 7; AltName: Full=ZmCNR07 && PF04749:PLAC8 family	-	1138	965	888	210	245	229	95.7667871	94.86838607	84.61090111	19.36763134	19.94987798	22.18236535
Zm00001eb111050	1042.330752	1021.784015	1085.174975	2477.19857	2422.953188	2579.482694	1049.763247	2493.211484	-1.247559175	3.89E-91	2.39E-89	-	2	222619984	222624052	+	2852	protein_coding	- && Q0D3S3.1 RecName: Full=Probable GTP-binding protein OBGC1, chloroplastic; Flags: Precursor >A2YPR8.1 RecName: Full=Probable GTP-binding protein OBGC1, chloroplastic; Flags: Precursor && PF09269:Domain of unknown function (DUF1967)|PF01926:50S ribosome-binding GTPase|PF01018:GTP1/OBG	-	1147	959	1049	2462	2720	2437	28.19236786	27.53647131	29.19337614	66.31942374	64.69020741	68.94827119
Zm00001eb271820	2486.326885	2502.784829	2389.660813	5807.632066	5012.484407	5735.829592	2459.590842	5518.648688	-1.165345073	5.39E-91	3.31E-89	-	6	91358457	91360419	+	1517	protein_coding	- && Q5Z5A8.1 RecName: Full=Photosystem II stability/assembly factor HCF136, chloroplastic; Flags: Precursor && PF14870:Photosynthesis system II assembly factor YCF48	-	2736	2349	2310	5772	5627	5419	126.4294268	126.8050753	120.8606025	292.3095189	251.5999179	288.237806
Zm00001eb398680	42.71102471	54.33887879	38.27595241	536.2903484	507.7512195	535.5840143	45.10861864	526.5418608	-3.54895056	6.77E-91	4.14E-89	-	9	148939860	148947191	-	3851	protein_coding	- && Q0WSY2.1 RecName: Full=Filament-like plant protein 4; Short=AtFPP4 && PF05911:Filament-like plant protein, long coiled-coil	-	47	51	37	533	570	506	0.855543303	1.084515736	0.76258202	10.63300228	10.0396945	10.60216042
Zm00001eb002810	221.7338304	256.777839	276.2075485	1121.883187	1014.611647	1121.974417	251.5730726	1086.156417	-2.112767397	9.04E-91	5.51E-89	-	1	7820676	7822238	-	1563	protein_coding	- && Q96324.1 RecName: Full=Glutathione S-transferase F11; Short=AtGSTF11; AltName: Full=AtGSTF6; AltName: Full=GST class-phi; AltName: Full=GST class-phi member 11 && PF02798:Glutathione S-transferase, N-terminal domain|PF00043:Glutathione S-transferase, C-terminal domain	GST_N	244	241	267	1115	1139	1060	10.94330504	12.62691523	13.55846859	54.804738	49.42923702	54.72228963
Zm00001eb411100	219.0075948	181.129596	243.1040221	1099.747375	997.6866067	987.5491806	214.4137376	1028.327721	-2.260218503	9.52E-91	5.79E-89	-	10	30856610	30859097	-	2408	protein_coding	- && Q9LQ32.1 RecName: Full=Glucuronoxylan 4-O-methyltransferase 3 && PF04669:Polysaccharide biosynthesis	-	241	170	235	1093	1120	933	7.015816424	5.781381643	7.745861648	34.87111996	31.54864424	31.26385547
Zm00001eb113240	2877.087324	2957.739755	2780.696219	6059.175381	5480.150004	5978.218405	2871.841099	5839.181263	-1.023456888	1.21E-90	7.33E-89	-	2	229830567	229851539	+	3568	protein_coding	- && Q8LPJ3.1 RecName: Full=Probable alpha-mannosidase At5g13980; Flags: Precursor && PF07748:Glycosyl hydrolases family 38 C-terminal domain|PF09261:Alpha mannosidase, middle domain|PF01074:Glycosyl hydrolases family 38 N-terminal domain	-	3166	2776	2688	6022	6152	5648	62.20191015	63.71384526	59.79471147	129.6636139	116.9528048	127.7283246
Zm00001eb196390	1328.585492	1249.794212	1198.968347	321.9754437	370.569311	354.5862546	1259.116017	349.0436698	1.850207823	1.35E-90	8.16E-89	-	4	192359062	192362725	-	1726	protein_coding	- && Q8W4L0.1 RecName: Full=Probable calcium-binding protein CML49; AltName: Full=Calmodulin-like protein 49 && PF13405:EF-hand domain	-	1462	1173	1159	320	416	335	59.37781852	55.6540048	53.29678359	14.24332564	16.34826617	15.66106849
Zm00001eb311430	1370.387771	1437.316617	1282.761648	408.5063442	405.310184	426.5619719	1363.488679	413.4595	1.722157313	2.43E-90	1.47E-88	-	7	106494786	106498342	+	1951	protein_coding	- && Q4V3D9.1 RecName: Full=Protein STRICTOSIDINE SYNTHASE-LIKE 10; Short=AtSSL10; AltName: Full=Strictosidine synthase 8; Short=AtSS8; Flags: Precursor && PF03088:Strictosidine synthase	Str_synth	1508	1349	1240	406	455	403	54.18283551	56.62313106	50.44553958	15.98714746	15.818791	16.66729606
Zm00001eb114790	410.7528333	444.3002442	526.552967	1674.272307	1572.247197	1568.647252	460.5353482	1605.055585	-1.803213403	2.52E-90	1.52E-88	-	2	234490799	234495361	-	2494	protein_coding	- && Q2R1U4.1 RecName: Full=CDK5RAP1-like protein && PF04055:Radical SAM superfamily|PF01938:TRAM domain|PF00919:Uncharacterized protein family UPF0004	Radical_SAM	452	417	509	1664	1765	1482	12.7045604	13.69237567	16.19868235	51.25769698	48.00289404	47.94784885
Zm00001eb056260	2379.094951	2369.601303	2150.694732	5158.650312	4695.362593	4968.44143	2299.796995	4940.818111	-1.102639315	8.13E-90	4.90E-88	-	1	279650786	279661113	-	3273	protein_coding	- && Q9SW80.3 RecName: Full=BEL1-like homeodomain protein 2; Short=BEL1-like protein 2; AltName: Full=Protein SAWTOOTH 1 && PF07526:Associated with HOX|PF05920:Homeobox KN domain	POX	2618	2224	2079	5127	5271	4694	56.0713863	55.64523463	50.41582054	120.3426384	109.2360963	115.7216062
Zm00001eb019840	1792.954292	1729.254907	1630.348676	623.8274222	598.611964	601.2089331	1717.519292	607.8827731	1.499109555	1.00E-89	6.03E-88	-	1	72506052	72509407	-	1538	protein_coding	- && Q852F6.1 RecName: Full=Zinc transporter 2; AltName: Full=ZRT/IRT-like protein 2; Short=OsZIP2; Flags: Precursor && PF02535:ZIP Zinc transporter	-	1973	1623	1576	620	672	568	89.92664822	86.4174376	81.33139729	30.9697408	29.63685384	29.79952718
Zm00001eb405770	1787.501821	1785.724723	1846.556083	618.7965559	606.6290885	695.4124455	1806.594209	640.2793633	1.498188128	1.50E-89	9.03E-88	-	10	2704293	2715986	+	6100	protein_coding	- && Q9LRR4.1 RecName: Full=Putative disease resistance RPP13-like protein 1 && PF00931:NB-ARC domain	NB-ARC	1967	1676	1785	615	681	657	22.60435825	22.50004463	23.22558926	7.745465026	7.572450405	8.690662963
Zm00001eb010150	1619.383958	1647.213855	1577.589931	517.1730565	529.1302182	425.5035055	1614.729248	490.60226	1.716028455	1.73E-89	1.03E-87	-	1	32046737	32053530	+	3730	protein_coding	- && - && -	-	1782	1546	1525	514	594	402	33.49010619	33.94218984	32.45034869	10.58659999	10.80181597	8.696301622
Zm00001eb065340	781.5208776	771.3989852	814.1398527	2240.747854	1989.137672	2087.295803	789.0199052	2105.72711	-1.415839567	3.23E-89	1.93E-87	-	1	307507644	307516336	+	7132	protein_coding	- && Q9ZRT5.1 RecName: Full=Glutathione S-transferase T1; Short=AtGSTT1; AltName: Full=GST class-theta member 1; AltName: Full=Glutathione S-transferase 10 && -	-	860	724	787	2227	2233	1972	8.45288136	8.313165605	8.758339057	23.98894225	21.23716539	22.3106873
Zm00001eb214410	2025.593065	1694.094456	1771.038663	587.6051848	592.3764227	550.4025444	1830.242062	576.7947173	1.666020529	3.87E-89	2.31E-87	-	5	6962520	6965269	-	2457	protein_coding	- && P93147.2 RecName: Full=Isoflavone 2'-hydroxylase; AltName: Full=CYP GE-3; AltName: Full=Cytochrome P450 81E1; AltName: Full=Cytochrome P450 91A4 && PF00067:Cytochrome P450	p450	2229	1590	1712	584	665	520	63.594941	52.99454506	55.30405296	18.26038404	18.35843472	17.07715657
novel.2769	3240.585406	3117.559987	3061.041708	1396.568487	1335.296628	1476.560672	3139.729034	1402.808596	1.163701418	5.96E-89	3.55E-87	-	5	84400705	84403764	-	2049	-	- && P0CH04.1 RecName: Full=Polyubiquitin; Contains: RecName: Full=Ubiquitin; Flags: Precursor >P0CH05.1 RecName: Full=Polyubiquitin; Contains: RecName: Full=Ubiquitin; Flags: Precursor && PF00240:Ubiquitin family	ubiquitin	3566	2926	2959	1388	1499	1395	121.9992153	116.9422818	114.620253	52.04149022	49.62252226	54.93506242
Zm00001eb001910	231.7300277	181.129596	225.5177737	1059.500444	1010.157689	932.5089262	212.7924658	1000.722353	-2.230527332	7.95E-89	4.71E-87	-	1	5479359	5493877	-	6514	protein_coding	- && O23702.1 RecName: Full=C-terminal binding protein AN; Short=CtBP; AltName: Full=Protein ANGUSTIFOLIA; AltName: Full=Protein DETORQUEO && PF02826:D-isomer specific 2-hydroxyacid dehydrogenase, NAD binding domain	2-Hacid_dh_C	255	170	218	1053	1134	881	2.744164128	2.137176389	2.656238672	12.41889152	11.80822068	10.91303448
Zm00001eb256880	835.1368448	898.1897024	886.5538167	2252.821933	2139.681455	2126.459061	873.2934546	2172.987483	-1.316109569	1.41E-88	8.36E-87	-	5	220279677	220299239	+	3873	protein_coding	- && Q8RXK8.1 RecName: Full=Isoleucine--tRNA ligase, chloroplastic/mitochondrial; AltName: Full=Isoleucyl-tRNA synthetase; Short=IleRS; AltName: Full=Protein OVULE ABORTION 2; Flags: Precursor && PF00133:tRNA synthetases class I (I, L, M and V)|PF08264:Anticodon-binding domain of tRNA	-	919	843	857	2239	2402	2009	16.6335777	17.82457888	17.56271609	44.41286739	42.06730273	41.85523772
Zm00001eb346790	49.98098636	31.96404635	41.37940802	520.1915763	509.5328027	500.6546221	41.10814691	510.1263337	-3.621905661	1.53E-88	9.01E-87	-	8	90092445	90103075	+	759	protein_coding	- && - && PF01789:PsbP	-	55	30	40	517	572	473	5.07970592	3.236820971	4.182891228	52.33003	51.11794821	50.28480125
Zm00001eb343220	50.88973156	71.38637018	60.00014162	654.0126201	544.2736756	572.6303394	60.75874779	590.305545	-3.287556314	1.54E-88	9.07E-87	-	8	68102116	68104805	+	1927	protein_coding	- && Q9M363.1 RecName: Full=Cytochrome b561 and DOMON domain-containing protein At3g61750; AltName: Full=Protein b561A.tha9; Flags: Precursor && -	-	56	67	58	650	611	541	2.037154507	2.847293839	2.388936659	25.91396444	21.50694162	22.65337548
Zm00001eb234730	530.7072006	505.0319323	492.4149554	1616.920431	1456.444287	1582.407315	509.3846961	1551.924011	-1.605600601	1.90E-88	1.12E-86	-	5	101207388	101211688	-	1760	protein_coding	- && O24562.1 RecName: Full=Probable cinnamyl alcohol dehydrogenase; Short=CAD; AltName: Full=Brown-midrib 1 protein && PF08240:Alcohol dehydrogenase GroES-like domain|PF00107:Zinc-binding dehydrogenase	ADH_zinc_N	584	474	476	1607	1635	1495	23.2604352	22.05488889	21.46607492	70.14640614	63.012143	68.54028374
Zm00001eb150810	676.1064336	818.2795865	695.1740547	2199.49475	2027.441711	2167.739252	729.8533583	2131.558571	-1.547646051	2.58E-88	1.52E-86	-	3	193592974	193597684	-	1295	protein_coding	- && B8AAV3.1 RecName: Full=Protein CHLOROPLAST ENHANCING STRESS TOLERANCE, chloroplastic; Short=OsCEST; Flags: Precursor && -	-	744	768	672	2186	2276	2048	40.27363446	48.56581173	41.18678196	129.6828677	119.21246	127.6078986
Zm00001eb233910	883.3003407	791.6428812	792.4156635	2184.402151	2108.503748	2080.945004	822.4529618	2124.616968	-1.367579696	1.15E-87	6.70E-86	-	5	92659364	92663985	+	1413	protein_coding	- && Q1LUI2.1 RecName: Full=HD domain-containing protein 2 && PF13023:HD domain	-	972	743	766	2171	2367	1966	48.22161594	43.06117263	43.02738611	118.0374661	113.625356	112.268708
novel.4218	2732.596836	2758.4972	2507.592126	1057.488098	1151.793556	1052.115633	2666.228721	1087.132429	1.29325974	1.19E-87	6.92E-86	-	9	58375532	58403145	+	6107	-	- && P20825.1 RecName: Full=Retrovirus-related Pol polyprotein from transposon 297; Includes: RecName: Full=Protease; Includes: RecName: Full=Reverse transcriptase; Includes: RecName: Full=Endonuclease && -	-	3007	2589	2424	1051	1293	994	34.51621495	34.71709124	31.50380796	13.22138685	14.3611681	13.13335966
Zm00001eb432020	1290.418193	1132.592709	1168.968276	2876.649355	2959.209739	2768.948185	1197.326393	2868.269093	-1.259236638	1.38E-87	8.02E-86	-	10	147338114	147352876	+	6360	protein_coding	- && F4JKH6.1 RecName: Full=Protein TSS; AltName: Full=TPR-domain suppressor of STIMPY && PF13424:Tetratricopeptide repeat|PF15044:Mitochondrial function, CLU-N-term|PF12807:Translation initiation factor eIF3 subunit 135	-	1420	1063	1130	2859	3322	2616	15.65124484	13.68722319	14.10196667	34.53498377	35.4292267	33.18929269
Zm00001eb046590	610.6767788	590.2693892	642.4153094	1677.290827	1669.343483	1666.026163	614.4538258	1670.886824	-1.443171749	2.50E-87	1.45E-85	-	1	240300287	240321619	-	3202	protein_coding	- && - && PF02037:SAP domain	SAP	672	554	621	1667	1874	1574	14.71179289	14.16862277	15.39318995	39.99599346	39.69788961	39.66438944
Zm00001eb371900	644.3003514	656.3284184	685.8636879	1809.099524	1710.319897	1847.023923	662.1641525	1788.814448	-1.433734718	3.60E-87	2.08E-85	-	9	3760882	3767677	+	2505	protein_coding	- && - && -	-	709	616	663	1798	1920	1745	19.84066214	20.13780737	21.00700574	55.14221074	51.98914309	56.20889844
Zm00001eb329900	864.2166914	874.7494017	720.0016995	149.919816	150.5437826	128.0744382	819.6559309	142.8460123	2.518199677	7.95E-87	4.59E-85	-	7	180618966	180621035	-	732	protein_coding	- && Q9FPS3.1 RecName: Full=Ubiquitin carboxyl-terminal hydrolase 24; AltName: Full=Deubiquitinating enzyme 24; Short=AtUBP24; AltName: Full=Ubiquitin thioesterase 24; AltName: Full=Ubiquitin-specific-processing protease 24 && PF00443:Ubiquitin carboxyl-terminal hydrolase	UCH	951	821	696	149	169	121	91.07246524	91.84833256	75.46690068	15.63786299	15.66010913	13.33802915
Zm00001eb034760	1515.787004	1544.928907	1547.58986	545.3459078	540.7105092	480.5437599	1536.101924	522.200059	1.55496612	1.65E-86	9.52E-85	-	1	191589869	191591954	+	2086	protein_coding	- && Q84PD8.1 RecName: Full=Zinc finger A20 and AN1 domain-containing stress-associated protein 11; Short=OsSAP11 && PF01428:AN1-like Zinc finger|PF01754:A20-like zinc finger	zf-A20	1668	1450	1496	542	607	454	56.05306939	56.92367082	56.92140947	19.96122541	19.73756384	17.56139138
Zm00001eb147850	2121.011312	2174.62062	2048.280697	4692.792092	4203.645622	4410.62962	2114.637543	4435.689112	-1.068480798	1.74E-86	9.98E-85	-	3	184155685	184159608	-	2868	protein_coding	- && Q5N7B4.1 RecName: Full=Laccase-7; AltName: Full=Benzenediol:oxygen oxidoreductase 7; AltName: Full=Diphenol oxidase 7; AltName: Full=Urishiol oxidase 7; Flags: Precursor && PF07731:Multicopper oxidase|PF00394:Multicopper oxidase|PF07732:Multicopper oxidase	-	2334	2041	1980	4664	4719	4167	57.0478605	58.27778784	54.79543755	124.934278	111.6066291	117.2361982
Zm00001eb322950	582.5056774	531.6686376	496.5528962	61.37656896	47.21195549	50.80638871	536.9090704	53.13163772	3.341370297	1.88E-86	1.08E-84	-	7	162812771	162815617	-	2016	protein_coding	- && Q94B38.2 RecName: Full=Glucose-6-phosphate/phosphate translocator 2, chloroplastic; Flags: Precursor && PF03151:Triose-phosphate Transporter family	-	641	499	480	61	53	48	22.28872154	20.26978855	18.89770501	2.324564086	1.78321826	1.921180114
Zm00001eb096970	855.1292393	826.8033322	917.5883728	180.1050138	178.1583226	205.3424877	866.5069814	187.8686081	2.207964121	2.74E-86	1.57E-84	-	2	174628351	174631130	+	1224	protein_coding	- && O34598.1 RecName: Full=Guanine deaminase; Short=GDEase; Short=Guanase; Short=Guanine aminase; AltName: Full=Guanine aminohydrolase; Short=GAH && PF00383:Cytidine and deoxycytidylate deaminase zinc-binding region	-	941	776	887	179	200	194	53.89219374	51.91818526	57.51757374	11.23501948	11.08326554	12.78903233
Zm00001eb415280	2401.813581	2256.661672	2246.901855	954.8584253	990.5602738	958.970587	2301.792369	968.129762	1.249474221	4.04E-86	2.31E-84	-	10	76279466	76280625	+	1160	protein_coding	- && - && -	-	2643	2118	2172	949	1112	906	159.7190913	149.5227125	148.6141588	62.85074641	65.02284367	63.02133251
Zm00001eb240650	3274.208979	3357.290335	3462.421966	1439.833937	1614.114403	1537.951725	3364.640427	1530.633355	1.135359523	6.30E-86	3.59E-84	-	5	161865605	161870230	+	1956	protein_coding	- && Q9ST02.2 RecName: Full=Nicotianamine aminotransferase A; AltName: Full=Nicotianamine aminotransferase III; Short=NAAT-III && PF00155:Aminotransferase class I and II	Aminotran_1_2	3603	3151	3347	1431	1812	1453	129.1258128	131.9224636	135.8142119	56.20474733	62.83599604	59.93964093
Zm00001eb278070	1311.319333	1438.382086	1422.417151	410.5186907	458.7576807	439.2635691	1390.70619	436.1799802	1.671112396	6.43E-86	3.66E-84	-	6	117591468	117594643	+	1109	protein_coding	- && Q94F47.1 RecName: Full=Ubiquitin-conjugating enzyme E2 28; AltName: Full=E2 ubiquitin-conjugating enzyme 28; AltName: Full=Ubiquitin carrier protein 28 && PF00179:Ubiquitin-conjugating enzyme	UQ_con	1443	1350	1375	408	515	415	91.21209727	99.6876648	98.40779662	28.26381836	31.49886054	30.19492281
novel.2808	98.1444823	117.2015033	93.10366804	708.3459762	621.7725459	732.4587706	102.8165512	687.5257642	-2.742892766	6.73E-86	3.83E-84	-	5	117057154	117059247	-	1720	-	- && - && -	-	108	110	90	704	698	692	4.401624246	5.237251606	4.153100288	31.44462565	27.5261921	32.46347607
Zm00001eb250120	833.3193544	750.089621	790.3466931	149.919816	125.6016174	165.1207633	791.2518895	146.8807322	2.43567806	1.63E-85	9.22E-84	-	5	198232923	198234455	-	1404	protein_coding	- && P46524.1 RecName: Full=Dehydrin COR410; AltName: Full=Cold-induced COR410 protein && PF00257:Dehydrin	-	917	704	764	149	141	156	45.78464853	41.06243994	43.19013949	8.153073868	6.811945515	8.9655072
Zm00001eb078850	609.7680336	552.9780018	581.3806826	1819.161257	1730.808104	1590.875047	581.3755727	1713.614803	-1.558600439	3.08E-85	1.74E-83	-	2	35926173	35945022	-	2748	protein_coding	- && Q84RR0.1 RecName: Full=Probable E3 ubiquitin-protein ligase ARI7; AltName: Full=ARIADNE-like protein ARI7; AltName: Full=Protein ariadne homolog 7; AltName: Full=RING-type E3 ubiquitin transferase ARI7 && PF01485:IBR domain, a half RING-finger domain	IBR	671	519	562	1808	1943	1503	17.11683438	15.46642108	16.23222086	50.54566495	47.95956474	44.13261132
Zm00001eb184310	40.89353429	42.61872846	20.68970401	525.2224426	481.9182627	503.8300214	34.73398892	503.6569089	-3.852134132	3.17E-85	1.79E-83	-	4	140232338	140238062	-	2525	protein_coding	- && Q93YZ7.1 RecName: Full=Acetolactate synthase small subunit 2, chloroplastic; AltName: Full=Acetohydroxy-acid synthase small subunit; Short=AHAS; Short=ALS; Flags: Precursor && PF13710:ACT domain|PF10369:Small subunit of acetolactate synthase	-	45	40	20	522	541	476	1.249305892	1.297292207	0.628676127	15.88222474	14.5329923	15.21118133
Zm00001eb041390	816.9619406	791.6428812	884.4848463	148.9136427	135.4003252	183.1146927	831.0298894	155.8095535	2.420627025	4.50E-85	2.54E-83	-	1	217938373	217939870	+	1211	protein_coding	- && P42813.1 RecName: Full=Ribonuclease 1; Flags: Precursor && PF00445:Ribonuclease T2 family	Ribonuclease_T2	899	743	855	148	152	173	52.03951081	50.24396113	56.03770331	9.389009722	8.513705152	11.52708069
Zm00001eb374140	30.89733702	10.65468212	30.00007081	497.0495912	460.539264	541.9348129	23.85069665	499.8412227	-4.369155842	4.99E-85	2.81E-83	-	9	12969705	12972676	-	2219	protein_coding	- && O48711.1 RecName: Full=Probable pectinesterase/pectinesterase inhibitor 12; Includes: RecName: Full=Pectinesterase inhibitor 12; AltName: Full=Pectin methylesterase inhibitor 12; Includes: RecName: Full=Pectinesterase 12; Short=PE 12; AltName: Full=Pectin methylesterase 12; Short=AtPME12; Flags: Precursor && PF04043:Plant invertase/pectin methylesterase inhibitor|PF01095:Pectinesterase	-	34	10	29	494	517	512	1.074086533	0.369047186	1.037287278	17.10298297	15.80346801	18.61787164
Zm00001eb285640	21.80988496	11.72015033	13.44830761	501.0742843	450.7405562	455.1405656	15.65944763	468.9851354	-4.8807418	6.03E-85	3.39E-83	-	6	149224960	149233485	+	4662	protein_coding	- && - && -	-	24	11	13	498	506	430	0.360874861	0.193223354	0.221324473	8.206524872	7.362027043	7.442409452
Zm00001eb202570	620.672976	632.8881177	566.8978898	64.39508874	76.60807873	93.14504597	606.8196612	78.04940448	2.962218453	6.93E-85	3.88E-83	-	4	222112765	222115449	+	1232	protein_coding	- && Q70II3.2 RecName: Full=Ethylene-responsive transcription factor ERF110 && PF00847:AP2 domain	AP2	683	594	548	64	86	88	38.86222417	39.48343581	35.30434891	3.990905852	4.734857403	5.763540343
Zm00001eb085050	274.4410524	251.4504979	303.1041637	1118.864667	1027.973522	1205.593265	276.3319047	1117.477151	-2.014515348	1.78E-84	9.92E-83	-	2	67444521	67451137	-	1204	protein_coding	- && O48950.1 RecName: Full=Sec-independent protein translocase protein TATB, chloroplastic; AltName: Full=Protein HIGH CHLOROPHYLL FLUORESCENCE 106; AltName: Full=Protein TWIN-ARGININE TRANSLOCATION B; Flags: Precursor && PF02416:mttA/Hcf106 family	-	302	236	293	1112	1154	1139	17.58320797	16.05183609	19.31521245	70.95459358	65.01274189	76.33340059
Zm00001eb146890	50.88973156	55.404347	84.82778643	591.6298778	642.260753	569.4549402	63.70728833	601.1151903	-3.245042604	2.50E-84	1.40E-82	-	3	181083688	181090199	+	4253	protein_coding	- && Q94CU5.1 RecName: Full=Serine/threonine-protein kinase Nek5; AltName: Full=NimA-related protein kinase 5; AltName: Full=OsNek5 && PF00069:Protein kinase domain	Pkinase	56	52	82	588	721	538	0.923018278	1.001260679	1.530300872	10.62145858	11.4989727	10.20714457
Zm00001eb160170	311.6996058	301.5275039	253.4488741	1087.673296	1076.076269	1114.565152	288.8919946	1092.771572	-1.917398049	5.27E-84	2.93E-82	-	3	225260550	225264468	-	1566	protein_coding	- && F4I907.1 RecName: Full=Glyoxylate/succinic semialdehyde reductase 2, chloroplastic; Short=AtGLYR2; Short=AtGR2; Short=SSA reductase 2; Flags: Precursor && PF03446:NAD binding domain of 6-phosphogluconate dehydrogenase|PF14833:NAD-binding of NADP-dependent 3-hydroxyisobutyrate dehydrogenase	NAD_binding_2	343	283	245	1081	1208	1053	15.35394636	14.79905139	12.41745751	53.03177369	52.32320487	54.25677633
novel.2283	1409.463815	1354.210097	1338.623849	399.4507849	440.0510569	467.8421627	1367.432587	435.7813348	1.650592965	1.16E-83	6.47E-82	-	4	98133600	98142902	-	2776	-	- && - && -	-	1551	1271	1294	397	494	442	39.16606973	37.49430338	36.99756744	10.98685167	12.07053856	12.84754598
Zm00001eb000480	4513.737441	4889.433623	4568.286645	2174.340418	2377.522815	2148.686856	4657.15257	2233.516697	1.058954409	1.19E-83	6.62E-82	-	1	2017706	2024879	-	2583	protein_coding	- && Q9U5L1.2 RecName: Full=Signal recognition particle receptor subunit alpha homolog; Short=DP-alpha; Short=Docking protein alpha; Short=SR-alpha; AltName: Full=GTP-binding protein && PF00448:SRP54-type protein, GTPase domain|PF04086:Signal recognition particle, alpha subunit, N-terminal|PF02881:SRP54-type protein, helical bundle domain	-	4967	4589	4416	2161	2669	2030	134.7992297	145.4899022	135.6947404	64.27359283	70.0879453	63.41456312
Zm00001eb063750	647.9353322	665.9176323	652.7601615	1929.840316	1800.28985	1689.312425	655.5377086	1806.480864	-1.462960922	1.29E-83	7.13E-82	-	1	303109829	303132822	-	2946	protein_coding	- && Q9LJE2.1 RecName: Full=Lysine--tRNA ligase, chloroplastic/mitochondrial; AltName: Full=Lysyl-tRNA synthetase; Short=LysRS; AltName: Full=Lysyl-tRNA synthetase 2; Short=AtKRS-2; AltName: Full=Protein OVULE ABORTION 5; Flags: Precursor && PF01336:OB-fold nucleic acid binding domain|PF00152:tRNA synthetases class II (D, K and N)	tRNA-synt_2	713	625	631	1918	2021	1596	16.96580395	17.37346626	17.00023687	50.01705038	46.53210846	43.71369499
Zm00001eb300920	234.4562633	331.3606138	324.8283529	1387.512928	1219.493718	1335.784637	296.8817433	1314.263761	-2.150709424	1.40E-83	7.72E-82	-	7	8359676	8376751	-	4326	protein_coding	- && Q69LE7.1 RecName: Full=Probable polyribonucleotide nucleotidyltransferase 1, chloroplastic; AltName: Full=Polynucleotide phosphorylase 1; Short=PNPase 1; Flags: Precursor && PF00575:S1 RNA binding domain|PF01138:3' exoribonuclease family, domain 1|PF03725:3' exoribonuclease family, domain 2|PF00013:KH domain	RNase_PH	258	311	314	1379	1369	1262	4.180717743	5.887258078	5.761047936	24.48950278	21.46525706	23.53911946
Zm00001eb339640	3547.741286	3400.974531	3177.938536	1391.537621	1558.885323	1408.81882	3375.551451	1453.080588	1.215241333	1.71E-83	9.46E-82	-	8	32860751	32861659	-	909	protein_coding	- && - && -	-	3904	3192	3072	1383	1750	1331	301.0672964	287.5664392	268.2351476	116.8854662	130.5850099	118.1494068
Zm00001eb031360	393.4866744	361.1937237	381.7250389	1224.512859	1197.223928	1201.3594	378.8018124	1207.698729	-1.671394146	2.69E-83	1.48E-81	-	1	176069535	176073389	+	1954	protein_coding	- && Q9FUM9.1 RecName: Full=Homocysteine S-methyltransferase 2; AltName: Full=S-methylmethionine:homocysteine methyltransferase 2; Short=SMM:Hcy S-methyltransferase 2; AltName: Full=ZmHMT-2 && PF02574:Homocysteine S-methyltransferase	-	433	339	369	1217	1344	1135	15.53391748	14.20739121	14.9885687	47.84848983	46.65453552	46.86932244
novel.1647	2790.756529	2586.956818	2444.488529	921.6547076	1075.185477	962.1459862	2607.400625	986.3287236	1.401549644	3.62E-83	1.99E-81	-	3	11848022	11857818	-	1844	-	- && - && -	-	3071	2428	2363	916	1207	909	116.7445341	107.8268619	101.709416	38.16249615	44.39821543	39.77592972
Zm00001eb168350	714.2737323	890.7314249	701.3809659	96.59263312	116.6937013	129.1329046	768.7953744	114.1397464	2.751904301	3.83E-83	2.10E-81	-	4	13184755	13185856	-	1102	protein_coding	- && Q9SLP4.1 RecName: Full=Chitinase 1; AltName: Full=Tulip bulb chitinase-1; Short=TBC-1; Flags: Precursor && PF00704:Glycosyl hydrolases family 18	-	786	836	678	96	131	122	49.998688	62.12463974	48.83221851	6.692553553	8.063226544	8.932964525
Zm00001eb166980	417.1140498	381.4376198	399.3112874	1281.864735	1215.03976	1308.264509	399.2876523	1268.389668	-1.66557807	4.38E-83	2.40E-81	-	4	6687423	6699106	-	2110	protein_coding	- && Q8RWT8.1 RecName: Full=Serine--tRNA ligase, chloroplastic/mitochondrial; AltName: Full=AtSRS; AltName: Full=Protein OVULE ABORTION 7; AltName: Full=Seryl-tRNA synthetase; Short=SerRS; AltName: Full=Seryl-tRNA(Ser/Sec) synthetase; Flags: Precursor && PF02403:Seryl-tRNA synthetase N-terminal domain|PF00587:tRNA synthetase class II core domain (G, H, P, S and T)	tRNA-synt_2b	459	358	386	1274	1364	1236	15.24922902	13.89439918	14.51988596	46.38624198	43.84812991	47.26649388
Zm00001eb015200	1957.437175	1986.032746	2032.763419	813.9941687	842.688866	775.8558943	1992.07778	810.8463096	1.295474082	5.51E-83	3.01E-81	-	1	51978498	51982032	+	1028	protein_coding	- && P62162.2 RecName: Full=Calmodulin; Short=CaM >P62163.2 RecName: Full=Calmodulin-2; Short=CaM-2 >A2WN93.2 RecName: Full=Calmodulin-1; Short=CaM-1 >Q0JNS6.2 RecName: Full=Calmodulin-1; Short=CaM-1 && PF13499:EF-hand domain pair	-	2154	1864	1965	809	946	733	146.8825627	148.4882175	151.7147466	60.45853557	62.41905402	57.53448541
Zm00001eb417380	1627.562665	1639.755578	1660.348747	605.7163035	591.4856311	647.7814561	1642.555663	614.9944636	1.418486756	8.67E-83	4.73E-81	-	10	88217356	88221573	+	1899	protein_coding	- && O80719.1 RecName: Full=Probable receptor-like protein kinase At2g47060 && PF07714:Protein tyrosine kinase	Pkinase_Tyr	1791	1539	1605	602	664	612	66.11321515	66.36710221	67.08237467	24.35419298	23.71713772	26.00421994
Zm00001eb088800	895.1140284	1038.831506	902.0710947	201.2346523	228.042653	182.0562262	945.3388765	203.7778438	2.209149551	1.52E-82	8.26E-81	-	2	112284266	112285820	-	1469	protein_coding	- && Q7XWU3.2 RecName: Full=Probable cinnamyl alcohol dehydrogenase 6; Short=OsCAD6 && PF08240:Alcohol dehydrogenase GroES-like domain|PF00107:Zinc-binding dehydrogenase	ADH_N	985	975	872	200	256	172	47.00370495	54.35281232	47.11433277	10.45948777	11.82054036	9.447654967
Zm00001eb423530	51.79847677	62.86262449	41.37940802	628.8582885	522.0038853	504.8884878	52.01350309	551.9168872	-3.409328469	2.02E-82	1.10E-80	-	10	123308883	123310737	+	1855	misc_non_coding	- && Q766C3.1 RecName: Full=Aspartic proteinase nepenthesin-1; AltName: Full=Nepenthesin-I; Flags: Precursor && PF14543:Xylanase inhibitor N-terminal|PF14541:Xylanase inhibitor C-terminal	-	57	59	40	625	586	477	2.154014381	2.604637554	1.711490265	25.88441296	21.42756705	20.74874524
Zm00001eb195160	202.650181	163.0166364	166.5521173	947.8152124	816.8559092	856.2993431	177.4063116	873.6568216	-2.295077109	2.14E-82	1.16E-80	-	4	189297037	189300233	+	1574	protein_coding	- && - && -	-	223	153	161	942	917	809	9.931567343	7.960235259	8.118569333	45.97782165	39.51698193	41.4725908
Zm00001eb230820	906.9277161	790.577413	771.7259595	156.9630288	179.0491142	159.8284312	823.0770295	165.2801914	2.314508129	2.16E-82	1.17E-80	-	5	75070022	75072336	+	1624	protein_coding	- && Q9MBD8.1 RecName: Full=Bax inhibitor 1; Short=BI-1; AltName: Full=OsBI-1 && PF01027:Inhibitor of apoptosis-promoting Bax1	-	998	742	746	156	201	151	43.07865875	37.41597621	36.45953778	7.379735391	8.395164169	7.502539585
Zm00001eb299930	39.98478909	61.79715627	51.72426002	620.8089024	502.4064698	515.4731521	51.16873513	546.2295081	-3.426024301	1.17E-81	6.33E-80	-	7	5207304	5209869	+	2076	protein_coding	- && Q94CH8.1 RecName: Full=GDSL esterase/lipase EXL1; AltName: Full=Family II extracellular lipase 1; Short=Family II lipase EXL1; Flags: Precursor && PF00657:GDSL-like Lipase/Acylhydrolase	Lipase_GDSL	44	58	50	617	564	487	1.485740575	2.287914785	1.911617559	22.83284515	18.42769076	18.92862142
Zm00001eb080510	5664.208872	5198.419404	5514.840603	2510.402288	2835.389704	2549.845634	5459.156293	2631.879209	1.051993925	1.49E-81	8.02E-80	-	2	42789871	42795010	+	1467	protein_coding	- && Q7XUS2.1 RecName: Full=Anthranilate synthase beta subunit 1, chloroplastic; Short=OsASB1; AltName: Full=Anthranilate synthase, glutamine amidotransferase component 2-1; Flags: Precursor && PF00117:Glutamine amidotransferase class-I	GATase	6233	4879	5331	2495	3183	2409	297.8411292	272.3578547	288.427672	130.6599996	147.1721673	132.502496
Zm00001eb275140	916.0151681	1010.063865	865.8641127	232.4260234	220.91632	213.8102192	930.6477152	222.3841875	2.06458269	2.08E-81	1.12E-79	-	6	106463904	106464721	-	818	protein_coding	- && - && -	-	1008	948	837	231	248	202	86.38232424	94.90612335	81.2139269	21.69506186	20.5644708	19.92578495
Zm00001eb365780	2432.710918	2512.374043	2493.109333	1157.099251	1066.277561	1060.583364	2479.398098	1094.653392	1.179515398	2.12E-81	1.14E-79	-	8	170721485	170725722	-	1855	protein_coding	- && O04153.2 RecName: Full=Calreticulin-3; AltName: Full=Protein PRIORITY IN SWEET LIFE 1; Flags: Precursor && PF00262:Calreticulin family	-	2677	2358	2410	1150	1197	1002	101.1630965	104.0972094	103.1172885	47.62731984	43.76927946	43.58541452
Zm00001eb057580	236.2737537	236.533943	261.7247557	974.9818905	934.4404021	917.6903961	244.8441508	942.3708963	-1.945231139	2.38E-81	1.28E-79	-	1	284109255	284112808	-	2170	protein_coding	- && Q60E70.1 RecName: Full=COBRA-like protein 3; AltName: Full=Protein BRITTLE CULM1-like 4; Flags: Precursor && PF04833:COBRA-like protein	-	260	222	253	969	1049	867	8.399071355	8.377847312	9.253779423	34.30569797	32.78950912	32.23864179
Zm00001eb012470	2823.471357	2736.122367	2725.868503	1198.352355	1256.906966	1323.083039	2761.820742	1259.447453	1.133451535	3.04E-81	1.63E-79	-	1	41028685	41031289	+	2469	protein_coding	- && P09189.1 RecName: Full=Heat shock cognate 70 kDa protein && PF00012:Hsp70 protein|PF10712:NAD-specific glutamate dehydrogenase	HSP70	3107	2568	2635	1191	1411	1250	88.21406191	85.17519369	84.70672393	37.05893104	38.76368757	40.85133901
Zm00001eb214510	599.7718363	641.4118634	548.2771562	1735.648876	1631.930235	1652.2661	596.486952	1673.281737	-1.488204143	6.72E-81	3.59E-79	-	5	7048706	7052179	-	2202	protein_coding	- && - && PF12204:Domain of unknown function (DUF3598)	-	660	602	530	1725	1832	1561	21.01088171	22.38815871	19.10367455	60.18302337	56.43224339	57.20091311
Zm00001eb064910	338.961962	310.0512496	238.9660813	1319.093146	1305.009713	1163.254608	295.9930976	1262.452489	-2.090211451	6.96E-81	3.71E-79	-	1	306406747	306409659	+	2913	protein_coding	- && Q9LS25.1 RecName: Full=Pentatricopeptide repeat-containing protein At5g46580, chloroplastic; Flags: Precursor && PF13041:PPR repeat family	-	373	291	231	1311	1465	1099	8.976065312	8.180723321	6.29404511	34.57517792	34.11271617	30.44209808
Zm00001eb328490	312.608351	365.4555966	323.7938677	1171.185677	1174.954138	1101.863555	333.9526051	1149.334456	-1.785611101	7.48E-81	3.98E-79	-	7	177059946	177062531	-	2505	protein_coding	- && - && -	-	344	343	313	1164	1319	1041	9.62649898	11.21309729	9.917334536	35.69829438	35.7154582	33.53207064
Zm00001eb319710	187.2015125	184.3260006	178.9659397	946.8090392	801.7124518	812.9022194	183.4978176	853.8079035	-2.21726094	7.57E-81	4.02E-79	-	7	149558075	149563530	-	2813	protein_coding	- && Q69SG5.1 RecName: Full=Endoglucanase 24; AltName: Full=Endo-1,4-beta glucanase 24; Flags: Precursor && PF00759:Glycosyl hydrolase family 9	-	206	173	173	941	900	768	5.13351866	5.036346146	4.881291313	25.69934815	21.70160918	22.0297141
Zm00001eb129360	74.51710693	98.02307547	104.4830052	599.6792639	644.0423363	623.4367282	92.34106255	622.3861095	-2.760181007	8.91E-81	4.73E-79	-	3	48156256	48159558	-	2020	protein_coding	- && Q43697.1 RecName: Full=Tubulin beta-5 chain; AltName: Full=Beta-5-tubulin && PF03953:Tubulin C-terminal domain|PF00091:Tubulin/FtsZ family, GTPase domain	Tubulin	82	92	101	596	723	589	2.845641198	3.729715095	3.968518053	22.66715982	24.27761883	23.52779885
Zm00001eb208140	190.8364934	212.0281741	203.7935845	1011.204128	828.4362002	908.1641982	202.2194173	915.9348421	-2.180394376	1.37E-80	7.26E-79	-	4	246376204	246388362	+	4162	protein_coding	- && Q6Z2X6.1 RecName: Full=Cycloartenol synthase && PF13243:Squalene-hopene cyclase C-terminal domain|PF13249:Squalene-hopene cyclase N-terminal domain	-	210	199	197	1005	930	858	3.5369985	3.9155268	3.75683833	18.55095203	15.15653872	16.63422552
Zm00001eb355140	54.52471239	43.68419668	33.10352641	588.611358	473.0103466	500.6546221	43.77081183	520.7587756	-3.562248613	1.53E-80	8.10E-79	-	8	135295073	135300914	-	2850	protein_coding	- && Q75L84.1 RecName: Full=Probable glucuronosyltransferase Os05g0123100; AltName: Full=OsGT43A && PF03360:Glycosyltransferase family 43	-	60	41	32	585	531	473	1.475788246	1.178089261	0.891175984	15.76932931	12.6377227	13.39163654
Zm00001eb254030	250.813677	317.5095271	295.8627673	1053.463405	1113.489516	1090.220424	288.0619905	1085.724449	-1.918234556	1.74E-80	9.18E-79	-	5	213930483	213939185	+	3682	protein_coding	- && B9DFG3.2 RecName: Full=DExH-box ATP-dependent RNA helicase DExH15 chloroplastic; AltName: Full=ATP-dependent RNA helicase ISE2; AltName: Full=Protein EMBRYO DEFECTIVE 25; AltName: Full=Protein INCREASED SIZE EXCLUSION LIMIT 2; AltName: Full=Protein PIGMENT DEFECTIVE 317; Flags: Precursor && PF00270:DEAD/DEAH box helicase|PF08148:DSHCT (NUC185) domain	DEAD	276	298	286	1047	1250	1030	5.254639845	6.62783488	6.165106807	21.84565718	23.02742569	22.57204013
Zm00001eb207770	27.26235619	30.89857814	15.51727801	530.2533089	448.958973	419.1527069	24.55940411	466.1216629	-4.243939479	3.59E-80	1.89E-78	-	4	245621747	245625083	-	1484	protein_coding	- && Q9M1T1.1 RecName: Full=Probable arabinose 5-phosphate isomerase; Short=API; AltName: Full=CBS domain-containing protein CBSSIS1 && PF01380:SIS domain|PF00571:CBS domain	SIS	30	29	15	527	504	396	1.417114724	1.600306972	0.802261062	27.28217126	23.03646287	21.53171675
Zm00001eb043850	823.3231571	936.546558	830.6916159	210.2902117	195.9741549	193.699357	863.5204437	199.9879078	2.109831097	6.87E-80	3.60E-78	-	1	230052044	230053529	-	683	protein_coding	- && - && -	-	906	879	803	209	220	183	92.98762398	105.3919334	93.31537325	23.50865589	21.84847544	21.61960521
Zm00001eb142400	3858.532147	3646.03222	3830.698697	1715.525411	1684.48694	1910.531909	3778.421021	1770.18142	1.095128046	1.24E-79	6.49E-78	-	3	158086009	158088475	-	2375	protein_coding	- && - && -	-	4246	3422	3703	1705	1891	1805	125.3239379	117.9928229	123.7509251	55.1522184	54.00662967	61.32406925
Zm00001eb258210	966.9048997	995.1473097	1068.623212	2399.723229	2300.914737	2307.456821	1010.22514	2336.031595	-1.210037547	1.36E-79	7.07E-78	-	5	222800293	222813716	-	2549	protein_coding	- && Q9SAA2.1 RecName: Full=ATP-dependent Clp protease proteolytic subunit 6, chloroplastic; AltName: Full=Endopeptidase ClpP6; Short=nClpP6; AltName: Full=nClpP1; Flags: Precursor && PF00574:Clp protease|PF01281:Ribosomal protein L9, N-terminal domain	-	1064	934	1033	2385	2583	2180	29.26101921	30.00656215	32.16539152	71.88210134	68.7343344	69.00872941
Zm00001eb328010	309.8821154	350.5390416	308.2765897	1266.772136	1117.052683	1105.038954	322.8992489	1162.954591	-1.849926962	2.25E-79	1.17E-77	-	7	176259971	176261930	-	1960	protein_coding	- && - && PF01593:Flavin containing amine oxidoreductase	Amino_oxidase	341	329	298	1259	1254	1044	12.19595924	13.74608506	12.06753449	49.34826352	43.39709171	42.9795437
Zm00001eb401330	708.8212611	701.0780832	702.4154511	151.9321625	122.9292426	141.8345018	704.1049318	138.8986356	2.34552017	2.39E-79	1.24E-77	-	9	155904621	155905899	-	1279	protein_coding	- && - && PF07649:C1-like domain	C1_3	780	658	679	151	138	134	42.75055084	42.13029979	42.13641529	9.070027823	7.318594798	8.453793341
Zm00001eb015380	1491.250884	1613.118872	1491.727659	523.210096	564.7618827	489.0114914	1532.032472	525.6611567	1.540793369	2.79E-79	1.44E-77	-	1	52635772	52639687	+	1791	protein_coding	- && Q54YW1.1 RecName: Full=ELMO domain-containing protein A && PF04727:ELMO/CED-12 family	-	1641	1514	1442	520	634	462	64.2289248	69.22604011	63.90399813	22.30539787	24.01114292	20.8143936
Zm00001eb061130	554.334576	525.2758283	561.7254638	1751.747648	1507.219409	1569.705718	547.111956	1609.557592	-1.555869324	2.88E-79	1.49E-77	-	1	295843233	295848112	+	2225	protein_coding	- && Q851Q6.1 RecName: Full=Probable GTP-binding protein OBGC2 && PF01018:GTP1/OBG|PF01926:50S ribosome-binding GTPase	-	610	493	543	1741	1692	1483	19.21841098	18.14496373	19.36993531	60.11335571	51.5809699	53.78095488
Zm00001eb221790	616.12925	610.5132853	507.9322334	63.38891548	72.15412066	83.61884809	578.1915896	73.05396141	2.987336568	3.32E-79	1.71E-77	-	5	29741878	29756712	-	3053	protein_coding	- && Q08062.2 RecName: Full=Malate dehydrogenase, cytoplasmic && PF00056:lactate/malate dehydrogenase, NAD binding domain|PF02866:lactate/malate dehydrogenase, alpha/beta C-terminal domain	-	678	573	491	63	81	79	15.56755993	15.36975759	12.76477146	1.585316434	1.799605763	2.087938297
Zm00001eb197120	758.8022474	771.3989852	859.6572015	2085.797171	1944.598091	2037.547881	796.6194781	2022.647714	-1.344693036	4.07E-79	2.10E-77	-	4	194826433	194836463	-	2452	protein_coding	- && P37107.1 RecName: Full=Signal recognition particle 54 kDa protein, chloroplastic; Short=54 chloroplast protein; Short=54CP; Short=SRP54; Short=cpSRP54; AltName: Full=FFC; Flags: Precursor && PF02881:SRP54-type protein, helical bundle domain|PF00448:SRP54-type protein, GTPase domain|PF02978:Signal peptide binding domain	-	835	724	831	2073	2183	1925	23.8717175	24.18005591	26.89917212	64.95028375	60.38824809	63.34723175
Zm00001eb371800	553.4258308	653.1320137	611.3807534	97.59880638	93.53311938	93.14504597	605.9795326	94.75899058	2.676083653	5.57E-79	2.87E-77	-	9	3414646	3416564	-	1557	protein_coding	- && D9J0Z7.1 RecName: Full=Anthranilate O-methyltransferase 1; AltName: Full=Anthranilic acid methyltransferase 1; AltName: Full=O-methyltransferase 1 && PF03492:SAM dependent carboxyl methyltransferase	-	609	613	591	97	105	88	27.41866698	32.24118995	30.12709273	4.78613934	4.574249479	4.560489212
Zm00001eb132420	197.1977098	249.3195615	204.8280697	899.5188959	927.3140692	898.6380004	217.1151137	908.4903218	-2.068682329	6.42E-79	3.30E-77	-	3	83561488	83578851	+	2675	protein_coding	- && F4JCX9.1 RecName: Full=Protein LNK2; AltName: Full=Night light-inducible and clock-regulated 2 && -	-	217	234	198	894	1041	849	5.686612093	7.16359907	5.874890277	25.67532496	26.39648528	25.60951047
Zm00001eb148000	1420.368758	1268.97264	1383.106713	465.8582201	416.8904749	402.217244	1357.482704	428.3219797	1.664752784	7.36E-79	3.77E-77	-	3	184703146	184708420	-	1461	protein_coding	- && Q84TF0.1 RecName: Full=Aldo-keto reductase family 4 member C10 && PF00248:Aldo/keto reductase family	Aldo_ket_red	1563	1191	1337	463	468	380	74.9939828	66.75760475	72.63393069	24.34630126	21.72775211	20.98701891
Zm00001eb362330	297.1596825	347.342637	302.0696785	1301.988201	1094.782892	1150.553011	315.5239993	1182.441368	-1.907341566	7.55E-79	3.86E-77	-	8	163053202	163056595	+	1699	protein_coding	- && Q8S9Z2.1 RecName: Full=UDP-D-apiose/UDP-D-xylose synthase && PF01370:NAD dependent epimerase/dehydratase family	Epimerase	327	326	292	1294	1229	1087	13.49186635	15.71315598	13.64105087	58.51175358	49.06566222	51.62422422
Zm00001eb002100	149.0342139	198.1770874	156.2072653	776.765758	878.3205305	840.4223466	167.8061888	831.8362117	-2.31418966	8.81E-79	4.50E-77	-	1	6021571	6114922	-	6674	protein_coding	- && Q9LXT9.3 RecName: Full=Callose synthase 3; AltName: Full=1,3-beta-glucan synthase; AltName: Full=Protein GLUCAN SYNTHASE-LIKE 12 && PF04652:Vta1 like|PF02364:1,3-beta-glucan synthase component|PF14288:1,3-beta-glucan synthase subunit FKS1, domain-1	DUF605	164	186	151	772	986	794	1.722563746	2.282264328	1.795763338	8.886552573	10.02097257	9.599567644
Zm00001eb272290	2254.596857	2234.28684	2203.453477	830.0929408	815.9651176	971.6721841	2230.779058	872.5767475	1.356085798	9.40E-79	4.80E-77	-	6	93476676	93482297	+	3018	protein_coding	- && P36183.1 RecName: Full=Endoplasmin homolog; AltName: Full=Glucose-regulated protein 94 homolog; Short=GRP-94 homolog; Flags: Precursor && PF02518:Histidine kinase-, DNA gyrase B-, and HSP90-like ATPase|PF00183:Hsp90 protein	HATPase_c	2481	2097	2130	825	916	918	57.62689044	56.90080301	56.01685522	21.00085274	20.58711066	24.54374436
Zm00001eb316070	1979.24706	2153.311256	1946.901147	811.9818221	841.7980744	795.9667565	2026.486488	816.5822177	1.310192656	9.76E-79	4.96E-77	-	7	136033844	136038904	-	2477	protein_coding	- && Q651X6.1 RecName: Full=Cellulose synthase-like protein E6; AltName: Full=OsCslE6 && PF03552:Cellulose synthase	-	2178	2021	1882	807	945	752	61.6381401	66.81585148	60.30481208	25.02935999	25.87765763	24.49679158
Zm00001eb354650	716.9999679	673.3759097	679.6567767	1952.982301	1732.589687	1799.392934	690.0108848	1828.321641	-1.40454782	9.99E-79	5.07E-77	-	8	133269242	133273748	-	2087	protein_coding	- && P49248.1 RecName: Full=Protein IN2-1 && PF07714:Protein tyrosine kinase|PF13410:Glutathione S-transferase, C-terminal domain	Pkinase_Tyr	789	632	657	1941	1945	1700	26.50160709	24.79898064	24.98626124	71.45050503	63.21444325	65.72700535
Zm00001eb032970	2147.364923	2073.40114	2151.729217	910.5868018	815.074326	910.2811311	2124.165093	878.6474196	1.275255221	1.34E-78	6.77E-77	-	1	184076822	184078464	-	1283	protein_coding	- && Q6Q2C2.1 RecName: Full=Bifunctional epoxide hydrolase 2; Includes: RecName: Full=Cytosolic epoxide hydrolase 2; Short=CEH; AltName: Full=Epoxide hydratase; AltName: Full=Soluble epoxide hydrolase; Short=SEH; Includes: RecName: Full=Lipid-phosphate phosphatase && PF00561:alpha/beta hydrolase fold	Abhydrolase_1	2363	1946	2080	905	915	860	129.1084663	124.209662	128.6752541	54.19062243	48.37417801	54.08653603
Zm00001eb029990	119.9543673	77.77917945	73.44844923	657.0311398	660.0765853	711.289442	90.39399864	676.132389	-2.891517265	1.54E-78	7.76E-77	-	1	164736525	164739942	+	2707	protein_coding	- && - && PF04788:Protein of unknown function (DUF620)	-	132	73	71	653	741	672	3.418246141	2.208379997	2.081749403	18.53220698	18.56731532	20.03080441
Zm00001eb371520	1035.969535	1011.129333	987.9333664	279.7161667	293.0704407	306.9552651	1011.677412	293.2472909	1.787342829	2.38E-78	1.20E-76	-	9	2217594	2221583	-	3990	protein_coding	- && Q9SY59.1 RecName: Full=NF-X1-type zinc finger protein NFXL1; Short=AtNFXL1 && -	-	1140	949	955	278	329	290	20.02855477	19.47746879	18.99716662	5.352714954	5.592965791	5.864655086
novel.4060	516.1672773	508.2283369	556.5530378	56.34570265	75.71728711	68.80031805	526.982884	66.95443594	2.972202404	6.73E-78	3.39E-76	-	8	103399677	103402084	-	1843	-	- && B9FJG3.1 RecName: Full=Zinc finger BED domain-containing protein RICESLEEPER 1; AltName: Full=Transposase-like protein RICESLEEPER 1 && PF05699:hAT family C-terminal dimerisation region	hATC	568	477	538	56	85	65	21.60432278	21.19494257	23.16942716	2.33434428	3.128331381	2.845806681
Zm00001eb344870	426.2015018	398.4851111	420.0009914	25.15433154	23.16058194	32.81245938	414.8958681	27.04245762	3.949945475	7.04E-78	3.54E-76	-	8	76973351	76975713	+	2363	protein_coding	- && Q9ASQ7.1 RecName: Full=S-type anion channel SLAH2; AltName: Full=SLAC1-homolog protein 2 && PF03595:Voltage-dependent anion channel	C4dic_mal_tran	469	374	406	25	26	31	13.91319198	12.96125577	13.63705738	0.812790284	0.74632637	1.058559674
Zm00001eb040580	779.7033872	632.8881177	692.0705991	124.7654844	122.038451	131.2498375	701.5540346	126.0179243	2.479563219	7.34E-78	3.68E-76	-	1	213912796	213914711	-	1015	protein_coding	- && Q54ED3.1 RecName: Full=DnaJ homolog subfamily A member 1 homolog; Flags: Precursor && PF00226:DnaJ domain	DnaJ	858	594	669	124	137	124	59.25689653	47.92472209	52.31406064	9.385509625	9.155323312	9.857641414
Zm00001eb161780	578.8706965	592.4003257	592.7600198	68.41978179	101.5502439	78.32651593	588.0103473	82.76551387	2.820565813	7.82E-78	3.92E-76	-	3	230083178	230091052	-	5104	protein_coding	- && Q0JLC5.1 RecName: Full=ABC transporter G family member 36; Short=OsABCG36; AltName: Full=Pleiotropic drug resistance protein 9; Short=OsPDR9 && PF01061:ABC-2 type transporter|PF00005:ABC transporter|PF08370:Plant PDR ABC transporter associated|PF14510:ABC-transporter extracellular N-terminal	ABC2_membrane	637	556	573	68	114	74	8.748758398	8.920790211	8.910504876	1.023529734	1.515002489	1.169872217
Zm00001eb229930	1919.269876	1758.022549	1860.00439	743.5620403	690.3635002	747.2773006	1845.765605	727.0676137	1.345739368	1.14E-77	5.71E-76	-	5	71317948	71322177	-	2709	protein_coding	- && P24067.3 RecName: Full=Luminal-binding protein 2; Short=BiP2; AltName: Full=B-70; Short=B70; AltName: Full=Heat shock protein 70 homolog 2; Flags: Precursor && PF10712:NAD-specific glutamate dehydrogenase|PF00012:Hsp70 protein	HSP70	2112	1650	1798	739	775	706	54.6515603	49.87858672	52.6791839	20.95741193	19.40492007	21.02873117
novel.1673	559.7870472	583.87658	554.4840674	56.34570265	89.07916131	58.21565373	566.0492315	67.88017256	3.047536164	2.24E-77	1.12E-75	-	3	28074542	28075412	-	763	-	- && - && -	-	616	548	536	56	100	55	56.59444834	58.81596418	55.75689846	5.638527534	8.889853883	5.81641686
Zm00001eb306430	839.6805708	751.1550892	888.6227871	2194.463884	2046.148335	2089.412736	826.486149	2110.008318	-1.35131946	3.99E-77	1.98E-75	-	7	43404587	43435492	+	2522	protein_coding	- && Q84N49.1 RecName: Full=CRS2-associated factor 1, chloroplastic; AltName: Full=Chloroplastic group IIA intron splicing facilitator CRS2-associated factor 1; Flags: Precursor && PF01985:CRS1 / YhbY (CRM) domain	-	924	705	859	2181	2297	1974	25.68292868	22.89197353	27.03375898	66.43742626	61.77817487	63.1567014
Zm00001eb006690	751.5322858	867.2911243	836.8985271	174.0679743	190.6294052	149.2437668	818.573979	171.3137154	2.25127594	4.04E-77	2.01E-75	-	1	19313565	19314364	-	800	protein_coding	- && - && -	-	827	814	809	173	214	141	72.46581473	83.32467305	80.26327762	16.61339277	18.14441402	14.2215358
Zm00001eb427050	2532.67289	2320.589765	2438.281617	1086.667123	1086.765768	1107.155887	2430.514758	1093.529593	1.152993093	4.43E-77	2.20E-75	-	10	134675325	134676688	-	1212	misc_non_coding	- && Q9FMW4.1 RecName: Full=Putative GEM-like protein 8 && PF02893:GRAM domain	GRAM	2787	2178	2357	1080	1220	1046	161.195163	147.1615847	154.3530866	68.45786524	68.27730516	69.63802375
Zm00001eb018640	627.0341925	513.555678	500.690837	5.030866308	13.3618742	3.175399295	547.0935692	7.189379933	6.193412483	4.89E-77	2.42E-75	-	1	66491965	66494310	-	1467	protein_coding	- && A8QW53.1 RecName: Full=5-pentadecatrienyl resorcinol O-methyltransferase; AltName: Full=O-methyltransferase 3; Short=SbOMT3 && PF08100:Dimerisation domain|PF00891:O-methyltransferase	-	690	482	484	5	15	3	32.97134272	26.90643287	26.18626773	0.261843687	0.69355404	0.165009335
Zm00001eb390330	843.3155516	725.5838521	813.1053675	179.0988406	172.8135729	180.9977598	794.0015904	177.6367244	2.161995358	7.43E-77	3.67E-75	-	9	117231841	117234800	-	2869	protein_coding	- && Q336P5.1 RecName: Full=Transcription factor MYC2; Short=OsMYC2; AltName: Full=Basic helix-loop-helix protein 9; Short=OsbHLH009; Short=bHLH 9 && PF00010:Helix-loop-helix DNA-binding domain|PF14215:bHLH-MYC and R2R3-MYB transcription factors N-terminal	HLH	928	681	786	178	194	171	22.67436246	19.43818737	21.74454646	4.766413002	4.586594463	4.809311809
Zm00001eb041150	288.9809757	299.3965675	292.7593117	1015.228821	972.7444415	997.0753785	293.7122849	995.0162137	-1.760631903	7.53E-77	3.71E-75	-	1	216441230	216446206	+	1793	protein_coding	- && P48627.1 RecName: Full=Omega-6 fatty acid desaturase, chloroplastic; Flags: Precursor && PF00487:Fatty acid desaturase	-	318	281	283	1009	1092	942	12.43267231	12.83409444	12.52750261	43.23277306	41.31060064	42.39239824
Zm00001eb074350	2273.680507	2259.858077	2301.729571	998.1238755	1062.714394	1042.589435	2278.422718	1034.475902	1.138692576	1.07E-76	5.27E-75	-	2	20016072	20019402	-	1078	protein_coding	- && O48646.2 RecName: Full=Probable phospholipid hydroperoxide glutathione peroxidase 6, mitochondrial; Short=AtGPX1; Short=PHGPx; Flags: Precursor && PF00255:Glutathione peroxidase	GSHPx	2502	2121	2225	992	1193	985	162.6994936	161.1243239	163.8210142	70.69604653	75.06557983	73.72840569
Zm00001eb300250	3266.939017	3239.023363	3182.076476	1502.21668	1650.636859	1598.284312	3229.346286	1583.712617	1.027455383	1.07E-76	5.28E-75	-	7	6335155	6339354	+	2283	protein_coding	- && P38758.2 RecName: Full=Putative oxidoreductase TDA3; AltName: Full=Batten disease protein 3; AltName: Full=Topoisomerase I damage affected protein 3 && PF01266:FAD dependent oxidoreductase	DAO	3595	3040	3076	1493	1853	1510	110.3851469	109.0452801	106.9396542	50.24074986	55.05397338	53.36891934
Zm00001eb085030	1035.969535	1068.664616	1127.588868	2547.630698	2414.936063	2356.146277	1077.407673	2439.571013	-1.179762885	1.15E-76	5.64E-75	-	2	67296998	67301921	+	3487	protein_coding	- && Q7XVM8.1 RecName: Full=Transport inhibitor response 1-like protein Os04g0395600; Short=TIR1-like protein && PF12937:F-box-like	-	1140	1003	1090	2532	2711	2226	22.91767523	23.55527539	24.81035089	55.78455467	52.73473051	51.50988565
Zm00001eb162400	687.9201213	639.280927	687.9326583	1870.476093	1662.21715	1788.808269	671.7112355	1773.833838	-1.399674257	2.39E-76	1.17E-74	-	3	232351114	232356036	+	2675	protein_coding	- && Q652N5.1 RecName: Full=Probable anion transporter 4, chloroplastic; AltName: Full=Phosphate transporter 4;4; Flags: Precursor && PF07690:Major Facilitator Superfamily	MFS_1	757	600	665	1859	1866	1690	19.83762836	18.36820274	19.7313234	53.38974172	47.31589003	50.97770636
Zm00001eb068910	614.3117596	546.5851926	573.104801	1626.982164	1505.437826	1625.804439	578.0005844	1586.07481	-1.45415078	2.76E-76	1.35E-74	-	2	6413586	6418199	+	1682	protein_coding	- && Q9LFD5.1 RecName: Full=Binding partner of ACD11 1 && PF00076:RNA recognition motif. (a.k.a. RRM, RBD, or RNP domain)	RRM_1	676	513	554	1617	1690	1536	28.17334161	24.97644215	26.14219978	73.85607859	68.15219908	73.68559544
Zm00001eb399900	49.98098636	36.22591919	22.75867441	448.7532747	509.5328027	478.426827	36.32185999	478.9043015	-3.705847928	2.81E-76	1.37E-74	-	9	152366920	152371486	-	2705	protein_coding	- && Q9LP77.1 RecName: Full=Probable inactive receptor kinase At1g48480; Flags: Precursor && PF08263:Leucine rich repeat N-terminal domain|PF00069:Protein kinase domain	Pkinase	55	34	22	446	572	452	1.42532229	1.029321035	0.645526042	12.66688436	14.34326162	13.48306221
Zm00001eb214780	736.0836173	815.0831819	751.0362555	164.0062416	166.5780316	185.2316255	767.4010182	171.9386329	2.159268054	2.86E-76	1.39E-74	-	5	7548153	7550213	-	1857	protein_coding	- && A2XQE8.1 RecName: Full=Senescence-specific cysteine protease SAG39; AltName: Full=Cysteine proteinase SAG39; AltName: Full=Protein SENESCENCE-ASSOCIATED GENE 39; Flags: Precursor && PF08246:Cathepsin propeptide inhibitor domain (I29)|PF00112:Papain family cysteine protease	Peptidase_C1	810	765	726	163	187	175	30.57671124	33.73562277	31.03009269	6.743384404	6.830442875	7.604024685
Zm00001eb364580	176.2965701	192.8497463	190.3452769	830.0929408	750.0465382	872.1763396	186.4971977	817.4386062	-2.132718687	3.49E-76	1.70E-74	-	8	168156720	168160453	+	1845	protein_coding	- && Q8S059.1 RecName: Full=Stearoyl-[acyl-carrier-protein] 9-desaturase 2, chloroplastic; Short=Stearoyl-ACP desaturase 2; AltName: Full=Acyl-[acyl-carrier-protein] desaturase 2; AltName: Full=SSI2 homolog; Short=OsSSI2; Flags: Precursor >A2WYF4.1 RecName: Full=Stearoyl-[acyl-carrier-protein] 9-desaturase 2, chloroplastic; Short=Stearoyl-ACP desaturase 2; AltName: Full=Acyl-[acyl-carrier-protein…	-	194	181	184	825	842	824	7.370942379	8.033807194	7.915526523	34.3526144	30.95529034	36.03696553
Zm00001eb256000	10.90494248	24.50576887	17.58624841	482.9631656	375.0232691	467.8421627	17.66565325	441.9428658	-4.666889396	4.53E-76	2.20E-74	-	5	218475557	218477256	-	1606	protein_coding	- && Q9ZWQ9.1 RecName: Full=Flavonol synthase/flavanone 3-hydroxylase; AltName: Full=CitFLS; Short=FLS && PF14226:non-haem dioxygenase in morphine synthesis N-terminal|PF03171:2OG-Fe(II) oxygenase superfamily	2OG-FeII_Oxy	12	23	17	480	421	442	0.523785368	1.172793352	0.840159488	22.96137614	17.78098091	22.20721522
Zm00001eb392440	2075.574052	2072.335672	2065.866945	827.0744211	932.6588189	844.6562123	2071.258889	868.1298174	1.253008333	6.54E-76	3.17E-74	-	9	125783496	125792873	+	3832	protein_coding	- && Q8GSA7.1 RecName: Full=Calmodulin-binding transcription activator 3; AltName: Full=Ethylene-induced calmodulin-binding protein 1; Short=EICBP1; AltName: Full=Ethylene-induced calmodulin-binding protein a; Short=EICBP.a; AltName: Full=Signal-responsive protein 1 && PF01833:IPT/TIG domain|PF03859:CG-1 domain	CG-1	2284	1945	1997	822	1047	798	41.78190679	41.56552838	41.36289432	16.47967086	18.53277026	16.80330708
Zm00001eb365870	127.2243289	158.7547635	138.6210169	778.7781045	712.6332905	676.3600497	141.5333698	722.5904816	-2.356047856	8.45E-76	4.09E-74	-	8	170903019	170906634	+	1700	protein_coding	- && Q56XR7.1 RecName: Full=Rhodanese-like domain-containing protein 4A, chloroplastic; AltName: Full=Sulfurtransferase 4A; Short=AtStr4a; Flags: Precursor && -	-	140	149	134	774	800	639	5.772936375	7.177555303	6.256251989	34.9779422	31.91980476	30.32978348
Zm00001eb197890	1303.140626	1261.514363	1177.244158	381.3396662	388.3851433	429.7373712	1247.299716	399.8207269	1.643117063	8.64E-76	4.18E-74	-	4	197889338	197894534	+	4595	protein_coding	- && Q2HXL0.2 RecName: Full=Respiratory burst oxidase homolog protein C; AltName: Full=NADPH oxidase RBOHC; AltName: Full=StRBOHC && PF08414:Respiratory burst NADPH oxidase|PF01794:Ferric reductase like transmembrane component|PF08022:FAD-binding domain|PF08030:Ferric reductase NAD binding domain	FAD_binding_8	1434	1184	1138	379	436	406	21.87667386	21.10111416	19.65690335	6.336594423	6.436060743	7.12948059
Zm00001eb006830	417.1140498	305.7893767	367.2422461	1325.130186	1264.033299	1293.445979	363.3818909	1294.203155	-1.828492077	1.78E-75	8.57E-74	-	1	19754550	19757775	-	2096	protein_coding	- && Q0WUA3.2 RecName: Full=2-carboxy-1,4-naphthoquinone phytyltransferase, chloroplastic; AltName: Full=1,4-dihydroxy-2-naphthoate phytyltransferase; AltName: Full=1,4-dihydroxy-2-naphthoate polyprenyltransferase; AltName: Full=Protein ABERRANT CHLOROPLAST DEVELOPMENT 4; AltName: Full=menA-like protein; Short=AtMENA; Flags: Precursor && PF01040:UbiA prenyltransferase family	UbiA	459	287	355	1317	1419	1222	15.35108456	11.21320647	13.44297623	48.27215787	45.92088802	47.04324818
Zm00001eb273340	929.6463462	969.5760726	1004.48513	284.747033	268.1282755	284.7274701	967.9025161	279.2009262	1.794320312	5.89E-75	2.82E-73	-	6	98416783	98427242	-	2588	protein_coding	- && O65482.1 RecName: Full=Putative cysteine-rich receptor-like protein kinase 23; Short=Cysteine-rich RLK23; Flags: Precursor && PF00069:Protein kinase domain	Pkinase	1023	910	971	283	301	269	27.709521	28.79494947	29.7792197	8.40087224	7.888989615	8.386975631
Zm00001eb216220	134.4942906	125.725249	125.1727092	777.7719312	618.2093795	736.6926363	128.4640829	710.8913157	-2.465549976	6.25E-75	2.99E-73	-	5	11291437	11292307	+	776	protein_coding	- && - && -	-	148	118	121	773	694	696	13.36957651	12.45258418	12.37604857	76.52793403	60.66202587	72.37105297
Zm00001eb334790	438.9239347	431.5146257	380.6905537	1351.29069	1272.050424	1232.054926	417.0430381	1285.132013	-1.622705921	7.69E-75	3.67E-73	-	8	10499417	10508395	-	3211	protein_coding	- && Q9XEA0.1 RecName: Full=Leucine--tRNA ligase, chloroplastic/mitochondrial; AltName: Full=Leucyl-tRNA synthetase; Short=LeuRS; AltName: Full=Protein EMBRYO DEFECTIVE 2369; Flags: Precursor && PF00133:tRNA synthetases class I (I, L, M and V)|PF13603:Leucyl-tRNA synthetase, Domain 2|PF08264:Anticodon-binding domain of tRNA|PF09334:tRNA synthetases class I (M)	-	483	405	368	1343	1428	1164	10.54446336	10.32889632	9.096322912	32.13201223	30.16525928	29.25028136
Zm00001eb188190	373.4942799	333.4915502	368.2767313	1276.833869	1128.632974	1142.08528	358.4208538	1182.517374	-1.720500973	7.99E-75	3.81E-73	-	4	164418415	164426173	+	2284	protein_coding	- && Q6Z8C8.1 RecName: Full=Cyclin-dependent kinase F-4; Short=CDKF;4; AltName: Full=Serine/threonine-protein kinase MHK-like protein 2 && PF00069:Protein kinase domain	Pkinase	411	313	356	1269	1267	1079	12.6143065	11.22244378	12.37121214	42.68425827	37.62700716	38.11910702
Zm00001eb009870	519.8022581	561.5017475	578.277227	1679.303174	1499.202285	1506.197732	553.1937442	1561.56773	-1.498248708	8.57E-75	4.08E-73	-	1	30883424	30887227	+	1287	protein_coding	- && - && -	-	572	527	559	1669	1683	1423	31.15552964	33.53291196	34.47399521	99.6276775	88.7002267	89.21620102
Zm00001eb397310	595.2281103	613.7096899	734.4844923	1794.006925	1795.835892	1826.913061	647.8074308	1805.585293	-1.480006284	8.93E-75	4.25E-73	-	9	144842764	144843715	-	952	protein_coding	- && - && -	-	655	576	710	1783	2016	1726	48.23052711	49.54784102	59.19428188	143.8853612	143.6391214	146.2922152
novel.2563	2055.581657	2174.62062	2162.074069	905.5559355	956.7101925	952.6197884	2130.758782	938.2953054	1.182590755	1.17E-74	5.53E-73	-	5	114627510	114631306	+	756	-	- && - && -	-	2262	2041	2090	900	1074	900	209.7434763	221.0855761	219.4233527	91.45825911	96.36107728	96.05900572
Zm00001eb416900	268.9885811	280.2181397	294.8282821	1206.401741	984.3247325	1032.004771	281.345001	1074.243748	-1.933403679	1.88E-74	8.90E-73	-	10	85489816	85491042	+	1110	protein_coding	- && O82081.1 RecName: Full=Uclacyanin 1; Flags: Precursor && PF02298:Plastocyanin-like domain	Cu_bind_like	296	263	285	1199	1105	975	18.69331779	19.40313789	20.37887649	82.984775	67.52404645	70.87596908
Zm00001eb180670	1892.00752	1866.700307	1925.176958	830.0929408	793.6953273	828.7792159	1894.628262	817.5224947	1.213300385	2.54E-74	1.20E-72	-	4	97986141	97994068	+	4177	protein_coding	- && Q8VZG7.1 RecName: Full=Ribonuclease TUDOR 1; Short=AtTudor1; Short=TUDOR-SN protein 1 && PF00567:Tudor domain|PF00565:Staphylococcal nuclease homologue	-	2082	1752	1861	825	891	783	34.94088547	34.34858311	35.36227961	15.17370686	14.46879587	15.12567135
Zm00001eb034840	70.88212611	66.05902912	47.58631922	502.0804575	512.2051775	492.1868907	61.50915815	502.1575086	-3.024411604	2.84E-74	1.34E-72	-	1	191860967	191866216	-	4392	protein_coding	- && - && -	-	78	62	46	499	575	465	1.24494432	1.156028546	0.831292488	8.728516368	8.8802394	8.542952558
Zm00001eb351260	63.61216445	49.01153773	33.10352641	491.0125517	478.3550962	540.8763465	48.57574287	503.4146648	-3.361212857	3.17E-74	1.49E-72	-	8	118846808	118851528	+	2012	protein_coding	- && Q9SBQ9.1 RecName: Full=Flavonoid 3'-monooxygenase; AltName: Full=Cytochrome P450 75B2; AltName: Full=Flavonoid 3'-hydroxylase [Petunia x hybrida] && PF00067:Cytochrome P450	p450	70	46	32	488	537	511	2.438864771	1.872272488	1.262351667	18.63348388	18.10362187	20.49322446
Zm00001eb074480	23.62737537	31.96404635	17.58624841	473.9076062	419.5628498	376.8140496	24.39255671	423.4281685	-4.122502306	3.53E-74	1.66E-72	-	2	20628874	20629275	-	402	protein_coding	- && P14009.1 RecName: Full=14 kDa proline-rich protein DC2.15; Flags: Precursor && PF14547:Hydrophobic seed protein	-	26	30	17	471	471	356	4.533827075	6.111311236	3.356458055	90.01130755	79.4719766	71.45643052
Zm00001eb095110	1769.326917	1848.587347	1811.383586	786.8274906	742.9202053	733.517237	1809.76595	754.4216443	1.262125752	3.69E-74	1.73E-72	-	2	163462313	163464023	-	1589	protein_coding	- && Q7EZT1.1 RecName: Full=NAC domain-containing protein 67; Short=ONAC067 && PF02365:No apical meristem (NAM) protein	NAM	1947	1735	1751	782	834	693	85.89338356	89.41590619	87.4622418	37.8081191	35.60092762	35.19060315
Zm00001eb144240	2878.904814	2919.3829	2831.385993	1371.414156	1455.553496	1320.966107	2876.557902	1382.644586	1.055755389	4.06E-74	1.91E-72	-	3	170387546	170390313	+	1853	protein_coding	- && P08440.1 RecName: Full=Fructose-bisphosphate aldolase, cytoplasmic isozyme && PF00274:Fructose-bisphosphate aldolase class-I	-	3168	2740	2737	1363	1634	1248	119.8470671	121.091691	117.2351205	56.50965463	59.81302865	54.34461785
Zm00001eb327800	707.0037707	740.5004071	788.2777227	2041.525548	1792.272726	2005.793888	745.2606335	1946.53072	-1.385273568	4.23E-74	1.98E-72	-	7	175572930	175577104	-	2391	protein_coding	- && Q75W16.1 RecName: Full=Phospho-2-dehydro-3-deoxyheptonate aldolase 2, chloroplastic; AltName: Full=3-deoxy-D-arabino-heptulosonate 7-phosphate synthase 2; AltName: Full=DAHP synthase 2; AltName: Full=Phospho-2-keto-3-deoxyheptonate aldolase 2; Flags: Precursor && PF01474:Class-II DAHP synthetase family	-	778	695	762	2029	2012	1895	22.80960044	23.80369784	25.29494568	65.19355855	57.07784411	63.95095161
Zm00001eb180060	515.2585321	581.7456435	434.4837842	47.2901433	59.68303808	40.2217244	510.4959866	49.06496859	3.368901963	7.99E-74	3.73E-72	-	4	89740345	89742537	-	2044	protein_coding	- && Q5SMM6.1 RecName: Full=Hydroxycinnamoyltransferase 4; Short=OsHCT4; AltName: Full=BAHD-like hydroxycinnamoyl transferase HCT4; AltName: Full=Glycerol hydroxycinnamoyl transferase && PF02458:Transferase family	-	567	546	420	47	67	38	19.44553177	21.87514556	16.3089783	1.766522539	2.223376812	1.500099541
novel.846	42.71102471	47.94606952	46.55183402	493.0248982	431.1431407	424.445039	45.73630942	449.5376927	-3.300033973	1.10E-73	5.14E-72	-	10	108557966	108580452	-	11774	-	- && P04146.3 RecName: Full=Copia protein; AltName: Full=Gag-int-pol protein; Contains: RecName: Full=Copia VLP protein; Contains: RecName: Full=Copia protease && -	-	47	45	45	490	484	401	0.279828203	0.312987997	0.303351983	3.197232839	2.78830637	2.748132791
Zm00001eb002690	987.8060395	1093.170385	969.3126328	303.864325	271.691442	292.1367351	1016.763019	289.230834	1.814750439	1.13E-73	5.25E-72	-	1	7506984	7509465	+	1462	protein_coding	- && Q8H8C7.1 RecName: Full=Chitin elicitor-binding protein; Short=CEBiP; Flags: Precursor && PF01476:LysM domain	LysM	1087	1026	937	302	305	276	52.1194505	57.4697342	50.86869242	15.86944677	14.15049484	15.23277694
Zm00001eb269830	969.6311353	952.5285812	1043.795567	2426.889907	2202.036868	2268.293563	988.6517612	2299.073446	-1.217405626	1.79E-73	8.33E-72	-	6	75575721	75580183	-	2367	protein_coding	- && Q5VRY0.1 RecName: Full=DEAD-box ATP-dependent RNA helicase 39 && PF00271:Helicase conserved C-terminal domain|PF00270:DEAD/DEAH box helicase	DEAD	1067	894	1009	2412	2472	2143	31.59976248	30.92989611	33.8338379	78.2854878	70.83850208	73.05354346
Zm00001eb420610	1414.007541	1693.028988	1586.900297	504.0928041	555.8539666	508.0638871	1564.645609	522.6702193	1.579586382	1.96E-73	9.12E-72	-	10	108702123	108705057	-	2174	protein_coding	- && Q9SV68.1 RecName: Full=Putative quinone-oxidoreductase homolog, chloroplastic && PF13602:Zinc-binding dehydrogenase|PF08240:Alcohol dehydrogenase GroES-like domain	ADH_N	1556	1589	1534	501	624	480	50.17272736	59.85543037	56.00466139	17.70436696	19.46902535	17.81554329
Zm00001eb313310	522.5284937	495.4427184	454.139003	1579.692021	1393.198083	1406.701887	490.703405	1459.863997	-1.571385553	3.07E-73	1.42E-71	-	7	122856421	122863573	-	2092	protein_coding	- && Q69QJ7.1 RecName: Full=Probable monogalactosyldiacylglycerol synthase 1, chloroplastic; Short=OsMGD1; Flags: Precursor && PF04101:Glycosyltransferase family 28 C-terminal domain|PF06925:Monogalactosyldiacylglycerol (MGDG) synthase	-	575	465	439	1570	1564	1329	19.26743139	18.20247625	16.65563504	57.65542644	50.71007224	51.26024456
Zm00001eb121650	1693.901065	1605.660595	1620.003824	660.0496596	596.8303808	660.4830533	1639.855161	639.1210312	1.361376805	3.48E-73	1.61E-71	-	3	8241704	8245472	-	2011	protein_coding	- && Q9LGQ6.1 RecName: Full=Acyl transferase 9; Short=OsAT9 && PF02458:Transferase family	-	1864	1507	1566	656	670	624	64.97577888	61.36777566	61.80705391	25.06074545	22.59861861	25.03743831
Zm00001eb148310	547.0646143	592.4003257	619.656635	101.6234994	91.75153615	67.74185162	586.3738583	87.0389624	2.746981128	3.97E-73	1.84E-71	-	3	185869509	185870944	-	807	protein_coding	- && Q0JHU5.1 RecName: Full=Elicitor-responsive protein 1; Short=OsERG1; AltName: Full=17 kDa phloem protein; AltName: Full=Fungal elicitor immediate early-responsive gene 1 protein; Short=FIERG1; AltName: Full=RPP17 >A2WWV5.2 RecName: Full=Elicitor-responsive protein 1; AltName: Full=17 kDa phloem protein; AltName: Full=Fungal elicitor immediate early-responsive gene 1 protein; Short=FIERG1; Alt…	C2	602	556	599	101	103	64	52.29264548	56.42095816	58.91306849	9.61501698	8.657307643	6.399172426
Zm00001eb204010	405.3003621	419.7944754	386.8974649	1240.611632	1155.356722	1199.242467	403.9974341	1198.403607	-1.568468764	4.51E-73	2.08E-71	-	4	231269106	231272884	+	1402	protein_coding	- && P51412.1 RecName: Full=50S ribosomal protein L21, chloroplastic; AltName: Full=CL21; Flags: Precursor && PF00829:Ribosomal prokaryotic L21 protein	-	446	394	374	1233	1297	1133	22.29998145	23.01375093	21.17297791	67.56429966	62.74962333	65.20775815
Zm00001eb030490	308.9733702	219.4864516	225.5177737	1068.556004	1035.990646	1129.383682	251.3258652	1077.976777	-2.094665479	5.04E-73	2.33E-71	-	1	168843837	168846849	+	1485	protein_coding	- && Q5Z6B1.1 RecName: Full=Probable tRNA-splicing endonuclease subunit Sen2; AltName: Full=tRNA-intron endonuclease Sen2 && PF01974:tRNA intron endonuclease, catalytic C-terminal domain	-	340	206	218	1062	1163	1067	16.0498183	11.36004279	11.6516759	54.94147057	53.12175589	57.97694656
Zm00001eb385190	265.3536003	268.4979893	218.2763773	971.9633707	903.2626957	991.7830463	250.7093223	955.6697042	-1.92880355	7.04E-73	3.24E-71	-	9	85425455	85427738	+	2063	protein_coding	- && Q9SZI6.1 RecName: Full=Putative GATA transcription factor 22 && PF00320:GATA zinc finger	GATA	292	252	211	966	1014	937	9.922047007	10.00323596	8.117860486	35.97328637	33.3394083	36.64862929
Zm00001eb352080	4521.916148	4927.790479	4682.080017	1986.186018	2303.587111	2324.392284	4710.595548	2204.721805	1.094859793	8.92E-73	4.10E-71	-	8	121780361	121784768	-	1494	protein_coding	- && P35134.2 RecName: Full=Ubiquitin-conjugating enzyme E2 11; AltName: Full=E2 ubiquitin-conjugating enzyme 11; AltName: Full=Ubiquitin carrier protein 11; AltName: Full=Ubiquitin-conjugating enzyme E2-17 kDa 11; AltName: Full=Ubiquitin-protein ligase 11 && PF00179:Ubiquitin-conjugating enzyme	UQ_con	4976	4625	4526	1974	2586	2196	233.4787884	253.5130615	240.4486306	101.5076485	117.4078361	118.6039386
Zm00001eb405570	831.5018639	721.3219793	704.4844215	2007.315657	1870.662388	1960.279831	752.4360882	1946.085959	-1.368561453	1.51E-72	6.92E-71	-	10	2198273	2207038	-	2463	protein_coding	- && Q8S9L5.1 RecName: Full=Trigger factor-like protein TIG, Chloroplastic; AltName: Full=Immunophilin TIG; AltName: Full=Peptidyl-prolyl cis-trans isomerase TIG; Short=PPIase TIG; AltName: Full=Rotamase; Flags: Precursor && PF05697:Bacterial trigger factor protein (TF)|PF05698:Bacterial trigger factor protein (TF) C-terminus	-	915	677	681	1995	2100	1852	26.04200026	22.50937608	21.94527644	62.22726375	57.8327766	60.67278685
Zm00001eb083000	123.5893481	126.7907172	84.82778643	628.8582885	686.8003337	752.5696328	111.7359506	689.4094183	-2.622759769	1.72E-72	7.89E-71	-	2	54413210	54414299	-	843	protein_coding	- && Q9CAR7.1 RecName: Full=Hypersensitive-induced response protein 2; Short=AtHIR2 && PF01145:SPFH domain / Band 7 family	-	136	119	82	625	771	711	11.30912464	11.56002004	7.720485892	56.95799055	62.03631095	68.05489985
Zm00001eb011920	119.0456221	102.2849483	102.4140348	648.9817537	595.9395892	573.6888059	107.9148684	606.2033829	-2.486199318	2.00E-72	9.13E-71	-	1	38732047	38741370	+	3158	protein_coding	- && C0LGF4.1 RecName: Full=LRR receptor-like serine/threonine-protein kinase FEI 1; Flags: Precursor && PF08263:Leucine rich repeat N-terminal domain|PF00069:Protein kinase domain|PF13855:Leucine rich repeat	Pkinase	131	96	99	645	669	542	2.907882319	2.489420765	2.48817788	15.69097048	14.36921863	13.84855735
Zm00001eb290590	57.25094801	59.66621985	61.03462682	532.2656554	466.7748053	447.7313005	59.31726489	482.2572537	-3.024650291	2.86E-72	1.30E-70	-	6	165329681	165331840	-	1571	protein_coding	- && Q0DHB7.1 RecName: Full=Expansin-A4; AltName: Full=Alpha-expansin-4; AltName: Full=OsEXP4; AltName: Full=OsEXPA4; AltName: Full=OsaEXPa1.22; Flags: Precursor >A2Y5R6.1 RecName: Full=Expansin-A4; AltName: Full=Alpha-expansin-4; AltName: Full=OsEXP4; AltName: Full=OsEXPA4; AltName: Full=OsaEXPa1.22; Flags: Precursor && PF03330:Rare lipoprotein A (RlpA)-like double-psi beta-barrel|PF01357:Pollen…	-	63	56	59	529	524	423	2.811137064	2.919113909	2.980809231	25.86912286	22.62425373	21.72608906
Zm00001eb017800	860.5817105	776.7263263	811.0363971	213.3087315	210.2268207	184.1731591	816.1148113	202.5695704	2.009062251	5.68E-72	2.57E-70	-	1	63240240	63242660	+	2311	protein_coding	- && Q9LFP7.1 RecName: Full=Probable receptor-like protein kinase At5g15080 && PF00069:Protein kinase domain|PF07714:Protein tyrosine kinase	Pkinase	947	729	784	212	236	174	28.72550618	25.83252053	26.92616316	7.047549452	6.926777191	6.075285277
Zm00001eb164750	1945.623487	1816.623301	1765.866237	4065.94615	3623.740282	3816.829952	1842.704342	3835.505461	-1.056519508	5.78E-72	2.61E-70	-	4	1866884	1869039	-	2156	protein_coding	- && A8QW51.1 RecName: Full=Probable O-methyltransferase 2; Short=SbOMT2 && PF00891:O-methyltransferase|PF08100:Dimerisation domain	-	2141	1705	1707	4041	4068	3606	69.61223338	64.76119101	62.84100479	143.9933085	127.9827237	134.9566654
Zm00001eb001140	109.0494248	70.32090197	83.79330123	629.8644618	560.3079246	595.9166009	87.72120933	595.3629958	-2.753018225	7.50E-72	3.38E-70	-	1	3766150	3769278	-	1788	protein_coding	- && Q9FJ82.1 RecName: Full=Dihydrodipicolinate reductase-like protein CRR1, chloroplastic; AltName: Full=4-hydroxy-tetrahydrodipicolinate reductase 3; Short=HTPA reductase 3; AltName: Full=Protein CHLORORESPIRATORY REDUCTION 1; Flags: Precursor && PF01113:Dihydrodipicolinate reductase, N-terminus|PF05173:Dihydrodipicolinate reductase, C-terminus	DapB_N	120	66	81	626	629	563	4.704694074	3.022843209	3.595637162	26.89732157	23.86175002	25.40728467
Zm00001eb302950	49.98098636	70.32090197	91.03469763	638.9200211	534.4749679	575.8057387	70.44552865	583.0669092	-3.058079779	8.87E-72	3.99E-70	-	7	18007891	18011829	+	1956	protein_coding	- && - && PF14365:Domain of unknown function (DUF4409)|PF03080:Domain of unknown function (DUF239)	-	55	66	88	635	600	544	1.97111288	2.763212504	3.57085469	24.94061115	20.8066212	22.44126956
Zm00001eb154170	874.2128886	821.4759912	840.0019827	209.2840384	239.6229439	197.9332227	845.2302875	215.6134017	1.967605934	1.22E-71	5.47E-70	-	3	206259224	206260931	+	1579	protein_coding	- && Q93WV5.1 RecName: Full=Probable WRKY transcription factor 69; AltName: Full=WRKY DNA-binding protein 69 && PF03106:WRKY DNA -binding domain	WRKY	962	771	812	208	269	187	42.70813421	39.98632103	40.81617048	10.12006778	11.55551514	9.556015591
Zm00001eb084360	222.6425756	205.6353648	229.6557145	1012.210301	888.1192383	818.1945516	219.3112183	906.174697	-2.046247185	2.02E-71	9.06E-70	-	2	61743753	61745587	+	1835	protein_coding	- && - && -	-	245	193	222	1006	997	773	9.359392761	8.613118866	9.602299812	42.11764974	36.85345851	33.990754
Zm00001eb165610	76.33459735	83.10652051	74.48293443	475.9199527	554.0723833	557.8118094	77.97468409	529.2680485	-2.764395499	2.21E-71	9.89E-70	-	4	4106275	4108968	+	1764	protein_coding	- && P42390.2 RecName: Full=Indole-3-glycerol phosphate lyase, chloroplastic; AltName: Full=Benzoxazineless 1; AltName: Full=Indole synthase; AltName: Full=Tryptophan synthase alpha chain; Flags: Precursor && PF00290:Tryptophan synthase alpha chain	-	84	78	72	473	622	527	3.338092462	3.621055841	3.239606574	20.59988408	23.91723466	24.1062362
Zm00001eb326330	157.2129207	120.3979079	112.7588868	713.3768425	719.7596234	655.1907211	130.1232385	696.1090623	-2.413348889	2.77E-71	1.24E-69	-	7	171397738	171400584	-	1956	protein_coding	- && - && -	-	173	113	109	709	808	619	6.200045968	4.730954741	4.422990468	27.84707607	28.01958322	25.53519459
Zm00001eb013520	1163.193864	1252.990617	1127.588868	407.500171	351.8626872	370.463251	1181.257783	376.6087031	1.650157331	3.00E-71	1.34E-69	-	1	45311753	45314929	-	2506	protein_coding	- && A2XFI3.2 RecName: Full=Pyruvate decarboxylase 2; Short=PDC && PF02776:Thiamine pyrophosphate enzyme, N-terminal TPP binding domain|PF00205:Thiamine pyrophosphate enzyme, central domain|PF02775:Thiamine pyrophosphate enzyme, C-terminal TPP binding domain	TPP_enzyme_N	1280	1176	1090	405	395	350	35.80523758	38.42956384	34.52262313	12.41584188	10.69141505	11.26949229
Zm00001eb114240	201.7414358	247.1886251	218.2763773	891.4695098	836.4533247	849.9485445	222.4021461	859.2904597	-1.952988604	3.33E-71	1.48E-69	-	2	232786491	232796672	+	3814	protein_coding	- && Q2R2B4.2 RecName: Full=Replication factor C subunit 1; Short=OsRFC1; AltName: Full=Activator 1 large subunit; AltName: Full=Activator 1 subunit 1 && PF00533:BRCA1 C Terminus (BRCT) domain|PF08519:Replication factor RFC1 C terminal domain|PF00004:ATPase family associated with various cellular activities (AAA)	BRCT	222	232	211	886	939	803	4.080279774	4.981343569	4.390966488	17.84659013	16.69952292	16.98839028
Zm00001eb041120	480.7262142	400.6160476	421.0354766	1539.44509	1275.61359	1488.203803	434.1259128	1434.420828	-1.72107598	3.40E-71	1.51E-69	-	1	216343268	216349212	+	1686	protein_coding	- && Q9S9N9.1 RecName: Full=Cinnamoyl-CoA reductase 1; Short=AtCCR1; AltName: Full=Protein IRREGULAR XYLEM 4 && PF01370:NAD dependent epimerase/dehydratase family	Epimerase	529	376	407	1530	1432	1406	21.99458432	18.26288881	19.15998633	69.71658043	57.61089318	67.28916258
Zm00001eb127710	423.4752662	415.5326025	512.0701742	19.11729197	43.64878904	27.52012722	450.3593477	30.09540274	3.884516671	5.16E-71	2.29E-69	-	3	36165761	36166856	-	1096	protein_coding	- && - && PF13962:Domain of unknown function	-	466	390	495	19	49	26	29.80526718	29.14024865	35.84701526	1.331819175	3.032527072	1.914168508
Zm00001eb010590	150.8517043	156.6238271	173.7935137	791.8583569	677.8924176	728.2249049	160.423015	732.6585598	-2.192182509	6.87E-71	3.04E-69	-	1	33799626	33805409	-	1194	protein_coding	- && Q8GW78.1 RecName: Full=ATP-dependent Clp protease ATP-binding subunit CLPT2, chloroplastic; Flags: Precursor && -	-	166	147	168	787	761	688	9.745888042	10.08212803	11.16768899	50.63754266	43.23141899	46.4944896
Zm00001eb261480	733.3573816	643.5427998	674.4843507	130.802524	154.9977407	121.7236396	683.794844	135.8413014	2.327355009	7.00E-71	3.09E-69	-	6	12602918	12605884	+	2479	protein_coding	- && Q9FKS8.1 RecName: Full=Lysine histidine transporter 1 && PF01490:Transmembrane amino acid transporter protein	Aa_trans	807	604	652	130	174	115	22.81994875	19.95260533	20.87514135	4.028738159	4.760930945	3.743162546
Zm00001eb274840	175.3878249	180.0641278	197.5866733	1011.204128	779.4426615	818.1945516	184.3462086	869.6137803	-2.238490836	7.67E-71	3.39E-69	-	6	105116808	105119814	-	3007	protein_coding	- && O64624.1 RecName: Full=Pentatricopeptide repeat-containing protein At2g18940, chloroplastic; Flags: Precursor && PF13041:PPR repeat family|PF12854:PPR repeat	-	193	169	191	1005	875	773	4.499264632	4.602486008	5.041482861	25.67644242	19.73757465	20.74261177
Zm00001eb280600	605.2243075	532.7341058	616.5531794	1878.525479	1548.195824	1803.626799	584.8371976	1743.449367	-1.574087447	9.43E-71	4.15E-69	-	6	128286241	128288869	+	2487	protein_coding	- && Q8RWD0.2 RecName: Full=Zinc finger protein CONSTANS-LIKE 16 && PF06203:CCT motif	CCT	666	500	596	1867	1738	1704	18.77224012	16.46392653	19.02080225	57.6727618	47.40161598	55.28549193
Zm00001eb210750	222.6425756	282.3490761	181.0349101	1060.506618	970.0720667	1057.407965	228.6755206	1029.328883	-2.171668592	1.73E-70	7.62E-69	-	5	1350257	1351868	+	1004	protein_coding	- && Q92503.2 RecName: Full=SEC14-like protein 1 && PF00650:CRAL/TRIO domain	-	245	265	175	1054	1089	999	17.10606147	21.61480697	13.83447528	80.65088077	73.57212968	80.28772434
Zm00001eb403190	378.9467511	424.0563482	386.8974649	20.12346523	28.50533162	37.0463251	396.6335214	28.55837398	3.800342934	1.92E-70	8.45E-69	-	9	159154735	159156975	+	1893	protein_coding	- && A6T923.1 RecName: Full=FAD-dependent urate hydroxylase; AltName: Full=FAD-dependent urate oxidase && PF01494:FAD binding domain	FAD_binding_3	417	398	374	20	32	35	15.44198399	17.21756212	15.68120182	0.811673932	1.146617392	1.491883132
Zm00001eb182500	564.3307732	636.0845223	551.3806118	97.59880638	97.98707744	112.1974417	583.9319691	102.5944419	2.510863564	2.02E-70	8.84E-69	-	4	125456821	125457648	+	828	misc_non_coding	- && - && -	-	621	597	533	97	110	106	52.57495627	59.04500921	51.09227348	9.00002289	9.011176768	10.32982351
Zm00001eb089230	36.34980826	28.76764171	32.06904121	482.9631656	357.2074369	479.4852935	32.39549706	439.8852986	-3.755570567	2.44E-70	1.07E-68	-	2	115169460	115174391	+	1878	protein_coding	- && - && -	-	40	27	31	480	401	453	1.4930765	1.177354848	1.31016038	19.63576681	14.48331397	19.46345732
Zm00001eb167740	1242.254697	1001.540119	1106.899164	2881.680221	2622.490509	2755.188121	1116.897994	2753.119617	-1.299490862	2.48E-70	1.08E-68	-	4	10785733	10790121	+	2123	protein_coding	- && Q5XEP9.2 RecName: Full=3-ketoacyl-CoA synthase 2; Short=KCS-2; AltName: Full=Docosanoic acid synthase; AltName: Full=Very long-chain fatty acid condensing enzyme 2; Short=VLCFA condensing enzyme 2 && PF08392:FAE1/Type III polyketide synthase-like protein|PF08541:3-Oxoacyl-[acyl-carrier-protein (ACP)] synthase III C terminal	-	1367	940	1070	2864	2944	2603	45.13736236	36.25910331	40.00296106	103.6394825	94.06043269	98.93308393
Zm00001eb360740	594.319365	613.7096899	580.3461974	95.58645985	120.2568678	116.4313075	596.1250841	110.7582117	2.426137197	2.53E-70	1.10E-68	-	8	156395363	156401570	+	2099	protein_coding	- && Q9XI60.1 RecName: Full=Lipid phosphate phosphatase 2; Short=AtLPP2; AltName: Full=Phosphatidic acid phosphatase 2; Short=AtPAP2; AltName: Full=Prenyl diphosphate phosphatase && PF01569:PAP2 superfamily	-	654	576	561	95	135	110	21.84152543	22.47238906	21.21332661	3.477069594	4.362550735	4.228609875
Zm00001eb331200	2106.471389	2250.268863	2173.453406	929.7040937	1016.393231	976.9645163	2176.731219	974.3539469	1.158514634	3.57E-70	1.56E-68	-	7	183229239	183231037	+	959	protein_coding	- && P62162.2 RecName: Full=Calmodulin; Short=CaM >P62163.2 RecName: Full=Calmodulin-2; Short=CaM-2 >A2WN93.2 RecName: Full=Calmodulin-1; Short=CaM-1 >Q0JNS6.2 RecName: Full=Calmodulin-1; Short=CaM-1 && PF13499:EF-hand domain pair	-	2318	2112	2101	924	1141	923	169.4386495	180.3493191	173.886474	74.02110781	80.7023531	77.6605509
novel.1980	1597.574073	1584.351231	1512.417363	379.3273196	505.0788446	330.2415266	1564.780889	404.8825636	1.945737718	4.62E-70	2.01E-68	-	4	99602899	99606467	+	2932	-	- && - && -	-	1758	1487	1462	377	567	312	42.03127473	41.53232109	39.576899	9.878240619	13.11711281	8.58633841
Zm00001eb355850	519.8022581	408.074325	514.1391446	1480.080868	1422.594206	1548.536389	480.6719093	1483.737154	-1.623479118	4.89E-70	2.13E-68	-	8	137656800	137664651	-	1715	protein_coding	- && O80934.2 RecName: Full=Uncharacterized protein At2g37660, chloroplastic; Flags: Precursor && PF13460:NAD(P)H-binding	-	572	383	497	1471	1597	1463	23.3802721	18.28832159	23.00120667	65.89474244	63.16259326	68.83313895
Zm00001eb265760	3759.478919	3218.779467	3370.352783	1461.969749	1379.836209	1602.518177	3449.537056	1481.441378	1.221071078	6.38E-70	2.77E-68	-	6	38072202	38074867	-	1268	protein_coding	- && - && -	-	4137	3021	3258	1453	1549	1514	228.7093524	195.106021	203.9342558	88.03362335	82.86122031	96.34384946
Zm00001eb184510	448.920132	446.4311807	425.1734174	1436.815418	1205.241053	1394.00029	440.17491	1345.352253	-1.610530956	7.01E-70	3.04E-68	-	4	142025422	142028750	+	1484	protein_coding	- && Q7NDP1.1 RecName: Full=Protein GrpE; AltName: Full=HSP-70 cofactor && PF01025:GrpE	-	494	419	411	1428	1353	1317	23.33515579	23.1216766	21.9819531	73.9258834	61.84193307	71.60927011
Zm00001eb145500	767.8896995	882.2076792	842.0709531	2132.081141	1962.413924	1966.63063	830.7227773	2020.375232	-1.283652815	1.09E-69	4.70E-68	-	3	175093162	175104937	+	3491	protein_coding	- && - && -	-	845	828	814	2119	2203	1858	16.96776016	19.42315108	18.50686735	46.63192291	42.80394616	42.94506199
Zm00001eb154120	18.17490413	13.85108675	21.72418921	390.3952255	364.3337698	347.1769895	17.9167267	367.3019949	-4.354541564	1.75E-69	7.54E-68	-	3	206120580	206122244	+	1240	protein_coding	- && P16273.2 RecName: Full=Pathogen-related protein && -	-	20	13	21	388	409	328	1.130644221	0.858540659	1.34417547	24.03877081	22.37282284	21.34369134
Zm00001eb180080	1629.380155	1668.523219	1732.762711	680.1731249	679.6740008	726.107972	1676.888695	695.3183659	1.270559769	2.86E-69	1.23E-67	-	4	89986023	89990417	-	2556	protein_coding	- && Q9FKQ1.1 RecName: Full=Protein DETOXIFICATION 27; Short=AtDTX27; AltName: Full=Multidrug and toxic compound extrusion protein 27; Short=MATE protein 27 && PF01554:MatE	MatE	1793	1566	1675	676	763	686	49.17417663	50.1730045	52.0130496	20.31833249	20.24803343	21.65611951
Zm00001eb231720	538.8859074	561.5017475	524.4839966	80.49386093	79.28045357	104.7881767	541.6238839	88.18749707	2.624172652	5.07E-69	2.18E-67	-	5	78778520	78781733	-	2627	protein_coding	- && Q8RWY4.2 RecName: Full=Protein NLP6; Short=AtNLP6; AltName: Full=NIN-like protein 6; AltName: Full=Nodule inception protein-like protein 6 && PF02042:RWP-RK domain|PF00564:PB1 domain	RWP-RK	593	527	507	80	89	99	15.82385437	16.42819097	15.31814734	2.33954892	2.29799508	3.040832476
Zm00001eb158210	58.15969322	93.76120262	63.10359722	605.7163035	503.2972614	676.3600497	71.67483102	595.1245382	-3.060438868	5.66E-69	2.43E-67	-	3	219363384	219367759	+	2103	protein_coding	- && Q8VY22.1 RecName: Full=Protein trichome birefringence-like 38 && PF13839:GDSL/SGNH-like Acyl-Esterase family found in Pmr5 and Cas1p|PF14416:PMR5 N terminal Domain	-	64	88	61	602	565	639	2.133331559	3.426751408	2.30223111	21.99173203	18.22335501	24.51765664
Zm00001eb085380	284.4372496	326.0332728	268.9661521	973.9757173	1023.519563	976.9645163	293.1455582	991.486599	-1.759732792	5.87E-69	2.52E-67	-	2	72214378	72218315	-	3514	protein_coding	- && - && PF06813:Nodulin-like	-	313	306	260	968	1149	923	6.243961796	7.131138473	5.87259359	21.16293103	22.17876873	21.19421409
Zm00001eb212120	535.2509266	508.2283369	470.6907662	67.41360853	84.62520324	69.85878448	504.7233432	73.96586542	2.765628645	6.02E-69	2.58E-67	-	5	3200016	3201908	-	1804	protein_coding	- && Q7EZT1.1 RecName: Full=NAC domain-containing protein 67; Short=ONAC067 && PF02365:No apical meristem (NAM) protein	NAM	589	477	455	67	95	66	22.88739782	21.65314809	20.01857776	2.853254336	3.571957088	2.952057249
Zm00001eb345040	159.9391563	183.2605324	153.1038097	771.7348917	674.3292511	769.5050957	165.4344995	738.5230795	-2.159087309	7.43E-69	3.17E-67	-	8	78054535	78059547	+	2010	protein_coding	- && Q84JF5.1 RecName: Full=Protein PLASTID TRANSCRIPTIONALLY ACTIVE 14; Short=pTAC14; AltName: Full=Plastid-encoded RNA polymerase-associated protein 7; Short=PEP-associated protein 7; Flags: Precursor && PF00856:SET domain|PF09273:Rubisco LSMT substrate-binding	SET	176	172	148	767	757	727	6.138104348	7.007636884	5.844185789	29.31578467	25.54576912	29.18473314
Zm00001eb340500	42.71102471	29.83310993	43.44837842	435.6730223	382.149602	422.3281062	38.66417102	413.3835768	-3.411238849	1.09E-68	4.66E-67	-	8	39778220	39805171	-	1434	protein_coding	- && O80731.1 RecName: Full=Pectin acetylesterase 3; Flags: Precursor && PF03283:Pectinacetylesterase	-	47	28	42	433	429	399	2.297557364	1.598998589	2.324654926	23.19748815	20.29211438	22.45128058
Zm00001eb170180	376.2205155	386.7649608	349.6559977	28.17285133	30.28691485	23.28626149	370.8804913	27.24867589	3.759484954	1.10E-68	4.69E-67	-	4	23609969	23611848	-	999	protein_coding	- && Q94AG2.2 RecName: Full=Somatic embryogenesis receptor kinase 1; Short=AtSERK1; AltName: Full=Somatic embryogenesis receptor-like kinase 1; Flags: Precursor && PF13855:Leucine rich repeat|PF08263:Leucine rich repeat N-terminal domain	LRRNT_2	414	363	338	28	34	22	29.05042629	29.75639651	26.85403607	2.153251506	2.308514409	1.776947373
Zm00001eb389720	232.6387729	200.3080238	185.1728509	933.7287868	804.3848266	828.7792159	206.0398825	855.6309431	-2.050228761	1.43E-68	6.08E-67	-	9	113788987	113791384	-	1589	protein_coding	- && Q7MYW6.1 RecName: Full=Fructose-1,6-bisphosphatase class 1; Short=FBPase class 1; AltName: Full=D-fructose-1,6-bisphosphate 1-phosphohydrolase class 1 && PF00316:Fructose-1-6-bisphosphatase	-	256	188	179	928	903	783	11.29363441	9.688870527	8.941028716	44.86692394	38.54632811	39.76081135
Zm00001eb147440	383.4904771	379.3066833	339.3111457	14.08642566	21.37899871	9.526197884	367.3694354	14.99720742	4.587808237	1.86E-68	7.89E-67	-	3	182979051	182979866	+	816	misc_non_coding	- && - && -	-	422	356	328	14	24	9	36.25266593	35.72720481	31.90377258	1.318074911	1.994987798	0.889958435
Zm00001eb400880	1395.832637	1467.149727	1320.003116	505.0989773	533.5841762	528.1747493	1394.328493	522.2859676	1.416192783	2.18E-68	9.23E-67	-	9	154600840	154602336	+	1116	protein_coding	- && Q39096.1 RecName: Full=Protein EARLY RESPONSIVE TO DEHYDRATION 15; AltName: Full=PAM2-containing protein CID1; AltName: Full=Polyadenylate-binding protein-interacting protein 1; Short=PABP-interacting protein 1; Short=Poly(A)-binding protein-interacting protein 1; AltName: Full=Protein CTC-INTERACTING DOMAIN 1; AltName: Full=Protein LIGHT STRESS-REGULATED 1 && -	-	1536	1377	1276	502	599	499	96.48164018	101.0436314	90.74962429	34.55745404	36.40673969	36.07893623
Zm00001eb123630	728.8136556	803.3630316	714.8292735	148.9136427	122.038451	179.9392934	749.0019869	150.297129	2.323562921	2.23E-68	9.43E-67	-	3	15006277	15012070	+	2737	protein_coding	- && Q9ZQF9.1 RecName: Full=E3 ubiquitin-protein ligase MBR1; AltName: Full=MED25-binding RING-H2 protein 1; AltName: Full=RING-H2 finger MBR1 && PF13639:Ring finger domain	-	802	754	691	148	137	170	20.54079402	22.55982616	20.03833376	4.154216578	3.395196625	5.011774211
Zm00001eb003150	1616.657722	1454.364109	1405.865387	553.3952939	525.5670517	564.162608	1492.29574	547.7083179	1.447891292	2.37E-68	1.00E-66	-	1	8508665	8513447	-	4384	protein_coding	- && - && PF05664:Plant family of unknown function (DUF810)	-	1779	1365	1359	550	590	533	28.44612141	25.49771757	24.60408775	9.63816508	9.12852537	9.810113604
Zm00001eb062510	451.6463676	381.4376198	429.3113582	1415.685779	1216.821343	1283.919781	420.7984485	1305.475635	-1.630934739	2.52E-68	1.06E-66	-	1	300070598	300072122	-	1166	protein_coding	- && Q08704.1 RecName: Full=Chalcone--flavonone isomerase; Short=Chalcone isomerase && PF02431:Chalcone-flavanone isomerase	-	497	358	415	1407	1366	1213	29.87964925	25.14338101	28.24931376	92.70384844	79.46416233	83.94206013
Zm00001eb354920	905.1102257	804.4284998	789.3122079	180.1050138	223.5886949	172.5300283	832.9503111	192.074579	2.112465673	2.79E-68	1.17E-66	-	8	134625928	134628744	-	2817	protein_coding	- && Q688R3.1 RecName: Full=Zinc finger CCCH domain-containing protein 33; Short=OsC3H33 && -	-	996	755	763	179	251	163	24.78506991	21.94822001	21.49790042	4.881669805	6.043743651	4.668938255
Zm00001eb124300	535.2509266	572.1564296	603.1048718	1542.46361	1429.720539	1493.496135	570.1707427	1488.560095	-1.38538709	2.98E-68	1.25E-66	-	3	17307877	17313896	-	2152	protein_coding	- && Q8LBP4.2 RecName: Full=Inner membrane protein ALBINO3, chloroplastic; Flags: Precursor && PF02096:60Kd inner membrane protein	-	589	537	583	1533	1605	1411	19.18627586	20.43483894	21.50228648	54.72705828	50.58851493	52.90565796
Zm00001eb060350	874.2128886	865.1601878	855.5192607	2079.760132	1910.74801	1915.824241	864.9641124	1968.777461	-1.186213634	4.25E-68	1.78E-66	-	1	293521345	293527917	-	2550	protein_coding	- && Q852K0.3 RecName: Full=Probable zinc metalloprotease EGY1, chloroplastic; AltName: Full=Protein ETHYLENE-DEPENDENT GRAVITROPISM-DEFICIENT AND YELLOW-GREEN 1; Short=OsEGY1; Flags: Precursor && PF02163:Peptidase family M50	Peptidase_M50	962	812	827	2067	2145	1810	26.44554663	26.07684522	25.74089749	62.27339064	57.05665102	57.27376953
Zm00001eb187150	107.2319344	122.5288443	96.20712364	689.2286842	550.5092169	640.3721911	108.6559674	626.7033641	-2.528255977	4.80E-68	2.01E-66	-	4	160612755	160616448	-	2881	protein_coding	- && Q9ZPH9.1 RecName: Full=Probable methyltransferase PMT15 && PF03141:Putative S-adenosyl-L-methionine-dependent methyltransferase	-	118	115	93	685	618	605	2.871153461	3.268840894	2.56211162	18.26625557	14.55004638	16.94452853
Zm00001eb320730	454.3726032	522.0794237	476.8976774	70.43212831	71.26332905	74.09265021	484.4499014	71.92936919	2.751588987	5.58E-68	2.33E-66	-	7	152723075	152730990	+	1629	protein_coding	- && O22755.1 RecName: Full=Probable E3 ubiquitin-protein ligase ATL44; AltName: Full=RING-H2 finger A3a; AltName: Full=RING-H2 finger protein ATL44; AltName: Full=RING-H2 zinc finger protein RHA3a; AltName: Full=RING-type E3 ubiquitin transferase ATL44 && PF13639:Ring finger domain	-	500	490	461	70	80	70	21.51624975	24.63282356	22.46147112	3.301255762	3.331103014	3.467323227
Zm00001eb306040	26.35361099	36.22591919	14.48279281	413.5372105	467.6655969	364.1124524	25.687441	415.1050866	-4.018368279	5.93E-68	2.47E-66	-	7	38163370	38167391	-	2449	protein_coding	- && F4I5Q2.1 RecName: Full=Probable folate-biopterin transporter 8, chloroplastic; Flags: Precursor && PF03092:BT1 family	-	29	34	14	411	525	344	0.830093225	1.136918497	0.453730116	12.89303772	14.54084614	11.33409975
Zm00001eb343970	170.8440988	184.3260006	186.2073361	882.4139504	703.7253743	792.7913572	180.4591452	792.976894	-2.136232952	7.30E-68	3.04E-66	-	8	72570035	72574528	-	2319	protein_coding	- && Q2YT12.1 RecName: Full=GTPase Era && PF01926:50S ribosome-binding GTPase|PF07650:KH domain	-	188	173	180	877	790	749	5.682962069	6.109202979	6.160700729	29.05367414	23.10710317	26.06144202
Zm00001eb076590	723.3611844	653.1320137	698.2775103	1772.877287	1669.343483	1641.681435	691.5902361	1694.634068	-1.291780738	7.65E-68	3.18E-66	-	2	27900067	27906756	+	4791	protein_coding	- && Q8L7V3.1 RecName: Full=Probable methyltransferase PMT26 && PF03141:Putative S-adenosyl-L-methionine-dependent methyltransferase|PF16953:Protein-only RNase P	-	796	613	675	1762	1874	1551	11.64674464	10.47788202	11.18242407	28.25413069	26.53154718	26.12179399
Zm00001eb033650	13.6311781	3.196404635	10.344852	385.3643592	386.6035601	426.5619719	9.057478245	399.5099637	-5.426930116	7.79E-68	3.24E-66	-	1	186877561	186880289	+	1909	protein_coding	- && - && PF03352:Methyladenine glycosylase	-	15	3	10	383	434	403	0.550811485	0.128692882	0.415769309	15.41327979	15.42066	17.03399404
Zm00001eb385960	1454.901076	1400.02523	1417.244725	475.9199527	513.0959691	572.6303394	1424.05701	520.5487538	1.45326024	9.92E-68	4.12E-66	-	9	92589105	92593546	-	2600	protein_coding	- && Q9SJE2.1 RecName: Full=Palmitoyl-acyl carrier protein thioesterase, chloroplastic; AltName: Full=16:0-acyl-carrier protein thioesterase; Short=16:0-ACP thioesterase; AltName: Full=Acyl-[acyl-carrier-protein] hydrolase; AltName: Full=Acyl-acyl carrier protein thioesterase B1; Short=AtFATB1; Flags: Precursor && PF01643:Acyl-ACP thioesterase|PF12590:Acyl-ATP thioesterase	-	1601	1314	1370	473	576	541	43.16538718	41.38673989	41.82207487	13.97622904	15.02686194	16.78963637
Zm00001eb197710	494.3573923	576.4183025	552.415097	1846.327935	1487.621994	1597.225845	541.0635973	1643.725258	-1.604300077	1.57E-67	6.51E-66	-	4	197235382	197238420	-	2058	protein_coding	- && Q0WMN5.2 RecName: Full=Uncharacterized protein At3g49140 && -	-	544	541	534	1835	1670	1509	18.52981938	21.52737594	20.59464179	68.50036958	55.04150008	59.16450597
Zm00001eb033960	49.07224115	39.42232383	38.27595241	469.8829132	440.9418485	374.6971168	42.25683913	428.5072928	-3.33577423	1.79E-67	7.40E-66	-	1	187921516	187927144	-	3534	protein_coding	- && F4JVA6.1 RecName: Full=Phosphatidylinositol/phosphatidylcholine transfer protein SFH6; AltName: Full=Protein SEC FOURTEEN HOMOLOGS 6; Short=AtSFH6 && PF00650:CRAL/TRIO domain	-	54	37	37	467	495	354	1.07113663	0.857382035	0.83098567	10.15202204	9.500748341	8.082655897
Zm00001eb173360	260.8098743	316.4440589	325.8628381	1187.284449	1014.611647	1047.881767	301.0389237	1083.259288	-1.850181647	1.86E-67	7.69E-66	-	4	38756572	38761040	+	1585	protein_coding	- && - && -	-	287	297	315	1180	1139	990	12.69317556	15.34498199	15.77392034	57.19459081	48.74315297	50.39916035
Zm00001eb120320	1166.828845	1183.735183	1066.554242	391.4013988	372.3508943	394.807979	1139.039423	386.1867573	1.561609021	2.89E-67	1.19E-65	-	3	4229996	4233397	+	1613	protein_coding	- && Q9LRR6.1 RecName: Full=Polyadenylate-binding protein-interacting protein 9; Short=PABP-interacting protein 9; Short=Poly(A)-binding protein-interacting protein 9; AltName: Full=PAM2-containing protein CID9; AltName: Full=Protein CTC-INTERACTING DOMAIN 9 && PF00076:RNA recognition motif. (a.k.a. RRM, RBD, or RNP domain)	RRM_1	1284	1111	1031	389	418	373	55.80181348	56.40516733	50.73207827	18.52752681	17.57766062	18.65914921
Zm00001eb114130	1173.190062	1040.962443	946.5539584	290.7840726	313.5586478	286.8444029	1053.568821	297.0623745	1.825969632	2.89E-67	1.19E-65	-	2	232266306	232268281	-	1976	protein_coding	- && Q9LNI1.1 RecName: Full=UDP-glycosyltransferase 72B3 && PF00201:UDP-glucoronosyl and UDP-glucosyl transferase	UDPGT	1291	977	915	289	352	271	45.79910158	40.48991116	36.7529759	11.23603592	12.08300302	11.0662308
Zm00001eb368000	874.2128886	975.9688818	828.6226455	190.1667464	228.042653	245.5642121	892.9348053	221.2578705	2.012818977	3.20E-67	1.31E-65	-	8	175434894	175438173	-	2497	protein_coding	- && P11143.2 RecName: Full=Heat shock 70 kDa protein && PF00012:Hsp70 protein|PF10712:NAD-specific glutamate dehydrogenase	HSP70	962	916	801	189	256	232	27.0068658	30.0411208	25.46081666	5.814943219	6.95409443	7.496987999
Zm00001eb029880	106.3231892	96.95760726	85.86227163	513.1483634	603.9567137	570.5134066	96.38102268	562.5394946	-2.542420187	3.33E-67	1.36E-65	-	1	164225161	164228773	-	716	protein_coding	- && Q2R712.1 RecName: Full=Achilleol B synthase && PF13243:Squalene-hopene cyclase C-terminal domain	-	117	91	83	510	678	539	11.45487874	10.40800687	9.200754145	54.72167347	64.22969094	60.74256345
Zm00001eb054760	444.376406	465.6096085	409.6561394	55.33952939	57.90145485	40.2217244	439.8807179	51.15423621	3.096323063	3.78E-67	1.54E-65	-	1	273772110	273774103	+	1904	protein_coding	- && - && PF03398:Regulator of Vps4 activity in the MVB pathway	-	489	437	396	55	65	38	18.00360898	18.79549177	16.50770114	2.219207758	2.315610837	1.610400978
Zm00001eb050140	1651.19004	1510.833924	1761.728296	3742.964533	3360.956756	3480.237627	1641.250754	3528.052972	-1.103538169	4.25E-67	1.74E-65	-	1	255451516	255454696	+	3181	protein_coding	- && O65351.1 RecName: Full=Subtilisin-like protease SBT1.7; AltName: Full=Cucumisin-like serine protease; AltName: Full=Subtilase subfamily 1 member 7; Short=AtSBT1.7; AltName: Full=Subtilisin-like serine protease 1; Short=At-SLP1; Flags: Precursor && PF05922:Peptidase inhibitor I9|PF00082:Subtilase family|PF02225:PA domain	Peptidase_S8	1817	1418	1703	3720	3773	3288	40.04136877	36.50495035	42.49221153	89.84242945	80.45300996	83.40373753
Zm00001eb047730	584.3231678	549.7815972	530.6909078	56.34570265	82.84362002	34.92939224	554.9318909	58.03957164	3.239909622	4.61E-67	1.88E-65	-	1	245085718	245086068	+	351	protein_coding	- && Q84MP7.1 RecName: Full=Probable histone H2A variant 3 && PF16211:C-terminus of histone H2A|PF00125:Core histone H2A/H2B/H3/H4	Histone	643	516	513	56	93	33	128.4167023	120.387608	116.0028354	12.25697011	17.97194136	7.5861984
Zm00001eb160050	1771.144407	1697.290861	1459.658618	596.6607441	505.0788446	565.2210744	1642.697962	555.6535544	1.565847216	4.69E-67	1.91E-65	-	3	224950376	224953225	-	2542	protein_coding	- && O82645.1 RecName: Full=IQ domain-containing protein IQM1; AltName: Full=IQ motif-containing protein 1 && -	-	1949	1593	1411	593	567	534	53.74696553	51.31914709	44.05648287	17.92178915	15.12957308	16.95052227
Zm00001eb170870	631.5779185	581.7456435	673.4498655	1948.957608	1602.534112	1762.346608	628.9244758	1771.279443	-1.492862443	4.73E-67	1.92E-65	-	4	27640566	27646581	+	1695	protein_coding	- && Q9LU39.1 RecName: Full=Glutamyl-tRNA reductase-binding protein, chloroplastic; Short=AtGluTRBP; Short=GluTR-binding protein; AltName: Full=Protein PROTON GRADIENT REGULATION 7; Flags: Precursor && PF10615:Protein of unknown function (DUF2470)	-	695	546	651	1937	1799	1665	28.74304394	26.37923158	30.48383779	87.79345383	71.99140038	79.26143091
Zm00001eb372070	60.88592883	59.66621985	63.10359722	462.8397003	420.4536414	509.1223536	61.21858197	464.1385651	-2.921271558	4.77E-67	1.94E-65	-	9	4473617	4490248	-	1254	protein_coding	- && Q67VP4.1 RecName: Full=Rac-like GTP-binding protein 4; AltName: Full=GTPase protein ROP4; AltName: Full=OsRac4 && PF00071:Ras family	Ras	67	56	61	460	472	481	3.745371686	3.657039834	3.86091868	28.18139659	25.53075293	30.95030356
Zm00001eb100100	655.2052939	723.4529157	737.5879479	1812.118044	1669.343483	1717.891018	705.4153858	1733.117515	-1.298035761	5.95E-67	2.41E-65	-	2	188984228	188989465	-	1212	protein_coding	- && O65282.2 RecName: Full=20 kDa chaperonin, chloroplastic; AltName: Full=Chaperonin 10; Short=Ch-CPN10; Short=Cpn10; AltName: Full=Chaperonin 20; AltName: Full=Protein Cpn21; Flags: Precursor && PF00166:Chaperonin 10 Kd subunit	-	721	679	713	1801	1874	1623	41.70136796	45.87819836	46.69229986	114.159829	104.8784179	108.0521152
Zm00001eb280760	759.7109926	796.9702223	765.5190483	214.3149047	198.6465297	215.927152	774.0667544	209.6295288	1.886051601	8.28E-67	3.35E-65	-	6	129502610	129507381	+	2465	protein_coding	- && Q8NCG7.2 RecName: Full=Sn1-specific diacylglycerol lipase beta; Short=DGL-beta; AltName: Full=KCCR13L && PF01764:Lipase (class 3)|PF03893:Lipase 3 N-terminal region	Lipase_3	836	748	740	213	223	204	23.77426015	24.8498559	23.82720778	6.638422605	6.136307295	6.677757087
Zm00001eb294980	1960.16341	1817.688769	1851.728509	3929.106587	3520.408455	3940.670525	1876.526896	3796.728522	-1.015486307	9.29E-67	3.75E-65	-	6	174294537	174299331	-	2852	protein_coding	- && A7XN92.1 RecName: Full=CRM-domain containing factor CFM3, chloroplastic/mitochondrial; AltName: Full=Protein CRM FAMILY MEMBER 3; Short=ZmCFM3; Flags: Precursor && PF15237:PTRF/SDPR family|PF01985:CRS1 / YhbY (CRM) domain	-	2157	1706	1790	3905	3952	3723	53.01738227	48.98563092	49.81519856	105.1898252	93.99106606	105.3321353
Zm00001eb131170	1281.330741	1391.501484	1280.692678	509.1236704	444.5050149	449.8482334	1317.841635	467.8256396	1.494400902	1.09E-66	4.38E-65	-	3	61343156	61347003	+	2502	protein_coding	- && Q10MC0.1 RecName: Full=Neutral/alkaline invertase 1, mitochondrial; Short=OsNIN1; Flags: Precursor && PF12899:Alkaline and neutral invertase	-	1410	1306	1238	506	499	425	39.50476331	42.7459597	39.27278457	15.53693783	13.52796282	13.70626101
Zm00001eb358400	150.8517043	153.4274225	217.2418921	886.4386435	766.9715789	859.4747424	173.8403396	837.6283216	-2.270452886	1.45E-66	5.85E-65	-	8	148276772	148280087	+	1767	protein_coding	- && A7PZL3.1 RecName: Full=Probable polygalacturonase; Short=PG; AltName: Full=Pectinase && PF00295:Glycosyl hydrolases family 28	-	166	144	210	881	861	812	6.58550669	6.673676379	9.432810313	38.3037748	33.05108817	37.07975474
Zm00001eb084910	65.42965487	53.27341058	36.20698201	513.1483634	427.5799743	491.1284242	51.63668249	477.2855873	-3.198195573	1.47E-66	5.91E-65	-	2	66216309	66220333	+	2119	protein_coding	- && Q93Y09.1 RecName: Full=Serine carboxypeptidase-like 45; Flags: Precursor && PF00450:Serine carboxypeptidase	Peptidase_S10	72	50	35	510	480	464	2.381876263	1.932316436	1.31097812	18.49019264	15.3648895	17.66869187
Zm00001eb289550	329.87451	304.7239085	338.2766605	1060.506618	1018.174814	968.4967848	324.291693	1015.726072	-1.646597599	1.64E-66	6.61E-65	-	6	162620435	162624333	+	1330	protein_coding	- && P93394.1 RecName: Full=Uracil phosphoribosyltransferase; Short=UPRTase; AltName: Full=UMP pyrophosphorylase && PF14681:Uracil phosphoribosyltransferase	-	363	286	327	1054	1143	915	19.13254048	17.6097663	19.51436697	60.88231901	58.29264346	55.51199383
Zm00001eb382560	2132.825	2116.019868	2059.660034	908.5744552	1010.157689	897.5795339	2102.834967	938.7705595	1.162016531	3.95E-66	1.58E-64	-	9	56998605	56999117	-	513	misc_non_coding	- && - && -	-	2347	1986	1991	903	1134	848	320.7106494	317.0305247	308.043643	135.229861	149.9390829	133.3815808
novel.134	1421.277503	1468.215196	1399.658476	523.210096	592.3764227	531.3501486	1429.717058	548.9788891	1.378928948	4.04E-66	1.62E-64	-	1	140320259	140322833	+	2575	-	- && - && -	-	1564	1378	1353	520	665	502	42.57720731	43.82391621	41.70411593	15.51416217	17.51715499	15.73054817
Zm00001eb428080	1970.159608	2120.281741	2132.073998	948.8213857	963.8365254	933.5673926	2074.171782	948.7417679	1.1274701	6.34E-66	2.54E-64	-	10	137545057	137550617	+	3812	protein_coding	- && Q9FXQ3.1 RecName: Full=Calcium-dependent protein kinase 13; Short=OsCDPK13; Short=OsCPK13; AltName: Full=Calcium-dependent protein kinase OsCDPK7 && PF13499:EF-hand domain pair|PF00069:Protein kinase domain	Pkinase	2168	1990	2061	943	1082	882	39.86796264	42.75032147	42.91246436	19.00469995	19.25278361	18.66951631
Zm00001eb316800	905.1102257	871.5529971	808.9674267	249.5309689	254.7664013	229.6872156	861.8768832	244.6615286	1.815552357	6.80E-66	2.72E-64	-	7	138749491	138752755	-	2573	protein_coding	- && - && PF00249:Myb-like DNA-binding domain	Myb_DNA-binding	996	818	782	248	286	217	27.1354613	26.0347084	24.12266706	7.404813268	7.539549687	6.80514402
Zm00001eb290360	2125.555038	2160.769533	2207.591418	973.9757173	1060.04202	1012.952375	2164.638663	1015.656704	1.090739239	1.02E-65	4.06E-64	-	6	164531718	164536566	+	2364	protein_coding	- && - && PF00790:VHS domain|PF03127:GAT domain	-	2339	2028	2134	968	1190	957	69.35861406	70.25215952	71.64820241	31.45792709	34.14433431	32.66493804
Zm00001eb059620	441.6501704	365.4555966	386.8974649	1217.469647	1177.626513	1159.020743	398.0010773	1184.705634	-1.570831441	1.06E-65	4.21E-64	-	1	290800555	290804269	-	2243	protein_coding	- && P37518.1 RecName: Full=Ribosome-binding ATPase YchF && PF06071:Protein of unknown function (DUF933)|PF01926:50S ribosome-binding GTPase	-	486	343	374	1210	1322	1095	15.18884158	12.52287504	13.23429114	41.44368014	39.97802565	39.39147279
Zm00001eb213260	222.6425756	216.290047	234.8281405	909.5806285	835.5625331	771.6220286	224.586921	838.9217301	-1.901555136	1.24E-65	4.95E-64	-	5	4957251	4960866	+	1926	protein_coding	- && Q66GR0.1 RecName: Full=Fasciclin-like arabinogalactan protein 17; Flags: Precursor && PF02469:Fasciclin domain	-	245	203	227	904	938	729	8.917178461	8.63135453	9.354658339	36.05905693	33.03434623	30.54137733
Zm00001eb347720	1572.129207	1632.2973	1572.417505	647.9755805	685.9095421	598.0335338	1592.281337	643.9728855	1.304013548	1.33E-65	5.30E-64	-	8	97726435	97729493	+	1166	protein_coding	- && - && -	-	1730	1532	1520	644	770	565	104.0076322	107.5968148	103.467366	42.43161222	44.79312225	39.0991459
Zm00001eb028500	279.8935236	274.8907986	311.3800453	1099.747375	977.1983996	922.9827283	288.7214558	999.9761676	-1.792765477	1.35E-65	5.35E-64	-	1	151402123	151406347	+	3404	protein_coding	- && Q9SIC9.1 RecName: Full=Pentatricopeptide repeat-containing protein At2g31400, chloroplastic; Flags: Precursor && PF13041:PPR repeat family|PF12854:PPR repeat	-	308	258	301	1093	1097	872	6.342767933	6.206822916	7.018354489	24.6679368	21.85929932	20.67018229
Zm00001eb079170	599.7718363	604.120476	552.415097	1442.852457	1487.621994	1438.45588	585.4358031	1456.31011	-1.314635318	1.61E-65	6.38E-64	-	2	37826807	37829331	+	2170	protein_coding	- && P49081.1 RecName: Full=Malate synthase, glyoxysomal && PF01274:Malate synthase	-	660	567	534	1434	1670	1359	21.32071959	21.39747489	19.53169254	50.76818461	52.20064846	50.53323436
Zm00001eb310260	876.9391243	800.1666269	848.2778643	254.5618352	211.1176123	223.336417	841.7945385	229.6719548	1.876124738	1.68E-65	6.63E-64	-	7	96759949	96761998	+	1467	protein_coding	- && Q9FL62.1 RecName: Full=Probable WRKY transcription factor 30; AltName: Full=WRKY DNA-binding protein 30 && PF03106:WRKY DNA -binding domain	WRKY	965	751	820	253	237	211	46.11209525	41.92267859	44.36516433	13.24929054	10.95815383	11.60565656
Zm00001eb406570	59.97718363	43.68419668	52.75874522	479.9446458	392.8391014	484.7776256	52.14004184	452.5204576	-3.109322598	2.30E-65	9.09E-64	-	10	4604189	4610207	-	3407	protein_coding	- && Q9FK81.1 RecName: Full=Stress-response A/B barrel domain-containing protein At5g22580; AltName: Full=Uncharacterized protein At5g22580 && PF07876:Stress responsive A/B Barrel Domain	-	66	41	51	477	441	458	1.357967758	0.985487054	1.188109308	10.75594225	8.779820088	10.84702691
Zm00001eb414360	248.9961866	226.9447291	196.5521881	888.45099	800.8216602	871.1178731	224.1643679	853.4635078	-1.925406183	2.96E-65	1.17E-63	-	10	70151123	70152560	-	1322	protein_coding	- && Q76BW5.1 RecName: Full=Xyloglucan endotransglycosylase/hydrolase protein 8; AltName: Full=End-xyloglucan transferase; AltName: Full=OsXRT5; AltName: Full=OsXTH8; Flags: Precursor && PF00722:Glycosyl hydrolases family 16|PF06955:Xyloglucan endo-transglycosylase (XET) C-terminus	-	274	213	190	883	899	823	14.52903481	13.19433021	11.40723797	51.31347954	46.12617022	50.23261107
Zm00001eb228020	766.0722091	665.9176323	697.2430251	1890.599559	1684.48694	1770.81434	709.7442888	1781.966946	-1.325984322	3.30E-65	1.30E-63	-	5	62937727	62938993	+	1267	protein_coding	- && - && -	-	843	625	674	1879	1891	1673	46.64108197	40.39639432	42.22227573	113.9337473	101.2357896	106.5458894
Zm00001eb432730	1394.923892	1247.663276	1334.485909	502.0804575	487.2630124	508.0638871	1325.691025	499.1357857	1.410591555	4.59E-65	1.80E-63	-	10	148826200	148843431	-	5114	protein_coding	- && Q9SFB6.1 RecName: Full=MAP3K epsilon protein kinase 2; AltName: Full=Mitogen-activated protein kinase kinase kinase 6 && PF00069:Protein kinase domain	Pkinase	1535	1171	1290	499	547	480	21.04094848	18.75147226	20.0210727	7.496215074	7.255139434	7.573521921
novel.4397	964.1786641	910.9753209	976.5540292	2048.568761	2297.35157	2099.9974	950.5693381	2148.639244	-1.176799433	4.63E-65	1.82E-63	-	9	70980717	70984777	-	3772	-	- && - && -	-	1061	855	944	2036	2579	1984	19.71793164	18.5623788	19.86363225	41.46754323	46.37659068	42.44117088
Zm00001eb275260	293.5247017	351.6045098	287.5868857	1038.370806	1023.519563	982.2568484	310.9053657	1014.715739	-1.708787362	4.78E-65	1.88E-63	-	6	106815982	106819208	+	1940	protein_coding	- && O80358.1 RecName: Full=Formamidopyrimidine-DNA glycosylase; Short=Fapy-DNA glycosylase; AltName: Full=DNA-(apurinic or apyrimidinic site) lyase FPG1; AltName: Full=Formamidopyrimidine-DNA glycosylase 1; Short=AtFPG-1; AltName: Full=Formamidopyrimidine-DNA glycosylase 2; Short=AtFPG-2; AltName: Full=Protein MutM homolog 1; Short=AtMMH-1; AltName: Full=Protein MutM homolog 2; Short=AtMMH-2 && …	H2TH	323	330	278	1032	1149	928	11.67127895	13.93000943	11.37369091	40.86769879	40.17329552	38.59789492
Zm00001eb130360	380.7642415	434.7110303	328.9662937	10.06173262	9.798707744	7.409265021	381.4805219	9.089901794	5.383148001	5.64E-65	2.21E-63	-	3	55754240	55757336	-	583	misc_non_coding	- && - && -	-	419	408	318	10	11	7	50.38057559	57.31005282	43.29292421	1.317751932	1.279803493	0.968828394
Zm00001eb276590	1341.307925	1304.133091	1325.175542	499.0619378	539.8197175	514.4146857	1323.538853	517.765447	1.353253426	5.82E-65	2.28E-63	-	6	112528729	112531980	-	3149	protein_coding	- && Q708Y0.1 RecName: Full=EIN3-binding F-box protein 2 && -	-	1476	1224	1281	496	606	486	32.8572607	31.83082959	32.28753017	12.10072057	13.05326408	12.45320054
Zm00001eb083180	2745.319269	2513.439511	2707.247769	1316.074626	1231.964801	1311.439909	2655.335516	1286.493112	1.046639306	6.51E-65	2.54E-63	-	2	55805587	55806795	+	1036	protein_coding	- && - && PF02496:ABA/WDS induced protein	-	3021	2359	2617	1308	1383	1239	204.4130539	186.4693195	200.4944352	96.99519156	90.54856779	96.50035791
Zm00001eb335640	2144.638687	2097.906909	2017.246141	936.7473066	990.5602738	991.7830463	2086.597246	973.0302089	1.10070497	6.86E-65	2.68E-63	-	8	14002943	14008576	-	2113	protein_coding	- && Q9ZNT0.1 RecName: Full=Protein SUPPRESSOR OF K(+) TRANSPORT GROWTH DEFECT 1; Short=AtSKD1; AltName: Full=Protein VACUOLAR PROTEIN SORTING 4 && PF04212:MIT (microtubule interacting and transport) domain|PF09336:Vps4 C terminal oligomerisation domain|PF00004:ATPase family associated with various cellular activities (AAA)	AAA	2360	1969	1950	931	1112	937	78.29430308	76.31069685	73.24761196	33.8495111	35.69640258	35.78141137
Zm00001eb164380	1082.315541	907.7789163	1026.209319	176.0803208	271.691442	195.8162898	1005.434592	214.5293509	2.22347408	7.18E-65	2.80E-63	-	4	1223245	1225153	+	1748	protein_coding	- && P93431.2 RecName: Full=Ribulose bisphosphate carboxylase/oxygenase activase, chloroplastic; Short=RA; Short=RuBisCO activase; Flags: Precursor && PF00004:ATPase family associated with various cellular activities (AAA)	AAA	1191	852	992	175	305	185	47.7626033	39.91511334	45.04313397	7.691283804	11.8352537	8.539799479
Zm00001eb153010	59.06843842	39.42232383	53.79323042	463.8458736	395.5114762	498.5376892	50.76133089	452.6316797	-3.147384703	9.40E-65	3.66E-63	-	3	202419712	202422340	-	2250	protein_coding	- && Q0JJD4.2 RecName: Full=Mannan endo-1,4-beta-mannosidase 2; AltName: Full=Beta-mannanase 2; AltName: Full=Endo-beta-1,4-mannanase 2; AltName: Full=OsMAN2; Flags: Precursor && PF00150:Cellulase (glycosyl hydrolase family 5)	-	65	37	52	461	444	471	2.025109427	1.346661383	1.834337233	15.74057612	13.38503813	16.89101557
Zm00001eb303350	876.9391243	945.0703037	786.2087523	2469.149184	2068.418126	2228.071838	869.4060601	2255.213049	-1.374888408	9.82E-65	3.82E-63	-	7	20297129	20299335	+	1682	protein_coding	- && Q9LYA9.1 RecName: Full=Chloroplast stem-loop binding protein of 41 kDa a, chloroplastic; Short=CSP41-a; Flags: Precursor && PF01370:NAD dependent epimerase/dehydratase family	Epimerase	965	887	760	2454	2322	2105	40.21786191	43.18538828	35.86294554	112.0858484	93.63870194	100.981887
Zm00001eb145080	631.5779185	555.1089383	510.0012038	96.59263312	106.8949936	83.61884809	565.5626869	95.70215826	2.559219209	1.06E-64	4.10E-63	-	3	173658878	173662031	+	1780	protein_coding	- && Q84JS1.1 RecName: Full=Pectin acetylesterase 6; Flags: Precursor && PF03283:Pectinacetylesterase	-	695	521	493	96	120	79	27.37048285	23.96938667	21.98291461	4.143367424	4.57278102	3.581166078
Zm00001eb019050	1470.349744	1604.595127	1454.486192	468.8767399	450.7405562	583.2150038	1509.810354	500.9441	1.594123708	1.19E-64	4.62E-63	-	1	68197490	68201467	+	3433	protein_coding	- && Q43270.1 RecName: Full=Phospholipase D alpha 1; Short=PLD alpha 1; AltName: Full=Choline phosphatase 1; AltName: Full=Phosphatidylcholine-hydrolyzing phospholipase D 1 && PF00614:Phospholipase D Active site motif|PF00168:C2 domain|PF12357:Phospholipase D C terminal	C2	1618	1506	1406	466	506	551	33.03865589	35.92446993	32.5064747	10.42831953	9.997602701	12.95075742
Zm00001eb147650	888.7528119	924.8264077	898.9676391	232.4260234	286.8348994	221.2194842	904.1822863	246.8268023	1.868245986	1.62E-64	6.28E-63	-	3	183437310	183439190	-	1881	protein_coding	- && Q9SND9.1 RecName: Full=Uncharacterized acetyltransferase At3g50280 && PF02458:Transferase family	-	978	868	869	231	322	209	36.4474976	37.78941162	36.6681785	9.434641467	11.61144413	8.9655072
Zm00001eb378340	39.98478909	80.97558408	68.27602323	548.3644276	483.6998459	550.4025444	63.0787988	527.4889393	-3.077273245	2.06E-64	7.97E-63	-	9	25975587	25982505	-	3805	protein_coding	- && C0LGW6.1 RecName: Full=LRR receptor-like serine/threonine-protein kinase ERL1; AltName: Full=Protein ERECTA-like kinase 1; Flags: Precursor && PF00069:Protein kinase domain|PF08263:Leucine rich repeat N-terminal domain|PF13855:Leucine rich repeat	Pkinase	44	76	66	545	543	520	0.810616934	1.635679202	1.376726368	11.0038347	9.679754198	11.02722042
Zm00001eb134970	1650.281295	1798.510341	1681.038451	684.1978179	743.8109969	734.5757035	1709.943362	720.8615061	1.245236979	2.38E-64	9.18E-63	-	3	114687383	114691564	+	3157	protein_coding	- && Q9SZA7.3 RecName: Full=Probable disease resistance protein At4g33300 && PF00931:NB-ARC domain	NB-ARC	1816	1688	1625	680	835	694	40.32356482	43.78618027	40.85424033	16.54765841	17.9403559	17.73790243
Zm00001eb096510	42.71102471	35.16045098	18.62073361	417.5619036	369.6785194	426.5619719	32.16406977	404.6007983	-3.639698035	2.56E-64	9.85E-63	-	2	171905689	171907324	+	1028	protein_coding	- && - && PF06749:Protein of unknown function (DUF1218)	-	47	33	18	415	415	403	3.204958424	2.628815009	1.389753404	31.01395829	27.38256598	31.63219321
Zm00001eb106410	452.5551128	356.9318509	354.8284237	7.043212831	11.58029097	6.350798589	388.1051292	8.324767464	5.51929671	2.81E-64	1.08E-62	-	2	210745847	210748643	+	2256	protein_coding	- && Q9M069.2 RecName: Full=Glucan endo-1,3-beta-glucosidase 7; AltName: Full=(1->3)-beta-glucan endohydrolase 7; Short=(1->3)-beta-glucanase 7; AltName: Full=Beta-1,3-endoglucanase 7; Short=Beta-1,3-glucanase 7; Flags: Precursor && PF07983:X8 domain|PF00332:Glycosyl hydrolases family 17	Glyco_hydro_17	498	335	343	7	13	6	15.47418926	12.16031744	12.06739089	0.23837525	0.390861971	0.214599906
Zm00001eb148280	16.35741372	10.65468212	15.51727801	381.3396662	336.7192298	315.4229966	14.17645795	344.4939642	-4.592438795	4.24E-64	1.63E-62	-	3	185772513	185775910	+	2156	protein_coding	- && Q5N9X2.1 RecName: Full=Laccase-4; AltName: Full=Benzenediol:oxygen oxidoreductase 4; AltName: Full=Diphenol oxidase 4; AltName: Full=Urishiol oxidase 4; Flags: Precursor && PF00394:Multicopper oxidase|PF07732:Multicopper oxidase|PF07731:Multicopper oxidase	-	18	10	15	379	378	298	0.585249977	0.379831032	0.552205666	13.50494034	11.89219999	11.15282482
Zm00001eb270380	44.52851512	29.83310993	35.17249681	455.7964875	373.2416859	373.6386503	36.51137395	400.8922746	-3.44602029	4.50E-64	1.72E-62	-	6	80342823	80353705	+	1452	protein_coding	- && Q5VSB7.1 RecName: Full=Superoxide dismutase [Fe] 2, chloroplastic; AltName: Full=Iron-superoxide dismutase; Flags: Precursor && PF02777:Iron/manganese superoxide dismutases, C-terminal domain|PF00081:Iron/manganese superoxide dismutases, alpha-hairpin domain	-	49	28	34	453	419	353	2.365631641	1.579176292	1.858534625	23.96811071	19.57341334	19.61667794
Zm00001eb292010	2614.459959	2731.860495	2596.557853	1285.889428	1384.290167	1294.504446	2647.626102	1321.561347	1.001369907	4.88E-64	1.87E-62	-	6	168328451	168333003	+	3280	protein_coding	- && Q94AS9.2 RecName: Full=Cyclic nucleotide-gated ion channel 4; Short=AtCNGC4; AltName: Full=Cyclic nucleotide- and calmodulin-regulated ion channel 4; Short=AtHLM1 && PF00520:Ion transport protein|PF00027:Cyclic nucleotide-binding domain	Ion_trans	2877	2564	2510	1278	1554	1223	61.48705252	64.01523992	60.73768484	29.933619	32.13633393	30.08638346
Zm00001eb372570	520.7110033	493.311782	496.5528962	1342.235131	1404.778374	1253.224255	503.5252272	1333.412587	-1.404910514	5.12E-64	1.96E-62	-	9	6725099	6738060	+	7277	protein_coding	- && - && PF13646:HEAT repeats|PF00168:C2 domain	C2	573	463	480	1334	1577	1184	5.5197563	5.210361024	5.235368051	14.08334023	14.69936179	13.12854813
Zm00001eb379480	563.422028	514.6211462	500.690837	1395.562314	1336.18742	1350.603167	526.2446704	1360.7843	-1.36881704	5.84E-64	2.23E-62	-	9	30396190	30439304	-	4165	protein_coding	- && Q8L785.1 RecName: Full=Glycine--tRNA ligase, chloroplastic/mitochondrial 2; AltName: Full=Glycyl-tRNA synthetase 2; Short=GlyRS-2; AltName: Full=Protein EMBRYO-DEFECTIVE-DEVELOPMENT 1; Flags: Precursor && PF02091:Glycyl-tRNA synthetase alpha subunit|PF02092:Glycyl-tRNA synthetase beta subunit|PF06333:Mediator complex subunit 13 C-terminal	-	620	483	484	1387	1500	1276	10.43504534	9.496669528	9.223350481	25.58371873	24.42842201	24.72026043
Zm00001eb006720	725.1786748	651.0010773	620.6911202	109.6728855	154.9977407	129.1329046	665.6236241	131.2678436	2.338146947	6.90E-64	2.62E-62	-	1	19470935	19472528	+	1594	protein_coding	- && - && -	-	798	611	600	109	174	122	35.09394823	31.39005622	29.8759201	5.253399125	7.404233257	6.175738335
Zm00001eb308620	29.98859181	59.66621985	47.58631922	432.6545025	431.1431407	430.7958376	45.74704363	431.5311603	-3.253356838	8.56E-64	3.25E-62	-	7	78250154	78254810	-	1964	protein_coding	- && Q6H5J0.1 RecName: Full=Enoyl-[acyl-carrier-protein] reductase [NADH] 2, chloroplastic; Short=ENR; AltName: Full=NADH-dependent enoyl-ACP reductase; Flags: Precursor && PF13561:Enoyl-(Acyl carrier protein) reductase	-	33	56	46	430	484	407	1.177850344	2.334993865	1.858979943	16.82012382	16.71564114	16.72131002
Zm00001eb242400	689.7376117	677.6377826	799.6570599	150.9259892	149.652991	97.3789117	722.3441514	132.6526306	2.439125351	9.02E-64	3.42E-62	-	5	171084977	171086071	+	1095	protein_coding	- && P21569.1 RecName: Full=Peptidyl-prolyl cis-trans isomerase; Short=PPIase; AltName: Full=Cyclophilin; AltName: Full=Cyclosporin A-binding protein; AltName: Full=Rotamase && PF00160:Cyclophilin type peptidyl-prolyl cis-trans isomerase/CLD	Pro_isomerase	759	636	773	150	168	92	48.5898226	47.56441907	56.030401	10.52396406	10.40673087	6.779397225
novel.2752	333.5094908	350.5390416	340.3456309	30.18519785	24.05137355	20.1108622	341.4647211	24.78247787	3.782072612	1.19E-63	4.50E-62	-	5	57362934	57364099	-	1037	-	- && - && -	-	367	329	329	30	27	19	24.80875468	25.98102866	25.18114637	2.222515072	1.766054772	1.478400898
Zm00001eb314840	557.9695568	549.7815972	555.5185526	121.7469647	109.5673684	116.4313075	554.4232355	115.9152135	2.259735416	2.04E-63	7.72E-62	-	7	130905658	130910589	+	2982	protein_coding	- && - && PF03763:Remorin, C-terminal region	-	614	516	537	121	123	110	14.43372374	14.17037237	14.29305295	3.117309677	2.797799789	2.976476234
Zm00001eb275250	496.1748827	524.2103601	413.7940802	1609.877219	1361.129585	1426.81275	478.0597743	1465.939851	-1.615915902	2.08E-63	7.85E-62	-	6	106811792	106814870	+	2970	protein_coding	- && B7F9G7.1 RecName: Full=Heptahelical transmembrane protein ADIPOR1; AltName: Full=PAQR family protein ADIPOR1 && PF03006:Haemolysin-III related	-	546	492	400	1600	1528	1348	12.88705999	13.56587634	10.68961092	41.3871718	34.89683706	36.6227385
Zm00001eb255510	599.7718363	623.2989038	564.8289194	103.6358459	136.2911168	119.6067068	595.9665532	119.8445565	2.310112196	2.19E-63	8.24E-62	-	5	217266580	217269370	+	2791	protein_coding	- && Q8RXX9.2 RecName: Full=E3 ubiquitin-protein ligase ATL6; AltName: Full=RING-H2 finger protein ATL6; AltName: Full=RING-type E3 ubiquitin transferase ATL6; Flags: Precursor && PF13639:Ring finger domain	-	660	585	546	103	153	113	16.57684039	17.16466098	15.52712904	2.835173264	3.718354183	3.266901047
Zm00001eb421990	577.9619513	623.2989038	575.1737714	133.8210438	105.1134103	125.9575054	592.1448755	121.6306532	2.287386618	2.52E-63	9.49E-62	-	10	117036868	117038439	-	1572	protein_coding	- && Q9SIH5.1 RecName: Full=Probable F-box protein At1g60180 && -	-	636	585	556	133	118	119	28.36104511	30.47491653	28.07246867	6.499819789	5.091533743	6.108179524
Zm00001eb332090	771.5246803	831.0652051	739.6569183	211.2963849	224.4794865	208.517887	780.7489346	214.7645861	1.860346865	2.63E-63	9.89E-62	-	7	185400814	185403407	+	2594	protein_coding	- && F4I9E1.1 RecName: Full=Protein NUCLEAR FUSION DEFECTIVE 4 && PF06813:Nodulin-like	-	849	780	715	210	252	197	22.94327313	24.62429647	21.87733545	6.219443681	6.589458539	6.127927628
Zm00001eb430780	96.32699189	105.481353	121.0347684	567.4817196	537.1473427	548.2856115	107.6143711	550.9715579	-2.359128629	2.87E-63	1.08E-61	-	10	144322419	144327317	-	2676	protein_coding	- && O64765.1 RecName: Full=UDP-N-acetylglucosamine diphosphorylase 2; AltName: Full=N-acetylglucosamine-1-phosphate uridylyltransferase 2; AltName: Full=UDP-N-acetylgalactosamine diphosphorylase 2; AltName: Full=UTP--glucose-1-phosphate uridylyltransferase 2 && PF01704:UTP--glucose-1-phosphate uridylyltransferase	-	106	99	117	564	603	518	2.776754043	3.029620884	3.470228791	16.191803	15.28446929	15.61928048
Zm00001eb022440	908.7452065	959.9868587	909.3124911	311.9137111	289.5072743	270.9674065	926.0148521	290.7961306	1.670147028	3.56E-63	1.34E-61	-	1	85948518	85954892	+	2830	protein_coding	- && Q944A7.1 RecName: Full=Probable serine/threonine-protein kinase At4g35230 && PF13414:TPR repeat|PF07714:Protein tyrosine kinase	Pkinase_Tyr	1000	901	879	310	325	256	24.77029742	26.07219261	24.65249024	8.415452535	7.789616666	7.29912671
Zm00001eb259480	959.6349381	971.707009	980.69197	2272.945398	2018.533795	2104.231266	970.6779723	2131.903486	-1.134868696	3.91E-63	1.46E-61	-	5	225194486	225201744	-	1913	protein_coding	- && - && PF02620:Uncharacterized ACR, COG1399|PF14228:Cell morphogenesis central region	-	1056	912	948	2259	2266	1988	38.69604727	39.04083239	39.33251557	90.72009104	80.34596962	83.85303441
Zm00001eb296120	856.9467297	832.1306733	807.9329415	2029.451469	1788.709559	2003.676955	832.3367815	1940.612661	-1.219977973	6.31E-63	2.36E-61	-	6	176477256	176483315	+	2122	protein_coding	- && Q42456.2 RecName: Full=Aspartic proteinase oryzasin-1; Flags: Precursor && PF05184:Saposin-like type B, region 1|PF03489:Saposin-like type B, region 2|PF00026:Eukaryotic aspartyl protease	Asp	943	781	781	2017	2008	1893	31.1518591	30.14011151	29.21218284	73.0235152	64.18558291	71.98178425
Zm00001eb321700	216.2813591	198.1770874	197.5866733	888.45099	728.6675395	786.4405586	204.0150399	801.1863627	-1.971042894	6.80E-63	2.54E-61	-	7	156178544	156185526	+	1657	protein_coding	- && Q0WRJ7.1 RecName: Full=Peptidyl-prolyl cis-trans isomerase FKBP20-2, chloroplastic; Short=PPIase FKBP20-2; AltName: Full=FK506-binding protein 20-2; Short=AtFKBP20-2; AltName: Full=Immunophilin FKBP20-2; AltName: Full=Rotamase; Flags: Precursor && PF00254:FKBP-type peptidyl-prolyl cis-trans isomerase	FKBP_C	238	186	191	883	818	743	10.06866996	9.192415284	9.148907038	40.93929991	33.48497322	36.18125929
Zm00001eb315460	570.6919897	567.8945568	576.2082566	1429.772205	1383.399375	1356.953965	571.5982677	1390.041848	-1.282118497	7.48E-63	2.79E-61	-	7	133463694	133467863	-	2469	protein_coding	- && Q8GZ63.2 RecName: Full=Pentatricopeptide repeat-containing protein At5g25630 && PF13041:PPR repeat family|PF01535:PPR repeat	PPR	628	533	557	1421	1553	1282	17.83019983	17.6784962	17.90574772	44.2155676	42.66478157	41.89713328
Zm00001eb378830	219.0075948	245.0576887	252.4143889	818.0188617	800.8216602	844.6562123	238.8265574	821.1655781	-1.78371779	9.83E-63	3.66E-61	-	9	27730713	27745633	+	3708	protein_coding	- && Q18600.4 RecName: Full=Putative endoplasmic reticulum metallopeptidase 1-B; AltName: Full=FXNA-like protease && PF04389:Peptidase family M28	-	241	230	244	813	899	798	4.556118109	5.079574226	5.222860868	16.84430267	16.44519877	17.36522997
Zm00001eb013500	716.9999679	606.2514124	609.311783	1731.624183	1578.482738	1759.171209	644.1877211	1689.759377	-1.388430022	1.17E-62	4.36E-61	-	1	45304089	45305371	+	1214	protein_coding	- && - && -	-	789	569	589	1721	1772	1662	45.55918781	38.3824577	38.50835475	108.9091579	99.00661025	110.4662741
Zm00001eb373970	1164.10261	1212.502825	1099.657768	386.3705325	397.2930594	439.2635691	1158.754401	407.642387	1.508360752	1.21E-62	4.51E-61	-	9	12448248	12460296	-	4508	protein_coding	- && A3B9A0.1 RecName: Full=Auxin response factor 16 && PF02362:B3 DNA binding domain|PF06507:Auxin response factor|PF02309:AUX/IAA family	Auxin_resp	1281	1138	1063	384	446	415	19.91970393	20.67271679	18.71577059	6.544094068	6.710735352	7.428165349
Zm00001eb396050	703.3687898	844.9162918	758.2776519	1969.081073	1820.778057	2120.108262	768.8542445	1969.989131	-1.35837251	1.35E-62	5.02E-61	-	9	141192245	141195687	+	1476	protein_coding	- && Q9S834.1 RecName: Full=ATP-dependent Clp protease proteolytic subunit 5, chloroplastic; AltName: Full=Endopeptidase ClpP5; Short=nClpP5; AltName: Full=nClpP1; Flags: Precursor && PF00574:Clp protease	-	774	793	733	1957	2044	2003	36.75972552	43.99730045	39.41631074	101.8607066	93.9320271	109.4994568
Zm00001eb207900	159.9391563	155.5583589	132.4141057	780.790451	629.7896705	671.0677176	149.3038736	693.882613	-2.214145966	1.68E-62	6.22E-61	-	4	245908778	245910132	+	996	protein_coding	- && - && -	-	176	146	128	776	707	634	12.38713829	12.00418605	10.20020704	59.85557392	48.14810912	51.36263462
novel.3363	503.4448444	401.6815158	640.346339	57.35187591	40.9764142	57.1571873	515.1575664	51.82849247	3.320967842	2.34E-62	8.68E-61	-	6	169958783	169968617	-	5087	-	- && F4JXF9.1 RecName: Full=DNA-directed RNA polymerase III subunit 1; AltName: Full=DNA-directed RNA polymerase III subunit RPC1; Short=DNA polymerase I subunit C1; AltName: Full=Nuclear RNA polymerase C1 && -	-	554	377	619	57	46	54	7.634237802	6.069023413	9.658001474	0.860825918	0.613359724	0.856543444
Zm00001eb173100	175.3878249	209.8972377	171.7245433	876.3769109	724.2135814	743.0434349	185.6698686	781.2113091	-2.074727444	3.01E-62	1.11E-60	-	4	37934555	37938833	-	2379	protein_coding	- && P43284.1 RecName: Full=Tryptophan synthase beta chain 2, chloroplastic; AltName: Full=Orange pericarp 2; Flags: Precursor && PF00291:Pyridoxal-phosphate dependent enzyme	PALP	193	197	166	871	813	702	5.686964585	6.78126919	5.538242932	28.12716297	23.18009782	23.81003552
Zm00001eb338890	282.6197592	253.5814344	252.4143889	868.3275248	852.4875737	852.0654774	262.8718608	857.6268586	-1.703748878	3.46E-62	1.28E-60	-	8	27444882	27456039	+	1540	protein_coding	- && Q5NAY7.2 RecName: Full=GDT1-like protein 1, chloroplastic; Flags: Precursor && PF01169:Uncharacterized protein family UPF0016	-	311	238	244	863	957	805	14.15654667	12.65597	12.5755637	43.05189688	42.15124218	42.17863615
Zm00001eb180130	191.7452386	243.9922205	214.1384365	892.4756831	902.3719041	759.9788978	216.6252985	851.6088283	-1.979285309	3.80E-62	1.40E-60	-	4	90693297	90705380	+	2955	protein_coding	- && Q39191.2 RecName: Full=Wall-associated receptor kinase 1; Flags: Precursor && PF00069:Protein kinase domain|PF13947:Wall-associated receptor kinase galacturonan-binding	Pkinase	211	229	207	887	1013	718	5.005444229	6.346250308	5.559954226	23.06048044	23.25257859	19.60578935
Zm00001eb286490	1333.129218	1295.609345	1227.933933	517.1730565	471.2287633	492.1868907	1285.557499	493.5295702	1.382476982	4.47E-62	1.64E-60	-	6	152580226	152582428	-	2113	protein_coding	- && Q6IEQ7.1 RecName: Full=WRKY transcription factor WRKY24; Short=OsWRKY24 && PF03106:WRKY DNA -binding domain	WRKY	1467	1216	1187	514	529	465	48.66853501	47.12737805	44.5871361	18.68812965	16.98147209	17.75705047
Zm00001eb343950	766.0722091	849.1781647	768.6225039	1828.216816	1746.842353	1838.556192	794.6242925	1804.538454	-1.183911523	4.79E-62	1.76E-60	-	8	72277154	72283679	+	2678	protein_coding	- && Q42456.2 RecName: Full=Aspartic proteinase oryzasin-1; Flags: Precursor && PF05184:Saposin-like type B, region 1|PF03489:Saposin-like type B, region 2|PF00026:Eukaryotic aspartyl protease	Asp	843	797	743	1817	1961	1737	22.06656118	24.37176316	22.02097769	52.12506039	49.66908754	52.33673415
Zm00001eb237440	163.5741372	161.9511682	211.0349809	741.5496938	710.8517073	803.3760215	178.8534287	751.9258075	-2.072768113	5.67E-62	2.08E-60	-	5	137893168	137908308	+	2831	protein_coding	- && Q66GI4.1 RecName: Full=Proteinaceous RNase P 1, chloroplastic/mitochondrial; AltName: Full=Pentatricopeptide repeat-containing protein At2g32230; Flags: Precursor && PF16953:Protein-only RNase P	-	180	152	204	737	798	759	4.457078596	4.396862849	5.719376071	19.9999926	19.11974883	21.63312599
Zm00001eb203300	3.634980826	2.130936423	5.172426002	747.5867334	641.3699614	614.9689967	3.646114417	667.9752305	-7.51203281	6.47E-62	2.37E-60	-	4	227209941	227211032	-	1092	protein_coding	- && Q9SIL7.2 RecName: Full=Fasciclin-like arabinogalactan protein 6; Flags: Precursor && PF02469:Fasciclin domain	-	4	2	5	743	720	581	0.256776343	0.149984561	0.363417404	52.27191271	44.72280338	42.9309864
Zm00001eb359330	1195.908692	1282.823727	1205.175258	446.7409282	487.2630124	456.199032	1227.969226	463.4009908	1.4043058	6.78E-62	2.49E-60	-	8	151032555	151035690	-	1159	protein_coding	- && Q7GD79.1 RecName: Full=GTP-binding nuclear protein Ran-2; Short=OsRan2; AltName: Full=Ras-related nuclear protein 2 >A2Y7R5.1 RecName: Full=GTP-binding nuclear protein Ran-2; Short=OsRan2; AltName: Full=Ras-related nuclear protein 2 && PF00071:Ras family	Ras	1316	1204	1165	444	547	431	79.5957923	85.07113974	79.78125163	29.43077853	32.01275502	30.00621435
Zm00001eb402710	2551.75654	2320.589765	2500.350729	1229.543726	1179.408096	1136.792947	2457.565678	1181.914923	1.056357988	7.12E-62	2.60E-60	-	9	158168904	158177921	-	4034	protein_coding	- && Q6YZX6.1 RecName: Full=Putative aconitate hydratase, cytoplasmic; Short=Aconitase; AltName: Full=Citrate hydro-lyase && PF00694:Aconitase C-terminal domain|PF00330:Aconitase family (aconitate hydratase)	Aconitase	2808	2178	2417	1222	1324	1074	48.79539819	44.21413998	47.55532045	23.27220471	22.26236259	21.4825465
Zm00001eb326570	619.7642308	760.7443031	690.0016287	147.9074695	87.29757808	118.5482403	690.1700542	117.9177626	2.554565993	8.63E-62	3.15E-60	-	7	171943216	171945040	-	1728	protein_coding	- && A2XQE8.1 RecName: Full=Senescence-specific cysteine protease SAG39; AltName: Full=Cysteine proteinase SAG39; AltName: Full=Protein SENESCENCE-ASSOCIATED GENE 39; Flags: Precursor && PF00112:Papain family cysteine protease|PF08246:Cathepsin propeptide inhibitor domain (I29)	Peptidase_C1	682	714	667	147	98	112	27.6667594	33.83714201	30.63659191	6.535454766	3.846816749	5.2298792
Zm00001eb134420	1552.136813	1597.136849	1511.382878	649.987927	691.2542918	664.716919	1553.55218	668.6530459	1.215433184	8.82E-62	3.22E-60	-	3	110158712	110159576	+	865	misc_non_coding	- && - && -	-	1708	1499	1461	646	776	628	138.4169947	141.9138315	134.0579162	57.37446211	60.85058735	58.58155687
Zm00001eb192690	1346.760396	1377.650398	1343.796275	499.0619378	515.768344	575.8057387	1356.069023	530.2120068	1.355954516	9.64E-62	3.51E-60	-	4	180205903	180209319	-	2450	protein_coding	- && P40781.1 RecName: Full=Protein CYPRO4 [Cynara cardunculus] && PF08553:VID27 cytoplasmic protein	-	1482	1293	1299	496	579	544	42.40331167	43.21869418	42.08248939	15.55313024	16.02993053	17.91637684
Zm00001eb404990	1598.482818	1521.488606	1639.659043	642.9447142	670.7660847	704.9386434	1586.543489	672.8831474	1.238092941	1.12E-61	4.07E-60	-	10	1062847	1083260	+	2762	protein_coding	- && Q8LPS1.1 RecName: Full=Long chain acyl-CoA synthetase 6, peroxisomal; Flags: Precursor && PF00501:AMP-binding enzyme	AMP-binding	1759	1428	1585	639	753	666	44.64366309	42.33930585	45.54743747	17.77376364	18.49228009	19.45664379
Zm00001eb118760	767.8896995	838.5234825	680.6912619	167.0247614	202.2096962	161.945364	762.368148	177.0599405	2.101937966	1.40E-61	5.08E-60	-	3	1311341	1314009	-	2315	protein_coding	- && Q9C519.1 RecName: Full=WRKY transcription factor 6; AltName: Full=WRKY DNA-binding protein 6; Short=AtWRKY6 && PF03106:WRKY DNA -binding domain	WRKY	845	787	658	166	227	153	25.58723574	27.83959656	22.55969658	5.508829223	6.651108347	5.332830849
Zm00001eb306020	757.8935022	877.9458064	806.8984563	219.345771	242.2953188	218.0440849	814.2459216	226.5617249	1.842614278	1.46E-61	5.31E-60	-	7	37859010	37861985	-	1946	protein_coding	- && Q9S7P9.1 RecName: Full=SNAP25 homologous protein SNAP33; Short=AtSNAP33; AltName: Full=Snap25a; AltName: Full=Synaptosomal-associated protein SNAP25-like 1; Short=SNAP-25-like protein 1 && -	-	834	824	780	218	272	206	30.04283216	34.67556739	31.81340269	8.60628798	9.480805321	8.541649717
Zm00001eb419040	18.17490413	21.30936423	6.206911202	378.3211464	302.8691485	384.2233146	15.23039319	355.1378698	-4.536957321	1.81E-61	6.54E-60	-	10	98130426	98132552	+	2034	protein_coding	- && Q42798.1 RecName: Full=3,9-dihydroxypterocarpan 6A-monooxygenase; AltName: Full=Cytochrome P450 93A1; AltName: Full=Dihydroxypterocarpan 6a-hydroxylase; Short=D6aH && PF00067:Cytochrome P450	p450	20	20	6	376	340	363	0.689281629	0.805226849	0.234130859	14.20166006	11.33827873	14.40035006
Zm00001eb290720	794.2433105	782.0536673	754.1397111	1950.969954	1695.17644	1834.322326	776.8122296	1826.822907	-1.232695935	1.89E-61	6.83E-60	-	6	165514145	165517216	+	2337	protein_coding	- && Q9LZV4.1 RecName: Full=Serine/threonine-protein kinase STN8, chloroplastic; AltName: Full=Protein STATE TRANSITION 8; Flags: Precursor && PF00069:Protein kinase domain	Pkinase	874	734	729	1939	1903	1733	26.21623836	25.72033068	24.75866205	63.7413582	55.2330768	59.83526564
Zm00001eb213420	67.24714528	67.12449733	68.27602323	473.9076062	470.3379717	403.2757104	67.54922195	449.1737628	-2.734230521	2.09E-61	7.56E-60	-	5	5229468	5231207	+	1740	protein_coding	- && Q9FKA9.1 RecName: Full=Protein LATE FLOWERING && -	-	74	63	66	471	528	381	2.981261888	2.965039624	3.010599902	20.79571588	20.58277066	17.66823229
Zm00001eb198120	1826.577865	1710.07648	1548.624345	3407.908837	3372.537047	3577.616539	1695.092897	3452.687474	-1.025181258	2.23E-61	8.02E-60	-	4	198985040	198988234	+	1988	protein_coding	- && Q9LSE4.1 RecName: Full=Protein COFACTOR ASSEMBLY OF COMPLEX C SUBUNIT B CCB1, chloroplastic; Flags: Precursor && PF12046:Protein of unknown function (DUF3529)	-	2010	1605	1497	3387	3786	3380	70.87569558	66.11467342	59.76731917	130.8883621	129.1764634	137.1884955
Zm00001eb094750	340.7794524	384.6340244	343.4490865	1202.377048	1048.461729	1039.414036	356.2875211	1096.750937	-1.623304575	2.92E-61	1.05E-59	-	2	161757465	161760100	+	2045	protein_coding	- && - && PF00370:FGGY family of carbohydrate kinases, N-terminal domain	FGGY_N	375	361	332	1195	1177	982	12.85451254	14.45616478	12.88555495	44.89281198	39.03932601	38.74677391
Zm00001eb229440	476.1824882	451.7585217	450.0010622	3.018519785	3.563166452	8.467731452	459.314024	5.016472563	6.548940143	3.26E-61	1.17E-59	-	5	69448148	69449429	+	1282	protein_coding	- && P29038.1 RecName: Full=L-lactate dehydrogenase; Short=LDH && PF00056:lactate/malate dehydrogenase, NAD binding domain|PF02866:lactate/malate dehydrogenase, alpha/beta C-terminal domain	-	524	424	435	3	4	8	28.65239427	27.08426359	26.93144077	0.179777545	0.211636771	0.503523025
Zm00001eb277840	681.5589049	725.5838521	692.0705991	2159.247819	1680.032982	2186.791648	699.7377853	2008.690816	-1.520830606	3.57E-61	1.28E-59	-	6	116262959	116264480	+	1264	protein_coding	- && - && PF04398:Protein of unknown function, DUF538	-	750	681	669	2146	1886	2066	41.59411098	44.1203794	42.00852179	130.4322122	101.2077512	131.886583
Zm00001eb351620	508.8973156	464.5441403	494.4839258	42.25927699	82.84362002	56.09872087	489.3084606	60.40053929	3.006307158	4.13E-61	1.48E-59	-	8	120262287	120265160	-	859	protein_coding	- && - && -	-	560	436	478	42	93	53	45.69961275	41.56545375	44.16651058	3.756283331	7.343598855	4.978517968
Zm00001eb008920	975.9923518	1023.914951	930.0021952	2535.556619	2114.739289	2265.118163	976.6364994	2305.138024	-1.238652214	5.15E-61	1.84E-59	-	1	27453260	27455550	-	2201	protein_coding	- && Q9XF43.1 RecName: Full=3-ketoacyl-CoA synthase 6; Short=KCS-6; AltName: Full=Cuticular protein 1; AltName: Full=Eceriferum 6; AltName: Full=Very long-chain fatty acid condensing enzyme 6; Short=VLCFA condensing enzyme 6 && PF08392:FAE1/Type III polyketide synthase-like protein|PF08541:3-Oxoacyl-[acyl-carrier-protein (ACP)] synthase III C terminal	-	1074	961	899	2520	2374	2140	34.20596882	35.75547447	32.41887987	87.95949245	73.16103366	78.45327973
Zm00001eb073590	362.5893374	357.9973191	349.6559977	27.16667806	42.75799743	29.63706008	356.7475514	33.18724519	3.413425715	1.17E-60	4.17E-59	-	2	17264741	17266933	-	2193	protein_coding	- && O82752.1 RecName: Full=Protein DETOXIFICATION 49; Short=AtDTX49; AltName: Full=Multidrug and toxic compound extrusion protein 49; Short=MATE protein 49; AltName: Full=Protein NOVEL ION CARRIER 1; Short=Protein NIC1 && PF01554:MatE	MatE	399	336	338	27	48	28	12.75416176	12.5469985	12.23309714	0.945861066	1.484642082	1.030236122
Zm00001eb377860	959.6349381	956.790454	898.9676391	2024.420602	2064.854959	1922.17504	938.4643437	2003.816867	-1.094504563	1.17E-60	4.17E-59	-	9	23908730	23911916	-	1539	protein_coding	- && Q9XJ36.1 RecName: Full=ATP-dependent Clp protease proteolytic subunit-related protein 2, chloroplastic; Short=ClpR2; Short=nClpP2; Flags: Precursor && PF00574:Clp protease	-	1056	898	869	2012	2318	1816	48.09976506	47.78338556	44.81666261	100.4365007	102.1630788	95.21263787
Zm00001eb068660	36.34980826	64.99356091	52.75874522	506.1051506	414.2181001	423.3865726	51.36737146	447.9032744	-3.136312795	1.23E-60	4.39E-59	-	2	6134997	6136220	+	1224	protein_coding	- && Q00451.1 RecName: Full=36.4 kDa proline-rich protein && PF14547:Hydrophobic seed protein	-	40	61	51	503	465	400	2.290847768	4.081197553	3.307098377	31.57103239	25.76859239	26.36913882
Zm00001eb253030	351.6843949	461.3477356	348.6215125	1282.870909	1227.510843	1197.125534	387.217881	1235.835762	-1.676913061	1.24E-60	4.40E-59	-	5	211758308	211763236	+	2103	protein_coding	- && Q8S9J6.1 RecName: Full=Aspartyl protease family protein At5g10770; Flags: Precursor && PF14541:Xylanase inhibitor C-terminal|PF14543:Xylanase inhibitor N-terminal	-	387	433	337	1275	1378	1131	12.89998927	16.86117454	12.71888335	46.57717333	44.445634	43.39510119
Zm00001eb156040	1887.463794	1876.289521	1680.003965	783.8089708	774.0979118	686.9447141	1814.58576	748.2838655	1.27713771	1.40E-60	4.98E-59	-	3	212115620	212117266	+	1647	protein_coding	- && Q8RZX9.1 RecName: Full=AP2/ERF and B3 domain-containing protein Os01g0693400 && PF02362:B3 DNA binding domain|PF00847:AP2 domain	B3	2077	1761	1624	779	869	649	88.40168725	87.55983957	78.26197107	36.3367495	35.78865177	31.79570586
Zm00001eb380570	23.62737537	14.91655496	20.68970401	346.123602	317.1218143	306.9552651	19.74454478	323.4002271	-4.02199056	1.61E-60	5.72E-59	-	9	38676657	38680868	-	2233	protein_coding	- && - && -	-	26	14	20	344	356	290	0.816210696	0.513426775	0.710885455	11.83510011	10.81385235	10.47916426
Zm00001eb296560	2310.030315	2371.732239	2474.488599	1041.389326	1199.005511	1062.700297	2385.417051	1101.031711	1.113634446	1.65E-60	5.87E-59	-	6	177106273	177108810	-	1469	protein_coding	- && Q7GD79.1 RecName: Full=GTP-binding nuclear protein Ran-2; Short=OsRan2; AltName: Full=Ras-related nuclear protein 2 >A2Y7R5.1 RecName: Full=GTP-binding nuclear protein Ran-2; Short=OsRan2; AltName: Full=Ras-related nuclear protein 2 && PF00071:Ras family	Ras	2542	2226	2392	1035	1346	1004	121.3029624	124.0916515	129.2402339	54.1278492	62.15018487	55.14793946
Zm00001eb012560	891.4790476	947.2012401	931.0366804	311.9137111	252.0940265	287.9028694	923.2389894	283.9702023	1.703212071	1.79E-60	6.35E-59	-	1	41367493	41371278	+	3507	protein_coding	- && - && PF13962:Domain of unknown function	-	981	889	900	310	283	272	19.60879464	20.75894104	20.36878385	6.790912653	5.473559336	6.258215462
Zm00001eb099240	1036.878281	1141.116455	1186.554525	409.5125175	378.5864356	355.644721	1121.51642	381.2478913	1.555438147	1.91E-60	6.77E-59	-	2	184391681	184394520	-	2159	protein_coding	- && Q6ES51.1 RecName: Full=Protein TIFY 6b; Short=OsTIFY6b; AltName: Full=Jasmonate ZIM domain-containing protein 4; Short=OsJAZ4; AltName: Full=OsJAZ8 && PF06200:tify domain|PF09425:Divergent CCT motif	Zim	1141	1071	1147	407	425	336	37.04679642	40.62337753	42.16665314	14.48251488	13.35228054	12.55752375
Zm00001eb058810	678.8326692	766.0716442	734.4844923	180.1050138	201.3189046	200.0501556	726.4629352	193.8246913	1.904654993	2.16E-60	7.64E-59	-	1	288099406	288101023	+	1618	protein_coding	- && Q9SY57.1 RecName: Full=Protein PHLOEM PROTEIN 2-LIKE A10; Short=AtPP2-A10 && -	-	747	719	710	179	226	189	32.36381733	36.39062994	34.82877401	8.499174191	9.474342545	9.42541888
Zm00001eb077030	129.0418193	152.3619543	141.7244725	700.2965901	593.2672143	609.6766646	141.0427487	634.4134897	-2.171829024	2.20E-60	7.78E-59	-	2	29106764	29108167	-	1306	protein_coding	- && Q2V4B2.1 RecName: Full=PsbQ-like protein 3, chloroplastic; Flags: Precursor && PF05757:Oxygen evolving enhancer protein 3 (PsbQ)	-	142	143	137	696	666	576	7.621892589	8.966688048	8.325987339	40.94192696	34.5899722	35.5874344
Zm00001eb249290	543.4296335	444.3002442	423.104447	65.40126201	58.79224646	75.15111664	470.2781082	66.44820837	2.829963722	2.31E-60	8.14E-59	-	5	195550986	195552223	-	1238	protein_coding	- && O80337.2 RecName: Full=Ethylene-responsive transcription factor 1A; Short=AtERF1A; AltName: Full=Ethylene-responsive element-binding factor 1A; Short=EREBP-1A && PF00847:AP2 domain	AP2	598	417	409	65	66	71	33.86087652	27.58383274	26.22171056	4.033619505	3.616116816	4.627592166
Zm00001eb013440	15.44866851	13.85108675	15.51727801	313.9260576	292.1796491	338.7092581	14.93901109	314.9383216	-4.394455602	3.32E-60	1.17E-58	-	1	45131280	45134805	+	2643	protein_coding	- && Q9LY46.1 RecName: Full=Protein ESKIMO 1; AltName: Full=Protein trichome birefringence-like 29 && PF13839:GDSL/SGNH-like Acyl-Esterase family found in Pmr5 and Cas1p|PF14416:PMR5 N terminal Domain	-	17	13	15	312	328	320	0.450888766	0.402796223	0.450456079	9.069005126	8.41774647	9.76945166
Zm00001eb125400	1829.304101	2027.586007	1959.31497	735.5126542	857.8323234	853.1239438	1938.735026	815.4896405	1.248338046	3.73E-60	1.31E-58	-	3	23049417	23057160	+	2057	protein_coding	- && Q9LDU0.1 RecName: Full=Metal tolerance protein 7; Short=OsMTP7 && PF16916:Dimerisation domain of Zinc Transporter|PF01545:Cation efflux family	-	2013	1903	1894	731	963	806	68.6004777	75.76065085	73.08092555	27.30142413	31.75492974	31.61681538
Zm00001eb087960	258.9923839	186.456937	162.4141765	2135.099661	1865.317638	2210.077909	202.6211658	2070.165069	-3.350012361	3.81E-60	1.34E-58	-	2	105229640	105232385	-	1550	protein_coding	- && - && PF07468:Agglutinin domain	-	285	175	157	2122	2094	2088	12.88934412	9.245822484	8.039449475	105.1758179	91.63558145	108.6966525
Zm00001eb345910	510.714806	460.2822674	422.0699618	55.33952939	75.71728711	74.09265021	464.3556784	68.38315557	2.7621461	3.93E-60	1.38E-58	-	8	82818056	82821894	-	3739	protein_coding	- && Q2R2D5.1 RecName: Full=Receptor kinase-like protein Xa21; Contains: RecName: Full=Receptor kinase-like protein Xa21, processed; Flags: Precursor && PF00069:Protein kinase domain|PF13855:Leucine rich repeat|PF08263:Leucine rich repeat N-terminal domain	Pkinase	562	432	408	55	85	70	10.53655181	9.461663141	8.660900592	1.130080656	1.541993778	1.51063641
Zm00001eb143500	1878.376342	2177.817025	2175.522376	734.506481	894.3547796	809.7268201	2077.238581	812.8626935	1.351559528	5.42E-60	1.90E-58	-	3	164082467	164083700	+	905	protein_coding	- && - && -	-	2067	2044	2103	730	1004	765	160.1067177	184.9573152	184.4374246	61.96928673	75.24961709	68.20720119
Zm00001eb089590	2903.440935	3019.536912	2834.489449	1393.549967	1514.345742	1277.568983	2919.155765	1395.154897	1.063502335	5.71E-60	2.00E-58	-	2	117262167	117266429	+	1642	protein_coding	- && Q8LF05.1 RecName: Full=Rhomboid-like protein 19; Short=AtRBL19 && PF08551:Eukaryotic integral membrane protein (DUF1751)	-	3195	2834	2740	1385	1700	1207	136.4003129	141.3402625	132.4450605	64.80057165	70.22551444	59.31321846
Zm00001eb248540	338.0532168	419.7944754	406.5526838	40.24693046	44.53958065	47.63098942	388.1334586	44.13916685	3.135865458	9.31E-60	3.24E-58	-	5	192900017	192902030	+	1758	protein_coding	- && A4UHT7.1 RecName: Full=Salutaridine reductase && PF00106:short chain dehydrogenase	adh_short	372	394	393	40	50	45	14.83343476	18.35340091	17.74320358	1.748007683	1.929169088	2.065432546
Zm00001eb280720	14.5399233	8.523745693	17.58624841	405.4878244	350.0811039	281.5520708	13.54997247	345.7069997	-4.666274174	1.10E-59	3.83E-58	-	6	129034798	129038304	-	1532	protein_coding	- && Q9ZU94.2 RecName: Full=Cysteine-rich repeat secretory protein 12; AltName: Full=Plasmodesmata-located protein 6; Short=PDLP6; Flags: Precursor && PF01657:Salt stress response/antifungal	-	16	8	17	403	393	266	0.732114274	0.427632222	0.880741604	20.20917094	17.40014814	14.01006804
Zm00001eb194450	741.5360885	714.92917	714.8292735	200.2284791	144.3082413	184.1731591	723.764844	176.2366265	2.043113941	1.17E-59	4.07E-58	-	4	186803940	186809634	+	3544	protein_coding	- && Q9CA63.1 RecName: Full=F-box/kelch-repeat protein At1g74510 && PF01344:Kelch motif	Kelch_1	816	671	691	199	162	174	16.1403929	15.50486565	15.47542875	4.31381563	3.1005623	3.961620845
Zm00001eb313530	137.2205262	110.808694	103.44852	665.0805259	582.577715	551.4610108	117.1592467	599.7064172	-2.350591073	1.38E-59	4.78E-58	-	7	123748307	123752354	-	3649	protein_coding	- && Q69L19.2 RecName: Full=Probable xyloglucan glycosyltransferase 2; AltName: Full=Cellulose synthase-like protein C2; AltName: Full=OsCslC2 && PF13641:Glycosyltransferase like family 2	-	151	104	100	661	654	521	2.90081973	2.333988309	2.175126365	13.91649323	12.15690564	11.52076275
Zm00001eb186320	1548.501832	1710.07648	1580.693386	663.0681794	718.8688318	654.1322547	1613.090566	678.6897553	1.247121758	1.85E-59	6.39E-58	-	4	156853851	156858009	+	1542	protein_coding	- && Q05737.1 RecName: Full=GTP-binding protein YPTM2 && PF00071:Ras family	Ras	1704	1605	1528	659	807	618	77.46452701	85.23733512	78.64974818	32.83244742	35.49836264	32.33861936
Zm00001eb157310	446.1938964	544.4542561	513.1046594	1456.938883	1290.757047	1396.117223	501.2509373	1381.271051	-1.464313563	1.85E-59	6.40E-58	-	3	216094109	216095684	+	1576	protein_coding	- && Q8LEJ6.2 RecName: Full=Fasciclin-like arabinogalactan protein 11; Flags: Precursor && PF02469:Fasciclin domain	-	491	511	496	1448	1449	1319	21.83951229	26.55240645	24.9795045	70.58534881	62.36362236	67.53143146
Zm00001eb316960	410.7528333	381.4376198	370.3457017	36.22223742	54.3382884	47.63098942	387.5120516	46.06383841	3.067223884	1.87E-59	6.44E-58	-	7	139324106	139328764	+	2994	protein_coding	- && Q9XHL5.2 RecName: Full=3-hydroxy-3-methylglutaryl-coenzyme A reductase 3; Short=HMG-CoA reductase 3 && PF00368:Hydroxymethylglutaryl-coenzyme A reductase	-	452	358	358	36	61	45	10.58289033	9.791978044	9.490510775	0.923746745	1.381965495	1.21276901
novel.1118	1417.642522	1387.239612	1243.451211	496.043418	543.382884	504.8884878	1349.444448	514.7715966	1.389581702	2.03E-59	6.99E-58	-	2	202542902	202546995	+	3960	-	- && - && -	-	1560	1302	1202	493	610	477	27.61512855	26.92495578	24.0917106	9.564316733	10.4484967	9.719424851
Zm00001eb140430	2434.528408	2425.00565	2391.729783	1273.815349	1128.632974	1155.845343	2417.087947	1186.097889	1.027685685	2.13E-59	7.30E-58	-	3	148875474	148877301	+	1828	protein_coding	- && Q9SJA7.1 RecName: Full=Probable sarcosine oxidase && PF01266:FAD dependent oxidoreductase	DAO	2679	2276	2312	1266	1267	1092	102.7339955	101.9612771	100.3852707	53.20589227	47.01317525	48.20186256
Zm00001eb277000	243.5437153	269.5634575	277.2420337	838.1423269	866.7402395	823.4868837	263.4497355	842.7898167	-1.680154213	3.73E-59	1.28E-57	-	6	113385628	113391676	-	2660	protein_coding	- && Q9SJE2.1 RecName: Full=Palmitoyl-acyl carrier protein thioesterase, chloroplastic; AltName: Full=16:0-acyl-carrier protein thioesterase; Short=16:0-ACP thioesterase; AltName: Full=Acyl-[acyl-carrier-protein] hydrolase; AltName: Full=Acyl-acyl carrier protein thioesterase B1; Short=AtFATB1; Flags: Precursor && PF01643:Acyl-ACP thioesterase|PF12590:Acyl-ATP thioesterase	-	268	253	268	833	973	778	7.062700893	7.788935095	7.996713069	24.05833574	24.81134824	23.60018098
Zm00001eb400760	58.15969322	49.01153773	80.68984563	462.8397003	438.2694736	437.1466362	62.62035886	446.0852701	-2.833309671	4.45E-59	1.52E-57	-	9	154333225	154340020	+	1558	protein_coding	- && Q9SRW7.1 RecName: Full=Adenylyl-sulfate kinase 3; AltName: Full=ATP adenosine-5'-phosphosulfate 3'-phosphotransferase 3; AltName: Full=Adenosine-5'-phosphosulfate kinase 3; Short=APS kinase 3 && PF01583:Adenylylsulphate kinase	-	64	46	78	460	492	413	2.879586822	2.417851249	3.973612428	22.6825875	21.41986899	21.38946744
Zm00001eb248960	449.8288772	532.7341058	507.9322334	75.46299462	97.09628583	68.80031805	496.8317388	80.4531995	2.617596052	4.66E-59	1.59E-57	-	5	194703268	194704208	-	743	protein_coding	- && Q42342.2 RecName: Full=Cytochrome b5 isoform E; Short=AtCb5-E; AltName: Full=Cytochrome b5 isoform 1; AltName: Full=Cytochrome b5 isoform A; Short=AtCb5-A && PF00173:Cytochrome b5-like Heme/Steroid binding domain	-	495	500	491	75	109	65	46.70184541	55.10872851	52.45066929	7.754872576	9.950773592	7.058979424
Zm00001eb025310	1016.885886	1135.789114	977.5885144	2338.34666	2174.422328	2284.170559	1043.421171	2265.646516	-1.118997338	5.29E-59	1.81E-57	-	1	107798605	107807497	-	1422	protein_coding	- && Q94B60.1 RecName: Full=ATP-dependent Clp protease proteolytic subunit 4, chloroplastic; AltName: Full=Endopeptidase ClpP4; Short=nClpP4; AltName: Full=nClpP3; Flags: Precursor && PF00574:Clp protease	-	1119	1066	945	2324	2441	2158	55.16303429	61.38988342	52.74612602	125.5563679	116.4360178	122.4529401
Zm00001eb365750	24.53612058	10.65468212	8.275881603	382.3458394	298.4151904	352.4693217	14.48889476	344.4101172	-4.534555197	6.42E-59	2.19E-57	-	8	170675151	170678976	-	2456	protein_coding	- && Q8LPG9.1 RecName: Full=Protein IQ-DOMAIN 14 && -	-	27	10	8	380	335	333	0.770642682	0.333434734	0.258535378	11.88659459	9.2519996	10.94040109
Zm00001eb106390	383.4904771	333.4915502	304.1386489	15.09259892	20.4882071	31.75399295	340.3735588	22.44493299	3.934279227	7.04E-59	2.40E-57	-	2	210715315	210718192	-	2260	protein_coding	- && Q0D5R3.1 RecName: Full=Cysteine-rich receptor-like protein kinase 6; Short=Cysteine-rich RLK6; Flags: Precursor && PF01657:Salt stress response/antifungal|PF07714:Protein tyrosine kinase	Pkinase_Tyr	422	313	294	15	23	30	13.08945814	11.34162017	10.32517086	0.509900029	0.690301088	1.071100418
Zm00001eb426350	1031.425809	1058.009934	1077.933579	383.3520127	405.310184	382.1063818	1055.789774	390.2561928	1.434474838	7.20E-59	2.45E-57	-	10	132635204	132637210	+	2007	misc_non_coding	- && Q7XQ12.1 RecName: Full=Ammonium transporter 1 member 1; Short=OsAMT1;1 && PF00909:Ammonium Transporter Family	Ammonium_transp	1135	993	1042	381	455	361	39.64296653	40.51735405	41.20773105	14.58410625	15.37740968	14.51366861
Zm00001eb159290	664.2927459	706.4054243	579.3117122	156.9630288	149.652991	154.536099	650.0032942	153.7173729	2.080922572	8.56E-59	2.91E-57	-	3	222637354	222639981	+	2417	protein_coding	- && Q9LUC6.1 RecName: Full=Cytochrome P450 72A14 && PF00067:Cytochrome P450	p450	731	663	560	156	168	146	21.20109945	22.4634304	18.38949201	4.958498252	4.714675342	4.874090385
Zm00001eb025880	77.24334255	82.04105229	58.96565642	526.2286158	435.5970988	455.1405656	72.75001709	472.3220934	-2.69715575	1.39E-58	4.70E-57	-	1	114276473	114278942	-	2250	protein_coding	- && P46032.1 RecName: Full=Protein NRT1/ PTR FAMILY 8.3; Short=AtNPF8.3; AltName: Full=Histidine-transporting protein; AltName: Full=Peptide transporter PTR2 && PF00854:POT family	-	85	77	57	523	489	430	2.64822002	2.802511526	2.010715814	17.85752995	14.74162983	15.42067238
Zm00001eb294110	123.5893481	184.3260006	167.5866025	703.3151099	717.0872485	683.7693148	158.5006504	701.3905577	-2.152628938	1.42E-58	4.80E-57	-	6	172900932	172905794	+	2653	protein_coding	- && Q8L4D8.1 RecName: Full=Protein IQ-DOMAIN 31 && PF13178:Protein of unknown function (DUF4005)	-	136	173	162	699	805	646	3.593513785	5.340083569	4.846588199	20.24147434	20.58153638	19.64774175
Zm00001eb142370	296.2509373	293.0037582	340.3456309	9.055559355	10.68949936	16.9354629	309.8667755	12.22684054	4.67682827	1.85E-58	6.25E-57	-	3	158072022	158077317	-	2898	protein_coding	- && Q5JK32.2 RecName: Full=Potassium transporter 5; AltName: Full=OsHAK5 && PF02705:K+ potassium transporter	K_trans	326	275	329	9	12	16	7.885638714	7.770939236	9.010644855	0.238586763	0.280867847	0.445491041
Zm00001eb245370	231.7300277	246.1231569	210.0004957	804.9386093	744.7017885	805.4929544	229.2845601	785.0444507	-1.775173228	1.93E-58	6.52E-57	-	5	181576489	181581218	+	2921	protein_coding	- && Q15KI9.2 RecName: Full=Protein PHYLLO, chloroplastic; Includes: RecName: Full=Inactive isochorismate synthase; AltName: Full=MENF; Includes: RecName: Full=2-succinyl-5-enolpyruvyl-6-hydroxy-3-cyclohexene-1-carboxylate synthase; AltName: Full=MEND; Includes: RecName: Full=o-succinylbenzoate synthase; AltName: Full=MENC; Includes: RecName: Full=2-succinyl-6-hydroxy-2,4-cyclohexadiene-1-carboxy…	-	255	231	203	800	836	761	6.119645715	6.47619062	5.515981957	21.0407224	19.41305483	21.02182774
Zm00001eb379090	85.42204941	135.3144629	122.0692536	642.9447142	566.5434659	616.0274631	114.2685886	608.5052144	-2.42043641	2.10E-58	7.08E-57	-	9	28621983	28624094	-	1611	protein_coding	- && Q9KDD4.1 RecName: Full=5'-methylthioadenosine/S-adenosylhomocysteine nucleosidase; Short=MTA/SAH nucleosidase; Short=MTAN; AltName: Full=5'-methylthioadenosine nucleosidase; Short=MTA nucleosidase; AltName: Full=S-adenosylhomocysteine nucleosidase; Short=AdoHcy nucleosidase; Short=SAH nucleosidase; Short=SRH nucleosidase && PF01048:Phosphorylase superfamily	-	94	127	118	639	636	582	4.090251098	6.455760063	5.813595658	30.4724613	26.77816024	29.15042006
Zm00001eb244650	1418.551267	1338.228074	1527.934641	543.3335613	522.0038853	598.0335338	1428.237994	554.4569935	1.366818935	2.24E-58	7.54E-57	-	5	178922436	178927043	-	2691	protein_coding	- && Q0E079.1 RecName: Full=Probable bifunctional riboflavin biosynthesis protein RIBA 2, chloroplastic; Short=OsRIBA2; Includes: RecName: Full=3,4-dihydroxy-2-butanone 4-phosphate synthase; Short=DHBP synthase; Includes: RecName: Full=GTP cyclohydrolase-2; AltName: Full=GTP cyclohydrolase II; Flags: Precursor && PF00926:3,4-dihydroxy-2-butanone 4-phosphate synthase|PF00925:GTP cyclohydrolase II	DHBP_synthase	1561	1256	1477	540	586	565	40.66369713	38.2221526	43.56373961	15.41637545	14.77076807	16.94151026
Zm00001eb033580	1082.315541	1149.6402	1045.864538	390.3952255	419.5628498	386.3402475	1092.60676	398.7661076	1.452511309	2.34E-58	7.86E-57	-	1	186458606	186461063	+	1609	protein_coding	- && O05413.1 RecName: Full=Probable nitronate monooxygenase; AltName: Full=Nitroalkane oxidase && PF03060:Nitronate monooxygenase	NPD	1191	1079	1011	388	471	365	51.88876977	54.91672134	49.87161904	18.52583953	19.85564611	18.30434503
Zm00001eb361350	497.9923732	464.5441403	455.1734882	1339.216611	1188.316012	1222.528728	472.5700005	1250.02045	-1.401750196	2.60E-58	8.73E-57	-	8	158693238	158696975	-	1618	protein_coding	- && - && PF08241:Methyltransferase domain	Methyltransf_11	548	436	440	1331	1334	1155	23.74213106	22.06719701	21.58402897	63.1977701	55.92377414	57.59978204
Zm00001eb397710	1417.642522	1568.369208	1638.624557	558.4261602	588.8132563	649.8983889	1541.545429	599.0459351	1.363819687	2.64E-58	8.87E-57	-	9	145850722	145855275	-	1892	protein_coding	- && Q93Y40.1 RecName: Full=Oxysterol-binding protein-related protein 3C; AltName: Full=OSBP-related protein 3C && PF01237:Oxysterol-binding protein	-	1560	1472	1584	555	661	614	57.79910626	63.7126807	66.44960461	22.53585645	23.69733392	26.18572558
Zm00001eb141870	267.1710907	188.5878735	216.2074069	896.5003761	807.0572015	898.6380004	223.9887903	867.398526	-1.947487897	2.94E-58	9.85E-57	-	3	155908490	155909494	-	910	protein_coding	- && Q0JG75.2 RecName: Full=Photosystem II reaction center PSB28 protein, chloroplastic; AltName: Full=Photosystem II protein W-like; Flags: Precursor && PF03912:Psb28 protein	-	294	177	209	891	906	849	22.64767347	15.92836043	18.22901699	75.2209005	67.5314331	75.28070387
Zm00001eb073980	88.14828503	91.6302662	63.10359722	489.0002051	454.3037227	527.1162829	80.96071615	490.1400702	-2.595122579	5.32E-58	1.78E-56	-	2	19005592	19010923	+	3633	protein_coding	- && Q8W486.1 RecName: Full=Uncharacterized protein At1g04910 && PF10250:GDP-fucose protein O-fucosyltransferase	-	97	86	61	486	510	498	1.871647218	1.938528783	1.332670527	10.27715929	9.521907078	11.06066702
Zm00001eb091360	339.8707072	331.3606138	364.1387905	1023.278207	942.4575267	996.0169121	345.1233705	987.2508819	-1.515938749	8.27E-58	2.76E-56	-	2	136158418	136159413	-	996	protein_coding	- && Q9SS03.1 RecName: Full=Dirigent protein 21; Short=AtDIR21; Flags: Precursor && PF03018:Dirigent-like protein	-	374	311	352	1017	1058	941	26.32266887	25.57056069	28.05056937	78.44474056	72.0519087	76.23381574
Zm00001eb010070	20.90113975	35.16045098	22.75867441	332.0371763	324.2481472	320.7153287	26.27342171	325.6668841	-3.644087184	8.35E-58	2.78E-56	-	1	31837796	31843682	-	2939	protein_coding	- && Q9SIS3.1 RecName: Full=65-kDa microtubule-associated protein 6; Short=AtMAP65-6 && PF03999:Microtubule associated protein (MAP65/ASE1 family)	-	23	33	22	330	364	303	0.548587499	0.919503855	0.594129957	8.62614135	8.400806051	8.318794874
novel.1993	667.0189816	736.2385342	746.8983147	160.9877219	199.5373213	196.8747563	716.7186102	185.7999332	1.945719855	1.00E-57	3.33E-56	-	4	108086855	108098567	+	10627	-	- && - && -	-	734	691	722	160	224	186	4.841757524	5.324840055	5.39243443	1.156675452	1.429738126	1.412276188
Zm00001eb023780	1200.452418	1124.068963	1277.589222	2905.82838	2438.096645	2840.923902	1200.703535	2728.282976	-1.183240408	1.44E-57	4.79E-56	-	1	95697323	95699508	+	1801	protein_coding	- && Q8S9H7.1 RecName: Full=Transcription factor DIVARICATA && PF00249:Myb-like DNA-binding domain	Myb_DNA-binding	1321	1055	1235	2888	2737	2684	51.41700332	47.97090891	54.42664959	123.1929039	103.0813851	120.2503009
Zm00001eb125350	547.9733595	464.5441403	545.1737006	109.6728855	98.87786905	97.3789117	519.2304001	101.9765554	2.34928456	1.56E-57	5.19E-56	-	3	22731736	22733053	+	1318	protein_coding	- && - && -	-	603	436	527	109	111	92	32.07152113	27.09007949	31.73610036	6.353503949	5.71250679	5.63235202
Zm00001eb076030	411.6615785	408.074325	408.6216542	1207.407914	1040.444604	1144.202212	409.4525192	1130.68491	-1.464488588	1.61E-57	5.34E-56	-	2	25694955	25698519	+	1572	protein_coding	- && P29102.1 RecName: Full=3-isopropylmalate dehydrogenase, chloroplastic; Short=3-IPM-DH; Short=IMDH; AltName: Full=Beta-IPM dehydrogenase; Flags: Precursor && PF00180:Isocitrate/isopropylmalate dehydrogenase	-	453	383	395	1200	1168	1081	20.20055572	19.9519539	19.94357037	58.64499058	50.39755434	55.48690811
Zm00001eb222850	396.21291	381.4376198	431.3803286	1118.864667	1052.915687	1099.746622	403.0102861	1090.508992	-1.435824744	2.10E-57	6.95E-56	-	5	34580989	34582135	+	968	protein_coding	- && O22795.2 RecName: Full=50S ribosomal protein L28, chloroplastic; AltName: Full=CL28; Flags: Precursor && PF00830:Ribosomal L28 family	-	436	358	417	1112	1182	1039	31.57394068	30.28634531	34.19157083	88.25344078	82.82496861	86.60791098
Zm00001eb349870	597.9543459	630.7571813	495.518411	1660.185882	1543.741865	1469.151407	574.7433127	1557.693051	-1.438241666	2.17E-57	7.19E-56	-	8	110105714	110111175	+	988	protein_coding	- && Q6AUK5.1 RecName: Full=Peptide methionine sulfoxide reductase B3, chloroplastic; Short=OsMSRB3; AltName: Full=Peptide-methionine (R)-S-oxide reductase; Flags: Precursor && PF01641:SelR domain	-	658	592	479	1650	1733	1388	46.68599356	49.06863338	38.48016493	128.3007562	118.9763877	113.3574048
Zm00001eb139540	250.813677	335.6224867	242.0695369	1141.000479	985.2155241	964.2629191	276.1685668	1030.159641	-1.901907872	2.27E-57	7.49E-56	-	3	144782644	144784065	-	1422	misc_non_coding	- && Q9SJ54.1 RecName: Full=NDR1/HIN1-like protein 12 && PF03168:Late embryogenesis abundant protein	-	276	315	234	1134	1106	911	13.60589586	18.14053778	13.06094549	61.26545661	52.75634399	51.69352569
Zm00001eb027970	18.17490413	19.17842781	26.89661521	316.9445774	305.5415233	298.4875337	21.41664905	306.9912115	-3.847441879	2.60E-57	8.59E-56	-	1	144603972	144609481	-	2830	protein_coding	- && Q9C8M9.1 RecName: Full=Protein STRUBBELIG-RECEPTOR FAMILY 6; AltName: Full=Leucine-rich repeat receptor kinase-like protein SRF6; Flags: Precursor && PF07714:Protein tyrosine kinase|PF08263:Leucine rich repeat N-terminal domain|PF13855:Leucine rich repeat	Pkinase_Tyr	20	18	26	315	343	282	0.495405948	0.520865113	0.729197663	8.55118564	8.221041589	8.040444267
Zm00001eb108400	737.9011077	641.4118634	806.8984563	172.0556277	194.1925717	183.1146927	728.7371425	183.120964	1.991552841	3.02E-57	9.96E-56	-	2	216094940	216101492	-	4440	protein_coding	- && Q9ZVM9.1 RecName: Full=Probable serine/threonine-protein kinase At1g54610 && PF00069:Protein kinase domain	Pkinase	812	602	780	171	218	173	12.82007943	11.10331655	13.94344181	2.958798275	3.330371522	3.143985295
Zm00001eb013760	284.4372496	311.1167178	276.2075485	1039.376979	911.2798202	869.0009403	290.587172	939.8859132	-1.694396651	3.19E-57	1.05E-55	-	1	45975492	45979512	-	1589	protein_coding	- && P71019.2 RecName: Full=Malonyl CoA-acyl carrier protein transacylase; Short=MCT && PF00698:Acyl transferase domain	Acyl_transf_1	313	292	267	1033	1023	821	13.80823269	15.04867124	13.33661825	49.94346167	43.66876374	41.69045482
Zm00001eb329240	145.399233	184.3260006	184.1383657	705.3274564	642.260753	725.0495056	171.2878664	690.8792383	-2.015673506	3.20E-57	1.05E-55	-	7	179191164	179192523	+	1088	protein_coding	- && B6RGY0.1 RecName: Full=Peptide deformylase 1A, chloroplastic; Short=OsPDF1A; Short=PDF 1A; Flags: Precursor && PF01327:Polypeptide deformylase	Pep_deformylase	160	173	178	701	721	685	10.30881496	13.02136186	12.98522451	49.49842031	44.94956882	50.80179402
Zm00001eb225200	355.3193757	363.3246602	356.8973941	40.24693046	43.64878904	22.22779506	358.51381	35.37450486	3.326906591	3.29E-57	1.08E-55	-	5	48606118	48607429	-	1205	protein_coding	- && Q9T076.1 RecName: Full=Early nodulin-like protein 2; AltName: Full=Phytocyanin-like protein; Flags: Precursor && PF02298:Plastocyanin-like domain	Cu_bind_like	391	341	345	40	49	21	22.74612216	23.17429507	22.72429425	2.550205399	2.758215495	1.406208183
Zm00001eb230760	121.7718577	128.9216536	133.4485909	554.4014672	536.2565511	624.4951946	128.0473674	571.7177376	-2.159145802	4.16E-57	1.36E-55	-	5	74705504	74707799	+	950	protein_coding	- && F4KDA6.1 RecName: Full=Protein LOW PSII ACCUMULATION 2, chloroplastic; Flags: Precursor && -	-	134	121	129	551	602	590	9.88778125	10.43040004	10.77765955	44.55846384	42.9825371	50.11246656
Zm00001eb309910	15.44866851	22.37483244	11.3793372	340.0865624	272.5822336	330.2415266	16.40094605	314.3034409	-4.265702614	4.63E-57	1.51E-55	-	7	93292688	93293824	-	1137	protein_coding	- && Q08632.1 RecName: Full=Short-chain type dehydrogenase/reductase && PF00106:short chain dehydrogenase	adh_short	17	21	11	338	306	312	1.048108187	1.512509219	0.767875085	22.83802017	18.25492792	22.14172755
Zm00001eb312910	460.7338197	440.0383714	407.587169	1281.864735	1110.817142	1330.492304	436.1197867	1241.05806	-1.506628394	5.74E-57	1.88E-55	-	7	120462501	120464930	+	2430	protein_coding	- && Q6Z9F4.1 RecName: Full=CBL-interacting protein kinase 6; AltName: Full=OsCIPK06 && PF00069:Protein kinase domain	Pkinase	507	413	394	1274	1247	1257	14.6257903	13.91819697	12.86910381	40.27776567	34.80802167	41.73941686
Zm00001eb226490	181.7490413	231.2066019	208.9660105	855.2472724	708.1793324	824.5453501	207.3072179	795.9906516	-1.943564643	6.95E-57	2.26E-55	-	5	55916170	55918141	-	1870	protein_coding	- && Q38907.2 RecName: Full=Probable xyloglucan endotransglucosylase/hydrolase protein 25; Short=At-XTH25; Short=XTH-25; Flags: Precursor && PF00722:Glycosyl hydrolases family 16|PF06955:Xyloglucan endo-transglycosylase (XET) C-terminus	-	200	217	202	850	795	779	7.497319968	9.502925569	8.573696756	34.92042621	28.8366418	33.61346042
Zm00001eb194190	144.4904878	172.6058503	141.7244725	859.2719654	619.9909627	707.0555763	152.9402702	728.7728348	-2.253640176	7.26E-57	2.36E-55	-	4	185718930	185720002	-	1073	protein_coding	- && Q9SIE7.1 RecName: Full=PLAT domain-containing protein 2; Short=AtPLAT2; Short=PLAT domain protein 2; Flags: Precursor && PF01477:PLAT/LH2 domain	-	159	162	137	854	696	668	10.38759621	12.36387179	10.13396036	61.14491776	43.99756873	50.23357809
Zm00001eb068770	727.9049104	710.6672971	762.4155927	1892.611905	1601.64332	1747.528078	733.6626001	1747.261101	-1.251256831	8.29E-57	2.69E-55	-	2	6256399	6261275	+	2445	protein_coding	- && B6U151.1 RecName: Full=Glutamyl-tRNA(Gln) amidotransferase subunit A, chloroplastic/mitochondrial; Short=Glu-AdT subunit A; Flags: Precursor && PF01425:Amidase	Amidase	801	667	737	1881	1798	1651	22.96525697	22.34015442	23.92472642	59.10335695	49.88040657	54.48608241
Zm00001eb245920	131.7680549	115.0705669	140.6899873	638.9200211	569.2158408	545.1102122	129.176203	584.415358	-2.176379245	8.86E-57	2.88E-55	-	5	183585636	183588971	+	2499	protein_coding	- && Q38954.1 RecName: Full=Inorganic phosphate transporter 2-1, chloroplastic; AltName: Full=H(+)/Pi cotransporter; Short=AtPht2;1; Flags: Precursor && PF01384:Phosphate transporter family	-	145	108	136	635	639	515	4.067423588	3.539131501	4.319475432	19.5213427	17.34417963	16.62870183
Zm00001eb229900	729.7224008	675.5068462	673.4498655	1538.438917	1537.506324	1610.985909	692.8930375	1562.310383	-1.171461837	9.44E-57	3.06E-55	-	5	71304894	71315794	+	3219	protein_coding	- && - && -	-	803	634	651	1529	1726	1522	17.48687579	16.12900147	16.05160144	36.49124873	36.36963775	38.15145003
novel.3900	740.6273433	711.7327654	751.0362555	134.8272171	189.7386136	200.0501556	734.4654547	174.8719954	2.069981756	1.12E-56	3.62E-55	-	8	123011278	123370722	+	5019	-	- && - && -	-	815	668	726	134	213	189	11.38303496	10.8992965	11.48094882	2.051114096	2.87860164	3.038519177
Zm00001eb206380	1682.996122	1734.582249	1827.935349	3903.952255	3261.188096	3753.321966	1748.504573	3639.487439	-1.057390978	1.14E-56	3.68E-55	-	4	243033880	243035664	+	682	protein_coding	- && - && PF01165:Ribosomal protein S21	-	1852	1628	1767	3880	3661	3546	190.3593725	195.4831039	205.64139	437.0685603	364.1115999	419.5384117
Zm00001eb341670	497.9923732	502.9009959	574.1392862	1312.049933	1310.354463	1300.855244	525.0108851	1307.753213	-1.317594686	1.46E-56	4.70E-55	-	8	54805183	54855065	+	1701	protein_coding	- && - && -	-	548	472	555	1304	1471	1229	22.58363789	22.72358689	25.89685502	58.89460241	58.65803628	58.29951508
Zm00001eb114780	70.88212611	75.64824302	85.86227163	484.9755121	426.6891827	436.0881698	77.46421359	449.2509549	-2.538263831	1.48E-56	4.77E-55	-	2	234484238	234490292	-	2984	protein_coding	- && A7XN92.1 RecName: Full=CRM-domain containing factor CFM3, chloroplastic/mitochondrial; AltName: Full=Protein CRM FAMILY MEMBER 3; Short=ZmCFM3; Flags: Precursor && PF01985:CRS1 / YhbY (CRM) domain	-	78	71	83	482	479	412	1.83237113	1.948492463	2.207687657	12.40939006	10.88819413	11.14078442
Zm00001eb098220	565.2395184	486.9189727	516.208115	100.6173262	105.1134103	118.5482403	522.7888687	108.0929923	2.276917897	1.87E-56	6.04E-55	-	2	180274627	180276009	+	1383	protein_coding	- && Q0J2L7.2 RecName: Full=Probable protein phosphatase 2C 68; Short=OsPP2C68 && PF00481:Protein phosphatase 2C	PP2C	622	457	499	100	118	112	31.52723336	27.06033821	28.63760677	5.554948493	5.787339873	6.53451284
Zm00001eb063100	100.8707179	116.1360351	106.5519756	510.1298436	498.8433033	505.9469543	107.8529095	504.9733671	-2.229658645	1.92E-56	6.18E-55	-	1	301656977	301665674	+	1897	protein_coding	- && P35872.1 RecName: Full=Transcription termination/antitermination protein NusG && PF02357:Transcription termination factor nusG	-	111	109	103	507	560	478	4.101788892	4.705419711	4.309513542	20.53254791	20.02349376	20.33189877
Zm00001eb149960	756.0760118	910.9753209	898.9676391	2093.846557	1934.799384	1961.338298	855.3396573	1996.661413	-1.224886335	2.36E-56	7.59E-55	-	3	191572683	191576818	+	1946	protein_coding	- && Q5JK35.1 RecName: Full=Beta-glucosidase 5; Short=Os1bglu5; Flags: Precursor && PF00232:Glycosyl hydrolase family 1	Glyco_hydro_1	832	855	869	2081	2172	1853	29.97078699	35.98010937	35.4433935	82.15451966	75.70701896	76.83338314
novel.1722	821.5056667	897.1242342	852.4158051	252.5494887	280.5993581	211.6932863	857.0152353	248.280711	1.782686231	2.53E-56	8.12E-55	-	3	76726456	76747432	-	617	-	- && - && -	-	904	842	824	251	315	200	102.7072079	111.7547851	105.998667	31.2529325	34.6293668	26.1554505
Zm00001eb300480	361.6805922	430.4491575	392.069891	1377.451195	1140.213265	1124.09135	394.7332135	1213.918603	-1.622471768	2.82E-56	9.03E-55	-	7	6834562	6836209	-	1023	protein_coding	- && - && -	-	398	404	379	1369	1280	1062	27.27250909	32.34036609	29.40505068	102.8087387	84.86986213	83.76570657
Zm00001eb227830	49.98098636	61.79715627	63.10359722	430.642156	415.1088917	367.2878517	58.29391329	404.3462998	-2.800401864	2.84E-56	9.08E-55	-	5	62314095	62316352	-	2065	protein_coding	- && Q0IGM7.1 RecName: Full=B-box zinc finger protein 20; AltName: Full=Protein BZR1 SUPPRESSOR 1; AltName: Full=Protein DOUBLE B-BOX 2; AltName: Full=Protein SALT TOLERANCE HOMOLOG 7 && PF00643:B-box zinc finger	zf-B_box	55	58	61	428	466	347	1.867068665	2.300102224	2.344596622	15.92303793	15.30682163	13.55897287
Zm00001eb238460	303.520899	304.7239085	284.4834301	952.8460788	871.1941976	859.4747424	297.5760792	894.5050063	-1.587383859	3.48E-56	1.11E-54	-	5	145915141	145930278	-	1226	protein_coding	- && Q9C8L2.1 RecName: Full=Fatty-acid-binding protein 3, chloroplastic; Short=AtFAP3; AltName: Full=Chalcone-flavanone isomerase family protein 3; Flags: Precursor && PF02431:Chalcone-flavanone isomerase	-	334	286	275	947	978	812	19.097374	19.10358008	17.80330285	59.34193798	54.10875551	53.44202824
Zm00001eb222040	484.3611951	469.8714813	430.3458434	81.50003419	93.53311938	74.09265021	461.5261732	83.04193459	2.469714104	4.42E-56	1.41E-54	-	5	31499175	31501072	-	1898	protein_coding	- && - && -	-	533	441	416	81	105	70	19.68560007	19.02749348	17.39624352	3.278619573	3.752426996	2.975905973
Zm00001eb289030	133.5855454	110.808694	114.8278572	554.4014672	524.6762601	538.7594136	119.7406989	539.279047	-2.166773859	4.92E-56	1.57E-54	-	6	160973509	160993668	-	6219	protein_coding	- && Q9SJQ6.2 RecName: Full=Protein ROS1; AltName: Full=DEMETER-like protein 1; AltName: Full=Repressor of silencing 1 && PF15628:RRM in Demeter	-	147	104	111	551	589	509	1.656969196	1.369468297	1.416644167	6.806647475	6.424123756	6.604114566
Zm00001eb252060	75.42585214	59.66621985	79.65536043	442.7162351	407.9825588	458.3159648	71.58247747	436.3382529	-2.603845562	6.53E-56	2.08E-54	-	5	208988406	208992024	+	2408	protein_coding	- && Q6Z2G9.1 RecName: Full=Tubby-like F-box protein 5; Short=OsTLP5; AltName: Full=Tubby-like F-box protein 8; Short=OsTLP8 && PF01167:Tub family|PF00646:F-box domain	Tub	83	56	77	440	458	433	2.416235532	1.904455129	2.538005732	14.03777931	12.90114202	14.50937772
Zm00001eb048420	1233.167245	1219.961102	1220.692536	527.2347891	499.7340949	490.0699578	1224.606961	505.6796139	1.276088565	6.55E-56	2.09E-54	-	1	248710951	248715907	-	1815	protein_coding	- && O49840.1 RecName: Full=Protein kinase 2B, chloroplastic; Flags: Precursor && PF07714:Protein tyrosine kinase	Pkinase_Tyr	1357	1145	1180	524	561	463	52.4108104	51.66162441	51.60166725	22.17976162	20.96550813	20.58361901
Zm00001eb328590	56.3422028	69.25543376	68.27602323	442.7162351	376.8048523	472.0760285	64.62455326	430.532372	-2.739458204	1.03E-55	3.28E-54	-	7	177305751	177310563	+	2291	protein_coding	- && Q9SFF6.1 RecName: Full=Pectin acetylesterase 12; Flags: Precursor && PF03283:Pectinacetylesterase	-	62	65	66	440	423	446	1.897073935	2.323418632	2.286531571	14.7546803	12.52375142	15.70822606
Zm00001eb367120	415.2965594	434.7110303	353.7939385	60.3703957	56.11987163	58.21565373	401.2671761	58.23530702	2.78594984	1.05E-55	3.35E-54	-	8	173687415	173689394	-	1867	protein_coding	- && P93147.2 RecName: Full=Isoflavone 2'-hydroxylase; AltName: Full=CYP GE-3; AltName: Full=Cytochrome P450 81E1; AltName: Full=Cytochrome P450 91A4 && PF00067:Cytochrome P450	p450	457	408	342	60	63	55	17.15890378	17.89596186	14.53918772	2.468932115	2.288839777	2.377035921
Zm00001eb404050	25.44486578	18.1129596	9.310366804	341.0927357	305.5415233	291.0782687	17.62273073	312.5708425	-4.128548763	1.14E-55	3.62E-54	-	9	160773828	160775797	+	1844	protein_coding	- && P0DKI6.1 RecName: Full=Probable receptor-like protein kinase At1g33260 && PF00069:Protein kinase domain	Pkinase	28	17	9	339	343	275	1.064424277	0.754965672	0.387382456	14.12345654	12.61689138	12.03342208
Zm00001eb185300	1054.14444	1140.050986	993.1057924	2244.772547	2216.289533	2134.926792	1062.433739	2198.662957	-1.049850997	1.26E-55	3.99E-54	-	4	149013945	149016818	+	1486	protein_coding	- && Q9ATM7.1 RecName: Full=Aquaporin PIP2-3; AltName: Full=Plasma membrane intrinsic protein 2-3; AltName: Full=ZmPIP2-3; AltName: Full=ZmPIP2;3 && PF00230:Major intrinsic protein	-	1160	1070	960	2231	2488	2017	54.72135422	58.96633951	51.27560338	115.3408048	113.566627	109.5227808
novel.1973	2234.604463	2173.555152	2242.763914	1010.197955	1158.029097	1045.764834	2216.97451	1071.330629	1.047906058	1.26E-55	4.00E-54	-	4	97209400	97216690	+	7218	-	- && - && -	-	2459	2040	2168	1004	1300	988	23.88137388	23.14474979	23.83969836	10.68609551	12.21646726	11.04478942
Zm00001eb394210	282.6197592	327.098741	318.6214417	1134.963439	897.0271544	1020.36164	309.4466473	1017.450744	-1.718364101	1.32E-55	4.19E-54	-	9	133218898	133223301	-	2034	protein_coding	- && P48418.1 RecName: Full=Flavonoid 3',5'-hydroxylase 1; Short=F3'5'H; AltName: Full=CYPLXXVA1; AltName: Full=Cytochrome P450 75A1 && PF00067:Cytochrome P450	p450	311	307	308	1128	1007	964	10.71832934	12.36023214	12.01871741	42.60498017	33.58131378	38.24225195
Zm00001eb284320	639.7566254	597.7276667	714.8292735	1667.229095	1497.420702	1693.54629	650.7711885	1619.398696	-1.314473902	1.33E-55	4.21E-54	-	6	144105742	144126847	-	1712	protein_coding	- && Q8W593.1 RecName: Full=Probable lactoylglutathione lyase, chloroplastic; AltName: Full=Glyoxalase I; Flags: Precursor && PF00903:Glyoxalase/Bleomycin resistance protein/Dioxygenase superfamily	Glyoxalase	704	561	691	1657	1681	1600	28.82614425	26.8347962	32.03558382	74.35684678	66.6013625	75.41080823
Zm00001eb288040	297.1596825	315.3785906	325.8628381	1109.809108	924.6416944	925.0996611	312.8003704	986.516821	-1.657936449	1.44E-55	4.56E-54	-	6	157942324	157975052	-	4050	protein_coding	- && Q05627.2 RecName: Full=Uncharacterized protein Cbei_0202; AltName: Full=ORF1 && -	-	327	296	315	1103	1038	874	5.659921218	5.985161701	6.173250305	20.92293981	17.38447145	17.41300732
[truncated: 6,065 more rows]
