# Supplementary material for: Maize Transcription Factor ZmHsf28 Positively Regulates Plant Drought Tolerance
Source: Int J Mol Sci. 2023 Apr 29;24(9):8079. doi: 10.3390/ijms24098079 (PMC10179534; doi:10.3390/ijms24098079)
Supplement: Supplementary file 1 [file ijms-24-08079-s001.zip › Data S2 DEGs of ZmHsf28OE maize and WT in drought.xls]

id	Dr_28OE_1	Dr_28OE_2	Dr_28OE_3	Dr_WT_1	Dr_WT_2	Dr_WT_3	Dr_28OE	Dr_WT	log2FoldChange	pvalue	padj	name	chr	start	end	strand	length	biotype	description	tf_family	Dr_28OE_1_count	Dr_28OE_2_count	Dr_28OE_3_count	Dr_WT_1_count	Dr_WT_2_count	Dr_WT_3_count	Dr_28OE_1_fpkm	Dr_28OE_2_fpkm	Dr_28OE_3_fpkm	Dr_WT_1_fpkm	Dr_WT_2_fpkm	Dr_WT_3_fpkm
Zm00001eb161410	292.8522602	770.234398	734.5040289	0	0	0	599.1968957	0	11.53754989	5.37E-18	3.68E-17	-	3	229147838	229148905	+	1068	protein_coding	- && P12331.2 RecName: Full=Chlorophyll a-b binding protein 2, chloroplastic; AltName: Full=LHCII type I CAB-2; Short=LHCP; Flags: Precursor && PF00504:Chlorophyll A-B binding protein	-	329	857	816	0	0	0	16.59728806	43.74146413	41.65522443	0	0	0
Zm00001eb085430	512.7139874	481.7335324	568.8805714	0	0	0	521.1093637	0	11.33610061	9.60E-22	7.54E-21	-	2	72856601	72857392	-	792	protein_coding	- && - && PF11820:Protein of unknown function (DUF3339)	-	576	536	632	0	0	0	39.18409207	36.89124862	43.50533021	0	0	0
novel.4433	412.1294725	486.2273154	531.9753444	0	0	0	476.7773775	0	11.20774286	3.00E-21	2.31E-20	-	9	106284013	106289384	-	4922	-	- && Q9M4G3.1 RecName: Full=3-deoxy-manno-octulosonate cytidylyltransferase; AltName: Full=CMP-2-keto-3-deoxyoctulosonic acid synthase; Short=CMP-KDO synthase; Short=ZmCKS && -	-	463	541	591	0	0	0	5.068178101	5.991552958	6.546308142	0	0	0
Zm00001eb326570	1294.246767	1455.985676	1343.890337	1.097349719	1.182884488	0	1364.707593	0.760078069	10.87002175	2.15E-26	1.97E-25	-	7	171943216	171945040	-	1728	protein_coding	- && A2XQE8.1 RecName: Full=Senescence-specific cysteine protease SAG39; AltName: Full=Cysteine proteinase SAG39; AltName: Full=Protein SENESCENCE-ASSOCIATED GENE 39; Flags: Precursor && PF00112:Papain family cysteine protease|PF08246:Cathepsin propeptide inhibitor domain (I29)	Peptidase_C1	1454	1620	1493	1	1	0	45.33495143	51.10401512	47.10496032	0.039424045	0.042639951	0
novel.1722	318.6659852	349.6163137	361.8512495	0	0	0	343.3778495	0	10.73426667	1.35E-19	9.84E-19	-	3	76726456	76747432	-	617	-	- && - && -	-	358	389	402	0	0	0	31.26153861	34.36751919	35.52151349	0	0	0
Zm00001eb147440	259.0273791	315.4635632	297.942198	0	0	0	290.8110468	0	10.49452807	9.52E-19	6.70E-18	-	3	182979051	182979866	+	816	misc_non_coding	- && - && -	-	291	351	331	0	0	0	19.21389073	23.44772458	22.11507455	0	0	0
Zm00001eb409610	249.2359661	254.3481151	273.6387558	0	0	0	259.074279	0	10.32786451	3.39E-18	2.34E-17	-	10	18828721	18829472	-	752	protein_coding	- && Q6YT73.1 RecName: Full=Peroxisomal (S)-2-hydroxy-acid oxidase GLO5; AltName: Full=Glycolate oxidase 5; Short=GOX 5; Short=OsGLO5; AltName: Full=Short chain alpha-hydroxy acid oxidase GLO5 >B8B7C5.1 RecName: Full=Peroxisomal (S)-2-hydroxy-acid oxidase GLO5; AltName: Full=Glycolate oxidase 5; Short=GOX 5; Short=OsGLO5; AltName: Full=Short chain alpha-hydroxy acid oxidase GLO5 && PF01070:FMN-de…	FMN_dh	280	283	304	0	0	0	20.06100458	20.51409401	22.03973233	0	0	0
novel.3334	224.3123695	213.9040685	261.9370985	0	0	0	233.3845122	0	10.1772009	1.15E-17	7.78E-17	-	6	141352203	141356261	-	1260	-	- && - && -	-	252	238	291	0	0	0	10.77562532	10.29651268	12.59137089	0	0	0
novel.2379	226.0926264	245.3605492	189.9268996	0	0	0	220.4600251	0	10.09509666	2.24E-17	1.49E-16	-	4	172970804	172973835	-	1270	-	- && - && -	-	254	273	211	0	0	0	10.77562532	11.71770803	9.057937235	0	0	0
novel.954	165.5638918	237.2717399	229.532509	0	0	0	210.7893802	0	10.03017788	4.10E-17	2.70E-16	-	2	44805735	44806714	+	746	-	- && - && -	-	186	264	255	0	0	0	13.4334203	19.29073815	18.6359667	0	0	0
Zm00001eb161370	91.68323039	107.8507908	409.5580063	0	0	0	203.0306758	0	9.976205986	4.87E-10	2.18E-09	-	3	228968494	228969462	+	969	misc_non_coding	- && Q00827.1 RecName: Full=Chlorophyll a-b binding protein 48, chloroplastic; AltName: Full=LHCII type I CAB-48; Short=LHCP; Flags: Precursor && PF00504:Chlorophyll A-B binding protein	-	103	120	455	0	0	0	5.726983529	6.750581977	25.59989549	0	0	0
Zm00001eb176780	186.0368461	184.245101	171.9243499	0	0	0	180.7354324	0	9.808454003	1.84E-16	1.17E-15	-	4	61390852	61394804	+	981	protein_coding	- && - && -	-	209	205	191	0	0	0	11.47862228	11.391177	10.61487618	0	0	0
Zm00001eb124150	162.003378	179.7513181	171.0242224	0	0	0	170.9263062	0	9.727869264	3.39E-16	2.14E-15	-	3	16875694	16878095	-	2282	protein_coding	- && Q5SMM8.1 RecName: Full=Putrescine hydroxycinnamoyltransferase 1; Short=OsPHT1; AltName: Full=BAHD-like hydroxycinnamoyl transferase HCT3; AltName: Full=Hydroxycinnamoyltransferase 3; Short=OsHCT3 && PF02458:Transferase family	-	182	200	190	0	0	0	4.297028502	4.777471469	4.539296316	0	0	0
novel.15	380.0848483	283.108326	293.4415605	1.097349719	0	0	318.8782449	0.36578324	9.665897769	4.02E-16	2.53E-15	-	1	12281632	12286020	+	4389	-	- && Q2R2D5.1 RecName: Full=Receptor kinase-like protein Xa21; Contains: RecName: Full=Receptor kinase-like protein Xa21, processed; Flags: Precursor && PF00069:Protein kinase domain	Pkinase	427	315	326	1	0	0	5.241731615	3.9122691	4.049511083	0.015521702	0	0
Zm00001eb137420	133.5192676	124.0284095	162.923075	0	0	0	140.1569174	0	9.441524579	3.10E-15	1.87E-14	-	3	133541643	133542979	-	1209	protein_coding	- && - && -	-	150	138	181	0	0	0	6.684631091	6.222093487	8.162117579	0	0	0
novel.4434	108.5956709	124.0284095	95.41351355	0	0	0	109.3458647	0	9.083451986	4.10E-14	2.34E-13	-	9	106289912	106291278	-	1085	-	- && P29195.1 RecName: Full=Phosphoenolpyruvate carboxylase 1; Short=PEPC 1; Short=PEPCase 1; AltName: Full=CP21 && -	-	122	138	106	0	0	0	6.058185663	6.933189885	5.326313192	0	0	0
Zm00001eb161390	1309.378951	1346.337372	1054.049287	3.292049156	3.548653464	1.013716905	1236.588536	2.618139842	8.920189017	1.26E-58	2.21E-57	-	3	229020931	229022028	+	864	protein_coding	- && Q00827.1 RecName: Full=Chlorophyll a-b binding protein 48, chloroplastic; AltName: Full=LHCII type I CAB-48; Short=LHCP; Flags: Precursor && PF00504:Chlorophyll A-B binding protein	-	1471	1498	1171	3	3	1	91.73000489	94.51088228	73.89137111	0.236544271	0.255839705	0.072928125
novel.4383	690.7396775	783.7157468	558.979169	0	0	4.054867621	677.8115311	1.35162254	8.861938643	8.59E-34	9.58E-33	-	9	57033609	57036777	-	3019	-	- && Q9FIH2.1 RecName: Full=Pentatricopeptide repeat-containing protein At5g42450, mitochondrial; Flags: Precursor && -	-	776	872	621	0	0	4	13.84876656	15.74479892	11.21447791	0	0	0.083484465
Zm00001eb419330	614.1886308	609.3569683	609.3863083	1.097349719	3.548653464	0	610.9773024	1.548667727	8.710111144	5.01E-33	5.49E-32	-	10	99527293	99527806	+	408	protein_coding	- && P04711.2 RecName: Full=Phosphoenolpyruvate carboxylase 1; Short=PEPC 1; Short=PEPCase 1 && -	-	690	678	677	1	3	0	91.11741998	90.5843719	90.46468562	0.166972427	0.541778199	0
Zm00001eb082890	921.2829462	940.0993935	878.5244267	2.194699437	3.548653464	1.013716905	913.3022555	2.252356602	8.705472062	1.43E-48	2.13E-47	-	2	53687656	53692432	+	2670	protein_coding	- && Q339N5.2 RecName: Full=Cellulose synthase-like protein H1; AltName: Full=OsCslH1 && PF03552:Cellulose synthase	-	1035	1046	976	2	3	1	20.88534121	21.35522589	19.9291662	0.051029775	0.082788579	0.023599213
novel.691	86.34245969	86.28063268	62.10879656	0	0	0	78.24396297	0	8.600704466	1.31E-12	6.87E-12	-	10	93456885	93459678	+	1066	-	- && - && -	-	97	96	69	0	0	0	4.902606266	4.90905361	3.528925246	0	0	0
Zm00001eb339420	64.08924843	79.09057995	89.11262115	0	0	0	77.43081651	0	8.585360176	1.42E-12	7.43E-12	-	8	30183085	30184389	-	1241	protein_coding	- && P52580.1 RecName: Full=Isoflavone reductase homolog IRL && PF05368:NmrA-like family	NmrA	72	88	99	0	0	0	3.125886475	3.865401735	4.349246131	0	0	0
novel.1263	99.69438645	64.71047451	65.7093065	0	0	0	76.70472249	0	8.572175232	1.78E-12	9.25E-12	-	2	74275366	74278324	-	2436	-	- && Q9ZS97.1 RecName: Full=UPF0051 protein ABCI8, chloroplastic; AltName: Full=ABC transporter I family member 8; Short=ABC transporter ABCI.8; Short=AtABCI8; AltName: Full=Non-intrinsic ABC protein 1; Short=Protein ABC1; AltName: Full=Plastid sufB-like protein; AltName: Full=Protein LONG AFTER FAR-RED 6; Flags: Precursor && PF01501:Glycosyl transferase family 8	Glyco_transf_8	112	72	73	0	0	0	2.477155246	1.611161068	1.633789681	0	0	0
Zm00001eb263770	89.01284504	53.92539542	82.81172874	0	0	0	75.24998974	0	8.544431829	2.19E-12	1.13E-11	-	6	22788543	22792632	-	1281	misc_non_coding	- && - && -	-	100	60	92	0	0	0	4.205942748	2.553206064	3.91551841	0	0	0
Zm00001eb222560	80.11156054	44.93782952	88.21249366	0	0	0	71.08729457	0	8.462267281	4.58E-12	2.33E-11	-	5	33466039	33467651	+	1279	protein_coding	- && Q42517.1 RecName: Full=Peroxidase N; AltName: Full=Neutral peroxidase; Flags: Precursor && PF00141:Peroxidase	-	90	50	98	0	0	0	3.791267704	2.130998806	4.177400399	0	0	0
Zm00001eb283160	122.8377262	135.7122451	148.5210352	1.097349719	0	0	135.6903355	0.36578324	8.432969202	1.82E-12	9.48E-12	-	6	139555470	139556834	-	1365	protein_coding	- && - && -	-	138	151	165	1	0	0	5.447019392	6.030148988	6.590249632	0.049908242	0	0
Zm00001eb300490	59.63860618	57.52042178	80.11134628	0	0	0	65.75679142	0	8.349650269	7.34E-12	3.69E-11	-	7	6867785	6869846	-	2062	protein_coding	- && O48958.1 RecName: Full=4-hydroxyphenylacetaldehyde oxime monooxygenase; AltName: Full=Cytochrome P450 71E1 && PF00067:Cytochrome P450	p450	67	64	89	0	0	0	1.750647178	1.691901438	2.353162497	0	0	0
Zm00001eb069310	72.10040448	72.79928382	52.20739421	0	0	0	65.70236084	0	8.348666023	7.38E-12	3.71E-11	-	2	7149737	7150323	+	587	protein_coding	- && - && PF12609:Wound-induced protein	-	81	81	58	0	0	0	7.434630757	7.521953844	5.386919244	0	0	0
Zm00001eb054810	3873.839016	3596.823875	3815.640415	8.778797749	13.01172937	13.17831977	3762.101102	11.6562823	8.333199261	7.52E-227	5.34E-225	-	1	273967978	273970987	+	2897	protein_coding	- && Q8RWD0.2 RecName: Full=Zinc finger protein CONSTANS-LIKE 16 && PF06203:CCT motif	CCT	4352	4002	4239	8	11	13	80.93807627	75.30300992	79.77475775	0.188124957	0.279772242	0.282750673
Zm00001eb293030	59.63860618	66.50798769	65.7093065	0	0	0	63.95196679	0	8.309540931	8.65E-12	4.33E-11	-	6	170646911	170650546	-	1189	protein_coding	- && - && -	-	67	74	73	0	0	0	3.036025637	3.392607452	3.34727642	0	0	0
Zm00001eb330540	266.1484067	208.511529	190.8270271	0	1.182884488	1.013716905	221.8289876	0.732200464	8.249247104	1.65E-15	1.01E-14	-	7	181831453	181833093	+	1321	protein_coding	- && Q0D3N0.1 RecName: Full=Peroxidase 2; Flags: Precursor && PF00141:Peroxidase	-	299	232	212	0	1	1	12.19497339	9.573459708	8.749507666	0	0.055777316	0.047698637
novel.4356	94.35361574	35.05150702	45.9065018	0	0	0	58.43720819	0	8.179878447	4.78E-11	2.29E-10	-	9	33341862	33351396	-	982	-	- && - && -	-	106	39	51	0	0	0	5.815765193	2.164895142	2.831452374	0	0	0
novel.3482	64.97937688	44.93782952	59.4084141	0	0	0	56.4418735	0	8.129497379	3.26E-11	1.58E-10	-	7	96239209	96240718	+	953	-	- && - && -	-	73	50	66	0	0	0	4.127075804	2.859965869	3.775735886	0	0	0
novel.1804	51.62745012	26.96269771	82.81172874	0	0	0	53.80062553	0	8.060163895	1.09E-10	5.12E-10	-	3	157145925	157149237	-	910	-	- && Q6AVI0.1 RecName: Full=Zinc finger BED domain-containing protein RICESLEEPER 2; AltName: Full=Transposase-like protein RICESLEEPER 2 && PF05699:hAT family C-terminal dimerisation region	hATC	58	30	92	0	0	0	3.433990486	1.797064268	5.511845147	0	0	0
novel.2219	49.84719322	65.6092311	45.00637432	0	0	0	53.48759955	0	8.051784421	5.55E-11	2.64E-10	-	4	47280763	47283839	-	2084	-	- && F4IQV7.1 RecName: Full=Preprotein translocase subunit SCY2, chloroplastic; AltName: Full=Protein EMBRYO DEFECTIVE 2289; Flags: Precursor && -	-	56	73	50	0	0	0	1.447780753	1.909452644	1.308045534	0	0	0
Zm00001eb043900	1669.880973	1666.294719	1757.048853	3.292049156	8.280191415	8.109735243	1697.741515	6.560658605	8.015311184	3.80E-119	1.35E-117	-	1	230313544	230314519	+	913	protein_coding	- && P17407.1 RecName: Full=21 kDa protein; AltName: Full=1.2 protein; Flags: Precursor && PF04043:Plant invertase/pectin methylesterase inhibitor	-	1876	1854	1952	3	7	8	110.7068625	110.6936476	116.5627026	0.223849124	0.56492097	0.552113034
Zm00001eb391850	268.818792	322.6536159	250.2354412	1.097349719	1.182884488	1.013716905	280.5692831	1.097983704	8.002969607	3.44E-21	2.65E-20	-	9	123355623	123356735	-	1113	misc_non_coding	- && - && -	-	302	359	278	1	1	1	14.61922213	17.58259736	13.61758843	0.061208221	0.06620111	0.056612668
novel.1931	57.85834928	54.82415201	38.70548191	0	0	0	50.46266107	0	7.967978852	9.86E-11	4.62E-10	-	4	58242551	58244857	+	852	-	- && - && -	-	65	61	43	0	0	0	4.110420456	3.902779245	2.751562826	0	0	0
Zm00001eb282040	1151.826215	1032.671322	1088.254131	5.486748593	7.097306927	2.027433811	1090.917223	4.870496444	7.846104741	1.11E-82	2.72E-81	-	6	134533203	134534552	-	1350	protein_coding	- && Q6ZBZ2.1 RecName: Full=Germin-like protein 8-14; AltName: Full=Germin-like protein 1; AltName: Full=Germin-like protein 5; Short=OsGER5; Flags: Precursor && PF00190:Cupin	-	1294	1149	1209	5	6	2	51.64318209	46.39487476	48.82509591	0.252313889	0.327474822	0.093348
Zm00001eb096640	46.28667942	44.03907293	40.50573689	0	0	0	43.61049641	0	7.757352391	3.50E-10	1.58E-09	-	2	172847430	172852826	+	1562	protein_coding	- && - && PF04398:Protein of unknown function, DUF538|PF01764:Lipase (class 3)	Lipase_3	52	49	45	0	0	0	1.793638017	1.710010578	1.570659541	0	0	0
Zm00001eb082130	45.39655097	39.54528998	41.40586437	0	0	0	42.11590177	0	7.707048606	4.88E-10	2.18E-09	-	2	49244431	49248089	+	1989	protein_coding	- && Q2HWG4.1 RecName: Full=Two-component response regulator ORR1; AltName: Full=OsRR1; AltName: Full=OsRRA9 && PF00072:Response regulator receiver domain	Response_reg	51	44	46	0	0	0	1.381490426	1.205873191	1.260879609	0	0	0
novel.3049	323.1166275	274.1207601	309.6438553	2.194699437	1.182884488	1.013716905	302.2937476	1.463766944	7.695573034	1.20E-25	1.08E-24	-	6	75532466	75533949	+	1258	-	- && - && -	-	363	305	344	2	1	1	15.54670903	13.2160887	14.9083086	0.108306439	0.058570616	0.050087361
Zm00001eb337670	32.04462421	47.63409929	44.10624683	0	0	0	41.26165678	0	7.677227457	6.59E-10	2.92E-09	-	8	22197323	22197807	-	384	protein_coding	- && - && -	-	36	53	49	0	0	0	5.051074368	7.52364667	6.956894675	0	0	0
novel.2724	29.37423886	44.03907293	48.60688426	0	0	0	40.67339868	0	7.656458661	8.07E-10	3.55E-09	-	5	22832479	22834812	-	1688	-	- && Q0DIV0.1 RecName: Full=Ferrochelatase-2, chloroplastic; AltName: Full=Ferrochelatase II; AltName: Full=Heme synthase 2; AltName: Full=Protoheme ferro-lyase 2; Flags: Precursor >A2Y3Q5.2 RecName: Full=Ferrochelatase-2, chloroplastic; AltName: Full=Ferrochelatase II; AltName: Full=Heme synthase 2; AltName: Full=Protoheme ferro-lyase 2; Flags: Precursor && -	-	33	49	54	0	0	0	1.053304608	1.582367609	1.744102041	0	0	0
Zm00001eb130020	33.82488112	37.7477768	48.60688426	0	0	0	40.05984739	0	7.634617726	8.53E-10	3.75E-09	-	3	52802108	52803319	+	1212	protein_coding	- && Q9LDE1.1 RecName: Full=Transcription factor MYB108; AltName: Full=Myb-related protein 108; Short=AtMYB108; AltName: Full=Protein BOTRYTIS-SUSCEPTIBLE 1 && PF00249:Myb-like DNA-binding domain	Myb_DNA-binding	38	42	54	0	0	0	1.689248194	1.888993298	2.42907941	0	0	0
Zm00001eb143090	42.72616562	33.25399384	44.10624683	0	0	0	40.0288021	0	7.633695892	8.29E-10	3.65E-09	-	3	161340158	161340668	+	511	protein_coding	- && - && -	-	48	37	49	0	0	0	5.060959054	3.946976771	5.227881713	0	0	0
novel.2307	36.49526647	41.34280316	37.80535443	0	0	0	38.54780802	0	7.579221512	1.12E-09	4.88E-09	-	4	112553153	112554486	-	1213	-	- && - && -	-	41	46	42	0	0	0	1.821107329	2.067191818	1.887726455	0	0	0
Zm00001eb404880	40.94590872	38.64653339	35.10497197	0	0	0	38.23247136	0	7.567484382	1.21E-09	5.28E-09	-	10	787207	790682	-	2293	protein_coding	- && O80919.2 RecName: Full=Protein trichome birefringence-like 34 && PF13839:GDSL/SGNH-like Acyl-Esterase family found in Pmr5 and Cas1p|PF14416:PMR5 N terminal Domain	-	46	43	39	0	0	0	1.080852082	1.022228882	0.927280496	0	0	0
Zm00001eb029870	41.83603717	53.02663883	19.8028047	0	0	0	38.2218269	0	7.567124576	2.17E-09	9.29E-09	-	1	164126422	164131871	-	1735	misc_non_coding	- && - && -	-	47	59	22	0	0	0	1.459522738	1.853686466	0.691311489	0	0	0
novel.958	27.59398196	49.43161247	35.10497197	0	0	0	37.37685547	0	7.534567004	1.87E-09	8.01E-09	-	2	46323228	46324215	+	848	-	- && - && -	-	31	55	39	0	0	0	1.969601326	3.535497901	2.507375208	0	0	0
Zm00001eb213420	35.60513802	30.55772407	44.10624683	0	0	0	36.75636964	0	7.510558141	1.90E-09	8.13E-09	-	5	5229468	5231207	+	1740	protein_coding	- && Q9FKA9.1 RecName: Full=Protein LATE FLOWERING && -	-	40	34	49	0	0	0	1.238577623	1.065156484	1.535314687	0	0	0
novel.697	386.3157475	407.1367354	356.4504846	2.194699437	1.182884488	3.041150716	383.3009892	2.139578214	7.453832138	3.40E-35	3.93E-34	-	10	99528040	99528448	+	305	-	- && P04711.2 RecName: Full=Phosphoenolpyruvate carboxylase 1; Short=PEPC 1; Short=PEPCase 1 && PF00311:Phosphoenolpyruvate carboxylase	-	434	453	396	2	1	3	76.6659244	80.96216428	70.78576326	0.446719673	0.241579787	0.619769508
novel.3299	43.61629407	31.45648066	29.70420705	0	0	0	34.92566059	0	7.437120981	3.12E-09	1.32E-08	-	6	103863942	103865047	-	1016	-	- && - && -	-	49	35	33	0	0	0	2.598452956	1.877837826	1.770805265	0	0	0
Zm00001eb068660	32.93475267	27.8614543	41.40586437	0	0	0	34.06735711	0	7.400950859	3.88E-09	1.63E-08	-	2	6134997	6136220	+	1224	protein_coding	- && Q00451.1 RecName: Full=36.4 kDa proline-rich protein && PF14547:Hydrophobic seed protein	-	37	31	46	0	0	0	1.62866886	1.380587772	2.048929364	0	0	0
Zm00001eb169520	358.7217655	385.5665773	345.6489548	4.389398875	1.182884488	1.013716905	363.3124325	2.195333423	7.375763923	1.85E-34	2.09E-33	-	4	19928347	19930451	+	2007	protein_coding	- && B1P123.1 RecName: Full=TRIBOA-glucoside O-methyltransferase BX7; AltName: Full=2,4,7-trihydroxy-1,4-benzoxazin-3-one-glucoside 7-O-methyltransferase; AltName: Full=Protein BENZOXAZINONE SYNTHESIS 7 && PF00891:O-methyltransferase|PF08100:Dimerisation domain	-	403	429	384	4	1	1	10.81857749	11.6518173	10.43120366	0.13577429	0.036712424	0.031395067
Zm00001eb142990	77.44117519	69.20425746	45.00637432	1.097349719	0	0	63.88393565	0.36578324	7.346470214	1.90E-09	8.14E-09	-	3	160747333	160748366	-	1034	protein_coding	- && - && PF14364:Domain of unknown function (DUF4408)	-	87	77	50	1	0	0	4.533265971	4.059326024	2.636331618	0.065884671	0	0
novel.4414	37.38539492	24.26642794	33.30471699	0	0	0	31.65217995	0	7.295057641	7.76E-09	3.18E-08	-	9	91178023	91180836	-	628	-	- && - && -	-	42	27	37	0	0	0	3.603314199	2.343623623	3.212126594	0	0	0
Zm00001eb147980	5532.148319	5303.56264	5202.736871	27.43374297	24.84057425	49.67212836	5346.149277	33.98214853	7.271215918	0	0	-	3	184695979	184696718	+	643	protein_coding	- && P81713.1 RecName: Full=Bowman-Birk type trypsin inhibitor; Short=WTI && PF00228:Bowman-Birk serine protease inhibitor family	-	6215	5901	5780	25	21	49	520.7660292	500.2630059	490.0805176	2.648707235	2.406405188	4.801687559
Zm00001eb016390	169.1244056	158.1811599	166.523585	0	0	3.041150716	164.6097168	1.013716905	7.236177058	2.49E-17	1.65E-16	-	1	57411654	57412701	-	906	protein_coding	- && - && -	-	190	176	185	0	0	3	11.29894487	10.58932352	11.13253588	0	0	0.208642053
novel.1013	29.37423886	34.15275043	26.1036971	0	0	0	29.87689547	0	7.211648065	1.22E-08	4.94E-08	-	2	93789329	93793371	+	692	-	- && - && -	-	33	38	29	0	0	0	2.569332627	2.993375837	2.284769939	0	0	0
Zm00001eb259710	31.15449576	44.03907293	14.40203978	0	0	0	29.86520282	0	7.211161969	2.23E-08	8.84E-08	-	5	226108651	226110707	+	2057	protein_coding	- && Q9FGH9.1 RecName: Full=Exocyst complex component EXO70B1; Short=AtExo70b1; AltName: Full=Exocyst subunit Exo70 family protein B1 && PF03081:Exo70 exocyst complex subunit	Exo70	35	49	16	0	0	0	0.916740122	1.298510707	0.424068744	0	0	0
Zm00001eb240150	23.14333971	45.83658611	19.8028047	0	0	0	29.59424351	0	7.19781695	2.06E-08	8.22E-08	-	5	159164238	159165009	-	693	protein_coding	- && Q96518.2 RecName: Full=Peroxidase 16; Short=Atperox P16; AltName: Full=ATP22a; Flags: Precursor && PF00141:Peroxidase	-	26	51	22	0	0	0	2.021401575	4.011628315	1.730772631	0	0	0
Zm00001eb124190	38.27552337	34.15275043	15.30216727	0	0	0	29.24348036	0	7.180995334	2.30E-08	9.11E-08	-	3	17039767	17042048	+	2085	protein_coding	- && Q5SMM8.1 RecName: Full=Putrescine hydroxycinnamoyltransferase 1; Short=OsPHT1; AltName: Full=BAHD-like hydroxycinnamoyl transferase HCT3; AltName: Full=Hydroxycinnamoyltransferase 3; Short=OsHCT3 && PF02458:Transferase family	-	43	38	17	0	0	0	1.111155608	0.99348493	0.444522179	0	0	0
Zm00001eb425100	2030.382995	2080.621507	2036.088374	17.5575955	16.56038283	9.123452148	2049.030959	14.41381016	7.170651363	1.29E-200	7.87E-199	-	10	128414600	128416841	+	1827	protein_coding	- && Q94BN0.1 RecName: Full=BTB/POZ and TAZ domain-containing protein 2; AltName: Full=BTB and TAZ domain protein 2 && PF02135:TAZ zinc finger|PF00651:BTB/POZ domain	BTB	2281	2315	2262	16	14	9	67.2665609	69.0710717	67.50013259	0.59660427	0.564611763	0.310393596
novel.1934	37.38539492	17.97513181	27.00382459	0	0	0	27.45478377	0	7.089941734	3.36E-08	1.31E-07	-	4	60475642	60477887	+	1240	-	- && - && -	-	42	20	30	0	0	0	1.824904288	0.879208862	1.319016239	0	0	0
novel.1150	27.59398196	27.8614543	22.50318716	0	0	0	25.98620781	0	7.010428774	4.27E-08	1.65E-07	-	2	228284233	228292662	+	1815	-	- && - && -	-	31	31	25	0	0	0	0.920232465	0.93104101	0.750955067	0	0	0
Zm00001eb110900	19.58282591	27.8614543	27.90395208	0	0	0	25.11607743	0	6.961037804	6.12E-08	2.34E-07	-	2	222239710	222255703	-	891	protein_coding	- && Q2RBF0.1 RecName: Full=CBL-interacting protein kinase 15; AltName: Full=OsCIPK15 && PF03822:NAF domain|PF00069:Protein kinase domain	Pkinase	22	31	31	0	0	0	1.330324114	1.896565021	1.896856873	0	0	0
Zm00001eb307150	228.7630118	208.511529	239.4339114	0	5.91442244	0	225.569484	1.971474147	6.948126628	1.46E-25	1.31E-24	-	7	49912278	49912553	-	276	protein_coding	- && - && -	-	257	232	266	0	5	0	50.16912513	45.8207981	52.54399953	0	1.334815852	0
Zm00001eb050640	13.35192676	24.26642794	36.90522694	0	0	0	24.84119388	0	6.944980012	1.01E-07	3.82E-07	-	1	257656248	257656778	-	531	misc_non_coding	- && - && -	-	15	27	41	0	0	0	1.521980977	2.771743193	4.209591059	0	0	0
novel.17	25.81372506	23.36767135	25.20356962	0	0	0	24.79498868	0	6.942695188	6.33E-08	2.42E-07	-	1	12286965	12293518	+	1364	-	- && Q9SG80.1 RecName: Full=Alpha-L-arabinofuranosidase 1; Short=AtASD1; AltName: Full=Beta-D-xylosidase; Flags: Precursor && PF03468:XS domain	-	29	26	28	0	0	0	1.145502692	1.039065019	1.119165293	0	0	0
Zm00001eb342790	226.9827549	220.1953646	192.6272821	2.194699437	3.548653464	0	213.2684672	1.914450967	6.868348262	6.39E-25	5.59E-24	-	8	65743037	65749966	-	480	protein_coding	- && - && -	-	255	245	214	2	3	0	28.62275475	27.82329712	24.30653813	0.283853125	0.460511469	0
novel.3117	23.14333971	24.26642794	21.60305967	0	0	0	23.00427577	0	6.834529963	1.23E-07	4.61E-07	-	6	136890418	136901276	+	1515	-	- && - && -	-	26	27	24	0	0	0	0.924641117	0.971482268	0.863672679	0	0	0
novel.1287	22.25321126	34.15275043	12.60178481	0	0	0	23.00258217	0	6.834437579	1.93E-07	7.08E-07	-	2	95747713	95748910	-	860	-	- && - && -	-	25	38	14	0	0	0	1.56622461	2.408623348	0.887524105	0	0	0
Zm00001eb097210	16.91244056	22.46891476	28.80407956	0	0	0	22.72847829	0	6.816886656	1.57E-07	5.81E-07	-	2	175505586	175506152	-	567	protein_coding	- && - && PF04043:Plant invertase/pectin methylesterase inhibitor	-	19	25	32	0	0	0	1.805439868	2.403481017	3.076929121	0	0	0
Zm00001eb076910	13.35192676	34.15275043	19.8028047	0	0	0	22.4358273	0	6.798150362	2.34E-07	8.53E-07	-	2	28704828	28709471	-	732	protein_coding	- && P59228.1 RecName: Full=V-type proton ATPase subunit c2; Short=V-ATPase subunit c2; AltName: Full=V-type proton ATPase 16 kDa proteolipid subunit c2; Short=V-ATPase 16 kDa proteolipid subunit c2; AltName: Full=Vacuolar H(+)-ATPase subunit c isoform 2; AltName: Full=Vacuolar proton pump 16 kDa proteolipid subunit c2; AltName: Full=Vacuolar proton pump subunit c2 && -	-	15	38	22	0	0	0	1.104059971	2.829803387	1.638559335	0	0	0
novel.640	33.82488112	20.67140158	12.60178481	0	0	0	22.3660225	0	6.794324935	2.45E-07	8.91E-07	-	10	36999218	37001192	+	1172	-	- && - && -	-	38	23	14	0	0	0	1.746901716	1.069754128	0.651254889	0	0	0
Zm00001eb158480	86.34245969	71.90052723	83.71185623	0	2.365768976	0	80.65161438	0.788589659	6.785943862	1.25E-10	5.83E-10	-	3	220056039	220057179	+	1023	protein_coding	- && - && -	-	97	80	93	0	2	0	5.10867867	4.262830847	4.956303442	0	0.144050508	0
novel.1585	8.011156054	35.95026362	22.50318716	0	0	0	22.15486894	0	6.779851844	4.06E-07	1.45E-06	-	3	166127119	166134089	+	315	-	- && - && -	-	9	40	25	0	0	0	1.539375046	6.922025328	4.326931576	0	0	0
novel.3835	566.1216945	565.3178953	648.0917902	13.16819662	3.548653464	0	593.1771267	5.572283363	6.739228355	2.21E-10	1.01E-09	-	8	57943943	57946760	+	2279	-	- && - && -	-	636	629	720	12	3	0	15.03575626	15.04492638	17.22418748	0.358708645	0.096992323	0
Zm00001eb209130	23.14333971	17.97513181	23.40331464	0	0	0	21.50726205	0	6.73748824	2.31E-07	8.43E-07	-	4	248103830	248104243	+	414	misc_non_coding	- && - && -	-	26	20	26	0	0	0	3.383650463	2.633379201	3.423919769	0	0	0
novel.1280	22.25321126	25.16518453	17.10242224	0	0	0	21.50693934	0	6.737469988	2.38E-07	8.68E-07	-	2	90590153	90591130	-	913	-	- && - && -	-	25	28	19	0	0	0	1.475304671	1.671748724	1.134575487	0	0	0
Zm00001eb223570	121.0574693	109.648304	118.8168282	1.097349719	1.182884488	1.013716905	116.5075338	1.097983704	6.73499886	5.63E-15	3.34E-14	-	5	38159753	38161455	+	800	protein_coding	- && Q940J9.1 RecName: Full=Probable methyltransferase PMT8 && PF03141:Putative S-adenosyl-L-methionine-dependent methyltransferase	-	136	122	132	1	1	1	9.159281521	8.312919793	8.995690747	0.085155938	0.092102294	0.078762375
Zm00001eb054430	40.94590872	35.05150702	48.60688426	0	0	1.013716905	41.53476667	0.337905635	6.725104826	5.88E-08	2.26E-07	-	1	272168646	272170651	+	1891	protein_coding	- && Q0V865.1 RecName: Full=Protein FAF-like, chloroplastic; Flags: Precursor && PF11250:Fantastic Four meristem regulator	-	46	39	54	0	0	1	1.31062603	1.124234283	1.556871626	0	0	0.033320941
Zm00001eb120090	23.14333971	35.95026362	63.90905153	0	1.182884488	0	41.00088495	0.394294829	6.706133513	1.03E-07	3.88E-07	-	3	3611090	3614132	+	2622	protein_coding	- && - && -	-	26	40	71	0	1	0	0.534260599	0.831593432	1.476305488	0	0.028101386	0
novel.264	13.35192676	17.97513181	31.50446202	0	0	0	20.9438402	0	6.698827362	4.00E-07	1.43E-06	-	1	261557226	261562987	+	434	-	- && - && -	-	15	20	35	0	0	0	1.862147233	2.512025321	4.396720795	0	0	0
Zm00001eb193440	18.69269746	28.76021089	15.30216727	0	0	0	20.91835854	0	6.697336944	3.45E-07	1.24E-06	-	4	182840852	182841268	+	417	misc_non_coding	- && - && -	-	21	32	17	0	0	0	2.713286951	4.183094443	2.222610896	0	0	0
Zm00001eb148090	19.58282591	26.06394112	16.20229475	0	0	0	20.61635393	0	6.676391822	3.57E-07	1.28E-06	-	3	184869710	184870793	+	665	protein_coding	- && Q6Z4G3.1 RecName: Full=UDP-arabinopyranose mutase 3; Short=OsUAM3; AltName: Full=Reversibly glycosylated polypeptide 3; AltName: Full=UDP-L-arabinose mutase 3 && PF03214:Reversibly glycosylated polypeptide	-	22	29	18	0	0	0	1.782434263	2.377169225	1.475711401	0	0	0
novel.518	15.13218366	30.55772407	15.30216727	0	0	0	20.33069167	0	6.656118939	4.95E-07	1.75E-06	-	1	202467800	202468530	-	240	-	- && - && -	-	17	34	17	0	0	0	3.816367301	7.722384507	3.861786432	0	0	0
Zm00001eb306700	31.15449576	19.77264499	9.90140235	0	0	0	20.27618103	0	6.65281255	6.27E-07	2.20E-06	-	7	45956315	45969316	-	1773	protein_coding	- && Q8VWG4.1 RecName: Full=Acetylserotonin O-methyltransferase 3; Short=OsASMT3 && PF00891:O-methyltransferase	-	35	22	11	0	0	0	1.063583999	0.6763908	0.338247443	0	0	0
Zm00001eb016200	28.48411041	9.886322494	21.60305967	0	0	0	19.99116419	0	6.632258305	6.59E-07	2.31E-06	-	1	56694785	56696606	-	1223	protein_coding	- && - && -	-	32	11	24	0	0	0	1.409730213	0.490286545	1.06988071	0	0	0
Zm00001eb383680	48450.58168	49156.59295	48477.2659	454.3027835	515.7376367	507.8721696	48694.81351	492.6375299	6.62745209	0	0	-	9	70927063	70932470	-	3489	protein_coding	- && P04711.2 RecName: Full=Phosphoenolpyruvate carboxylase 1; Short=PEPC 1; Short=PEPCase 1 && PF00311:Phosphoenolpyruvate carboxylase	-	54431	54694	53856	414	436	501	840.5389248	854.5204557	841.5573115	8.083590295	9.207589589	9.047853226
Zm00001eb088220	1343.203832	1417.339143	1553.620041	18.65494522	18.92615181	7.096018338	1438.054339	14.89237179	6.622367373	1.03E-168	5.27E-167	-	2	107639716	107641393	-	1678	protein_coding	- && Q7XHC4.1 RecName: Full=Acyl transferase 15; Short=OsAT15 && PF02458:Transferase family	-	1509	1577	1726	17	16	7	48.45178369	51.22989708	56.07888984	0.690179232	0.702568153	0.262854172
Zm00001eb027060	209.1801858	205.8152592	212.4300868	3.292049156	0	3.041150716	209.1418439	2.111066624	6.580836891	5.60E-27	5.22E-26	-	1	128843401	128843865	-	465	misc_non_coding	- && - && -	-	235	229	236	3	0	3	27.22873065	26.84517726	27.67002954	0.439514517	0	0.406515484
novel.3659	428.1517846	419.7193277	406.8576238	2.194699437	4.731537952	6.082301432	418.2429121	4.336179607	6.579557247	2.77E-52	4.39E-51	-	7	68141199	68144326	-	1944	-	- && - && -	-	481	467	452	2	4	6	13.33095622	13.09496574	12.67630695	0.070087191	0.151608714	0.194475
novel.4276	1350.324859	1383.186393	1448.305126	13.16819662	11.82884488	18.2469043	1393.938792	14.4146486	6.579433285	8.47E-169	4.34E-167	-	9	123362667	123367270	+	4604	-	- && - && -	-	1517	1539	1609	12	10	18	17.75263207	18.22162277	19.05334809	0.177562337	0.160038738	0.246346264
Zm00001eb075400	139.7501667	129.420949	145.8206528	0	0	4.054867621	138.3305895	1.35162254	6.571637051	2.22E-18	1.55E-17	-	2	23729986	23731083	+	1098	protein_coding	- && B7F138.1 RecName: Full=Vacuolar iron transporter homolog 2; AltName: Full=Protein NODULIN-LIKE 2 && PF01988:VIT family	DUF125	157	144	162	0	0	4	7.703885133	7.148976978	8.043836734	0	0	0.229544262
novel.1514	537.637584	497.9111511	509.4721573	9.876147468	4.731537952	2.027433811	515.0069641	5.545039743	6.556639969	2.78E-64	5.36E-63	-	3	76726478	76729444	+	1765	-	- && - && -	-	604	554	566	9	4	2	18.43761386	17.10995241	17.48325509	0.347378329	0.166984329	0.07139932
Zm00001eb213550	253.6866084	356.8063664	312.3442378	4.389398875	0	5.068584527	307.6124042	3.152661134	6.553289477	2.30E-38	2.84E-37	-	5	5409568	5412367	-	1764	protein_coding	- && Q8GZM7.1 RecName: Full=Transcription factor PIF1; AltName: Full=Basic helix-loop-helix protein 15; Short=AtbHLH15; Short=bHLH 15; AltName: Full=Protein PHY-INTERACTING FACTOR 1; AltName: Full=Protein PHYTOCHROME INTERACTING FACTOR 3-LIKE 5; AltName: Full=Transcription factor EN 101; AltName: Full=bHLH transcription factor bHLH015 && PF00010:Helix-loop-helix DNA-binding domain	HLH	285	397	347	4	0	5	8.704799365	12.26805382	10.72460898	0.154477891	0	0.17859949
novel.4454	29.37423886	17.97513181	9.001274863	0	0	0	18.78354851	0	6.542512363	1.21E-06	4.14E-06	-	9	129291374	129292455	-	984	-	- && Q9C544.1 RecName: Full=Chorismate mutase 3, chloroplastic; Short=AtCM3; AltName: Full=CM-3; Flags: Precursor && -	-	33	20	10	0	0	0	1.806888392	1.107946127	0.554058312	0	0	0
Zm00001eb140680	13.35192676	23.36767135	18.90267721	0	0	0	18.54075844	0	6.523101601	9.15E-07	3.17E-06	-	3	150111165	150112137	+	849	protein_coding	- && Q9ZVB5.1 RecName: Full=Transcription factor bHLH100; AltName: Full=Basic helix-loop-helix protein 100; Short=AtbHLH100; Short=bHLH 100; AltName: Full=Transcription factor EN 7; AltName: Full=bHLH transcription factor bHLH100 && PF00010:Helix-loop-helix DNA-binding domain	HLH	15	26	21	0	0	0	0.951910364	1.669357698	1.348534859	0	0	0
novel.1006	19.58282591	21.57015817	14.40203978	0	0	0	18.51834129	0	6.521641314	8.71E-07	3.02E-06	-	2	86689276	86690518	+	1157	-	- && - && -	-	22	24	16	0	0	0	1.024476046	1.130737067	0.753940714	0	0	0
Zm00001eb307810	21.36308281	20.67140158	13.5019123	0	0	0	18.51213223	0	6.521236038	9.02E-07	3.12E-06	-	7	61580724	61581443	-	720	protein_coding	- && - && -	-	24	23	15	0	0	0	1.795937553	1.741321997	1.135819539	0	0	0
Zm00001eb112750	1616.473266	1757.069134	1769.650638	17.5575955	22.47480527	17.23318739	1714.397679	19.08852939	6.498411495	4.67E-211	3.07E-209	-	2	227823952	227828785	+	2812	protein_coding	- && F4HPF1.1 RecName: Full=Subtilisin-like protease SBT3.4; AltName: Full=Subtilase subfamily 3 member 4; Short=AtSBT3.4; Flags: Precursor && PF05922:Peptidase inhibitor I9|PF00082:Subtilase family	Peptidase_S8	1816	1955	1966	16	19	17	34.79469342	37.89790405	38.11700506	0.387623045	0.497850237	0.380927561
Zm00001eb201610	69.43001913	69.20425746	55.80790415	2.194699437	0	0	64.81406025	0.731566479	6.473733121	1.22E-09	5.31E-09	-	4	216258130	216261468	-	1745	protein_coding	- && Q9LFD5.1 RecName: Full=Binding partner of ACD11 1 && PF00076:RNA recognition motif. (a.k.a. RRM, RBD, or RNP domain)	RRM_1	78	77	62	2	0	0	2.408305945	2.405354217	1.937076761	0.078079943	0	0
Zm00001eb126660	18.69269746	14.38010545	19.8028047	0	0	0	17.62520253	0	6.450286496	1.29E-06	4.40E-06	-	3	30127709	30129637	-	1929	protein_coding	- && Q757I9.1 RecName: Full=RNA exonuclease 4 && -	-	21	16	22	0	0	0	0.586542591	0.452138513	0.621786124	0	0	0
Zm00001eb235340	9.791412954	19.77264499	22.50318716	0	0	0	17.35574837	0	6.427684117	1.86E-06	6.25E-06	-	5	111463221	111464966	-	1746	misc_non_coding	- && - && -	-	11	22	25	0	0	0	0.339438369	0.686850451	0.780631985	0	0	0
novel.1657	16.02231211	18.8738884	17.10242224	0	0	0	17.33287425	0	6.42606859	1.44E-06	4.87E-06	-	3	16806777	16810852	-	2317	-	- && - && -	-	18	21	19	0	0	0	0.418561191	0.494056944	0.447072689	0	0	0
Zm00001eb329800	11.57166986	26.96269771	12.60178481	0	0	0	17.04538413	0	6.401801883	2.35E-06	7.80E-06	-	7	180290012	180292642	-	649	protein_coding	- && B5X0I6.1 RecName: Full=Protein CTR9 homolog; AltName: Full=Protein EARLY FLOWERING 8; AltName: Full=Protein VERNALIZATION INDEPENDENCE 6 && PF13414:TPR repeat	-	13	30	14	0	0	0	1.079222875	2.519766539	1.176072003	0	0	0
novel.1715	35.60513802	35.95026362	27.00382459	0	1.182884488	0	32.85307541	0.394294829	6.386941927	3.71E-07	1.33E-06	-	3	72348644	72353263	-	1898	-	- && - && -	-	40	40	30	0	1	0	1.135471583	1.148808208	0.861738744	0	0.038820777	0
novel.2078	9.791412954	3.595026362	36.90522694	0	0	0	16.76388875	0	6.377674749	8.74E-06	2.73E-05	-	4	170329775	170330732	+	854	-	- && - && -	-	11	4	41	0	0	0	0.693980553	0.255320606	2.617438937	0	0	0
novel.3441	16.91244056	25.16518453	8.101147377	0	0	0	16.72625749	0	6.374791595	3.00E-06	9.84E-06	-	7	62314856	62323904	+	932	-	- && - && -	-	19	28	9	0	0	0	1.098373825	1.63766801	0.526474293	0	0	0
Zm00001eb425800	20.47295436	17.07637522	12.60178481	0	0	0	16.71703813	0	6.374133251	2.12E-06	7.04E-06	-	10	130472880	130475775	+	1697	protein_coding	- && - && PF05703:Auxin canalisation|PF08458:Plant pleckstrin homology-like region	-	23	19	14	0	0	0	0.730227997	0.610317053	0.449776506	0	0	0
novel.955	13.35192676	4.493782952	31.50446202	0	0	0	16.45005724	0	6.350521664	6.50E-06	2.06E-05	-	2	44807778	44808825	+	1048	-	- && - && -	-	15	5	35	0	0	0	0.771156392	0.260071324	1.820779413	0	0	0
novel.1324	23.14333971	9.886322494	16.20229475	0	0	0	16.41065232	0	6.347540529	2.93E-06	9.63E-06	-	2	119445951	119450343	-	533	-	- && - && -	-	26	11	18	0	0	0	2.628201297	1.124991452	1.841178389	0	0	0
Zm00001eb407170	43.61629407	64.71047451	65.7093065	0	2.365768976	0	58.01202503	0.788589659	6.308501369	4.04E-09	1.70E-08	-	10	6620290	6624225	+	3936	protein_coding	- && Q9SD62.1 RecName: Full=Putative receptor-like protein kinase At3g47110; Flags: Precursor && PF07714:Protein tyrosine kinase|PF08263:Leucine rich repeat N-terminal domain|PF13855:Leucine rich repeat|PF00069:Protein kinase domain	Pkinase	49	72	73	0	2	0	0.670738873	0.997151515	1.011156419	0	0.037439957	0
Zm00001eb268320	227.8728833	213.0053119	251.1355687	0	7.097306927	2.027433811	230.6712546	3.041580246	6.302925169	4.80E-32	5.11E-31	-	6	62965686	62973887	-	2440	protein_coding	- && Q9SGH6.1 RecName: Full=Alpha-dioxygenase 1; Short=Alpha DOX1; AltName: Full=Fatty acid dioxygenase AlphaDOX1; AltName: Full=Pathogen-induced oxygenase; AltName: Full=Plant alpha dioxygenase 1; Flags: Precursor && PF03098:Animal haem peroxidase	An_peroxidase	256	237	279	0	6	2	5.652787053	5.294711075	6.233973469	0	0.18118484	0.051647459
novel.2509	12.46179831	21.57015817	13.5019123	0	0	0	15.84462292	0	6.29646782	3.48E-06	1.13E-05	-	5	64343089	64344171	+	1083	-	- && - && -	-	14	24	15	0	0	0	0.696485478	1.20799888	0.755115483	0	0	0
novel.2614	17.80256901	20.67140158	9.001274863	0	0	0	15.82508182	0	6.294964818	3.94E-06	1.28E-05	-	5	159163365	159163807	+	325	-	- && - && -	-	20	23	10	0	0	0	3.315577021	3.857697962	1.677518088	0	0	0
novel.2792	10.6815414	12.58259227	22.50318716	0	0	0	15.25577361	0	6.241702693	5.22E-06	1.67E-05	-	5	106357751	106358947	-	1083	-	- && - && -	-	12	14	25	0	0	0	0.596987552	0.704666013	1.258525805	0	0	0
Zm00001eb103310	38.27552337	56.62166519	71.11007142	0	2.365768976	0	55.33575333	0.788589659	6.239614856	7.33E-09	3.01E-08	-	2	201434662	201437001	-	2205	protein_coding	- && Q9SLP1.1 RecName: Full=Cytochrome P450 78A9 && PF00067:Cytochrome P450	p450	43	63	79	0	2	0	1.050684555	1.557455699	1.95330054	0	0.066831596	0
Zm00001eb412680	32.04462421	36.84902021	18.90267721	0	0	1.013716905	29.26544054	0.337905635	6.22013381	1.05E-06	3.60E-06	-	10	53214199	53214696	-	498	misc_non_coding	- && - && -	-	36	41	21	0	0	1	3.894804332	4.487849253	2.299008223	0	0	0.126525904
Zm00001eb065710	64.08924843	52.12788224	46.80662929	1.097349719	1.182884488	0	54.34125332	0.760078069	6.217051783	6.94E-09	2.86E-08	-	2	997892	999010	-	931	protein_coding	- && B6U045.1 RecName: Full=Casparian strip membrane protein 2; Short=ZmCASP2 && PF04535:Domain of unknown function (DUF588)	-	72	58	52	1	1	0	4.166729447	3.395956035	3.045118764	0.073173738	0.07914268	0
Zm00001eb163440	11.57166986	24.26642794	9.001274863	0	0	0	14.94645755	0	6.212307905	7.19E-06	2.27E-05	-	3	235658288	235660835	+	2548	protein_coding	- && Q9LXA5.1 RecName: Full=L-type lectin-domain containing receptor kinase IX.1; Short=LecRK-IX.1; Flags: Precursor && PF00069:Protein kinase domain|PF00139:Legume lectin domain	Pkinase	13	27	10	0	0	0	0.274888401	0.5776278	0.213969144	0	0	0
Zm00001eb145600	60.52873463	62.91296133	36.90522694	1.097349719	0	1.013716905	53.4489743	0.703688875	6.198607465	9.92E-09	4.03E-08	-	3	175549492	175552334	-	1516	protein_coding	- && Q0JH50.1 RecName: Full=Gibberellin 20 oxidase 2; AltName: Full=GA 20-oxidase 2; AltName: Full=Gibberellin C-20 oxidase 2; AltName: Full=Os20ox2; AltName: Full=Protein semidwarf-1 >P0C5H5.1 RecName: Full=Gibberellin 20 oxidase 2; AltName: Full=GA 20-oxidase 2; AltName: Full=Gibberellin C-20 oxidase 2; AltName: Full=Os20ox2; AltName: Full=Protein semidwarf-1 && PF14226:non-haem dioxygenase in …	2OG-FeII_Oxy	68	70	41	1	0	1	2.416696971	2.516996347	1.474467581	0.04493717	0	0.041563259
novel.2283	535.8573271	549.1402767	527.474707	1.097349719	3.548653464	17.23318739	537.4907703	7.293063525	6.187170163	1.86E-12	9.65E-12	-	4	98133600	98142902	-	2776	-	- && - && -	-	602	611	586	1	3	17	11.68394532	11.9979071	11.50876513	0.024540616	0.079627343	0.385867543
novel.919	8.011156054	13.48134886	22.50318716	0	0	0	14.66523069	0	6.184646806	8.13E-06	2.55E-05	-	2	11772423	11775698	+	1491	-	- && Q2R1M8.1 RecName: Full=DEAD-box ATP-dependent RNA helicase 52C && -	-	9	15	25	0	0	0	0.32522008	0.548399894	0.914140474	0	0	0
novel.3379	7.121027603	20.67140158	16.20229475	0	0	0	14.66490798	0	6.184621832	8.25E-06	2.59E-05	-	7	3607389	3611934	+	1209	-	- && - && -	-	8	23	18	0	0	0	0.356513658	1.037015581	0.811702301	0	0	0
novel.2915	8.901284504	26.96269771	8.101147377	0	0	0	14.6550432	0	6.183810076	1.08E-05	3.34E-05	-	5	212463389	212477471	-	514	-	- && - && -	-	10	30	9	0	0	0	1.04821258	3.181572926	0.954618756	0	0	0
novel.3684	11.57166986	18.8738884	13.5019123	0	0	0	14.64915685	0	6.18328578	6.33E-06	2.01E-05	-	7	95073426	95074341	-	916	-	- && - && -	-	13	21	15	0	0	0	0.764645901	1.249705173	0.892783917	0	0	0
Zm00001eb107440	20.47295436	23.36767135	41.40586437	0	0	1.013716905	28.41549669	0.337905635	6.177235208	1.38E-06	4.69E-06	-	2	213344153	213347693	+	1887	protein_coding	- && - && PF13912:C2H2-type zinc finger|PF10510:Phosphatidylinositol-glycan biosynthesis class S protein	-	23	26	46	0	0	1	0.656702126	0.751078265	1.329035263	0	0	0.033391574
Zm00001eb018230	5.340770702	26.06394112	11.70165732	0	0	0	14.36878972	0	6.155190258	1.40E-05	4.27E-05	-	1	65041348	65045471	-	1677	protein_coding	- && Q9LHN7.1 RecName: Full=Probable polyamine transporter At3g13620 && PF13520:Amino acid permease	-	6	29	13	0	0	0	0.192766106	0.942646115	0.422630526	0	0	0
novel.1015	7.121027603	20.67140158	15.30216727	0	0	0	14.36486548	0	6.154809248	9.66E-06	3.01E-05	-	2	98004673	98021900	+	2380	-	- && - && -	-	8	23	17	0	0	0	0.181102947	0.526786486	0.389423842	0	0	0
Zm00001eb235690	9.791412954	22.46891476	10.80152984	0	0	0	14.35395252	0	6.153869797	9.18E-06	2.87E-05	-	5	117110944	117111408	-	465	misc_non_coding	- && - && -	-	11	25	12	0	0	0	1.274536328	2.930696208	1.406950655	0	0	0
novel.827	16.02231211	17.07637522	9.90140235	0	0	0	14.33336322	0	6.152114238	7.73E-06	2.43E-05	-	10	91920683	91930916	-	565	-	- && - && -	-	18	19	11	0	0	0	1.71647129	1.833111575	1.061438436	0	0	0
novel.1416	27.59398196	0.89875659	14.40203978	0	0	0	14.29825944	0	6.148535547	0.005418166	0.01150142	-	2	222084871	222085487	-	505	-	- && - && -	-	31	1	16	0	0	0	3.307370148	0.107942474	1.727345358	0	0	0
Zm00001eb300800	290.1818748	298.387188	332.1470425	9.876147468	0	3.041150716	306.9053684	4.305766061	6.133406862	3.64E-44	5.05E-43	-	7	7839700	7840644	-	945	misc_non_coding	- && - && -	-	326	332	369	9	0	3	18.58652833	19.15093674	21.28850336	0.648807144	0	0.200031429
novel.3930	8.901284504	17.97513181	15.30216727	0	0	0	14.05952786	0	6.123888826	9.55E-06	2.98E-05	-	8	162499444	162507428	+	1016	-	- && - && -	-	10	20	17	0	0	0	0.530296522	1.073050186	0.912233015	0	0	0
Zm00001eb001190	14.24205521	9.886322494	18.00254973	0	0	0	14.04364248	0	6.12250945	9.18E-06	2.87E-05	-	1	3802584	3803735	+	1152	protein_coding	- && P24806.2 RecName: Full=Xyloglucan endotransglucosylase/hydrolase protein 24; Short=At-XTH24; Short=XTH-24; AltName: Full=Endo-xyloglucan transferase; AltName: Full=Meristem protein 5; Short=MERI-5 protein; Short=MERI5 protein; AltName: Full=Xyloglucan endo-1,4-beta-D-glucanase; Flags: Precursor && PF00722:Glycosyl hydrolases family 16	-	16	11	20	0	0	0	0.748307314	0.520503858	0.946516282	0	0	0
novel.3521	510.0436021	532.0639015	474.3671853	7.681448031	9.463075903	5.068584527	505.491563	7.404369487	6.11438574	2.93E-72	6.31E-71	-	7	128184903	128196438	+	2796	-	- && - && -	-	573	592	527	7	8	5	11.0415474	11.54166026	10.27599823	0.170555526	0.210820701	0.112678648
novel.4015	833.1602296	808.8809313	858.721622	14.26554634	11.82884488	10.13716905	833.5875943	12.07718676	6.114336275	3.21E-118	1.13E-116	-	8	53807214	53809569	-	2008	-	- && - && -	-	936	900	954	13	10	10	25.11450523	24.43219846	25.9021157	0.441046689	0.36694141	0.313794323
Zm00001eb391360	9.791412954	13.48134886	18.00254973	0	0	0	13.75843718	0	6.092685867	1.09E-05	3.37E-05	-	9	121577280	121579091	+	1157	protein_coding	- && Q336T5.2 RecName: Full=Expansin-B3; AltName: Full=Beta-expansin-3; AltName: Full=OsEXPB3; AltName: Full=OsaEXPb1.10; Flags: Precursor && PF03330:Rare lipoprotein A (RlpA)-like double-psi beta-barrel|PF01357:Pollen allergen	-	11	15	20	0	0	0	0.512238023	0.706710667	0.942425892	0	0	0
novel.597	47.17680787	46.7353427	55.80790415	0	2.365768976	0	49.90668491	0.788589659	6.091188263	1.52E-08	6.11E-08	-	1	294563494	294565988	-	2277	-	- && Q94K00.1 RecName: Full=Protein trichome birefringence-like 28 && -	-	53	52	62	0	2	0	1.254080241	1.244870168	1.484496683	0	0.064718344	0
novel.212	7.121027603	20.67140158	12.60178481	0	0	0	13.464738	0	6.061488846	1.61E-05	4.88E-05	-	1	218751220	218752744	+	1284	-	- && - && -	-	8	23	14	0	0	0	0.335689262	0.976442241	0.594447609	0	0	0
novel.3285	9.791412954	11.68383567	18.90267721	0	0	0	13.45930861	0	6.060977516	1.34E-05	4.11E-05	-	6	94208002	94221886	-	534	-	- && - && -	-	11	13	21	0	0	0	1.10984905	1.327045586	2.144018905	0	0	0
novel.521	11.57166986	16.17761863	12.60178481	0	0	0	13.45035776	0	6.060162688	1.20E-05	3.71E-05	-	1	204553923	204555561	-	1027	-	- && - && -	-	13	18	14	0	0	0	0.682001602	0.955401256	0.743204216	0	0	0
Zm00001eb112000	21.36308281	13.48134886	5.400764918	0	0	0	13.41506553	0	6.056907196	1.96E-05	5.91E-05	-	2	225213132	225254829	-	1741	protein_coding	- && Q10N05.1 RecName: Full=Probable glucuronosyltransferase Os03g0287800 && PF03360:Glycosyltransferase family 43	-	24	15	6	0	0	0	0.742719723	0.469652063	0.187889734	0	0	0
novel.2254	78.33130364	71.90052723	66.60943399	3.292049156	0	0	72.28042162	1.097349719	6.045953591	6.92E-12	3.48E-11	-	4	76996486	77000039	-	1350	-	- && - && -	-	88	80	74	3	0	0	3.51205566	3.230278487	2.988467409	0.151388334	0	0
novel.4267	100.5845149	102.4582513	83.71185623	2.194699437	2.365768976	0	95.58487414	1.520156138	6.031393176	2.66E-15	1.61E-14	-	9	115296573	115300725	+	1619	-	- && Q6L482.1 RecName: Full=Probable protein phosphatase 2C 48; Short=OsPP2C48 && -	-	113	114	93	2	2	0	3.760486909	3.838325039	3.131747017	0.084156578	0.091021414	0
novel.3328	11.57166986	8.088809313	19.8028047	0	0	0	13.15442796	0	6.028024134	1.78E-05	5.38E-05	-	6	137863560	137872252	-	1944	-	- && - && -	-	13	9	22	0	0	0	0.360296114	0.252365507	0.616988391	0	0	0
Zm00001eb079790	7886.538071	7539.669037	7424.251507	118.5137696	105.2767194	129.7557639	7616.819538	117.848751	6.007205178	0	0	-	2	39762949	39764551	+	1477	protein_coding	- && Q7XKU5.2 RecName: Full=2-oxoglutarate-dependent dioxygenase DAO; AltName: Full=Protein DIOXYGENASE FOR AUXIN OXIDATION >Q01IX6.1 RecName: Full=2-oxoglutarate-dependent dioxygenase DAO; AltName: Full=Protein DIOXYGENASE FOR AUXIN OXIDATION && PF14226:non-haem dioxygenase in morphine synthesis N-terminal|PF03171:2OG-Fe(II) oxygenase superfamily	2OG-FeII_Oxy	8860	8389	8248	108	89	128	323.1958034	309.6089066	304.4519287	4.981362905	4.439866837	5.460573596
Zm00001eb041770	32.93475267	24.26642794	18.00254973	0	1.182884488	0	25.06791011	0.394294829	5.996942718	3.16E-06	1.03E-05	-	1	219771382	219778193	-	2152	protein_coding	- && B1B1U3.1 RecName: Full=Alpha-humulene synthase && PF03936:Terpene synthase family, metal binding domain|PF01397:Terpene synthase, N-terminal domain	-	37	27	20	0	1	0	0.926343255	0.683919905	0.506685296	0	0.034238771	0
novel.1670	13.35192676	13.48134886	11.70165732	0	0	0	12.84497764	0	5.993858998	1.68E-05	5.09E-05	-	3	27041463	27045779	-	294	-	- && - && -	-	15	15	13	0	0	0	2.74888401	2.781170891	2.410719021	0	0	0
Zm00001eb281910	21.36308281	8.088809313	9.001274863	0	0	0	12.81772233	0	5.991228491	2.43E-05	7.27E-05	-	6	134260498	134261285	+	699	protein_coding	- && - && -	-	24	9	10	0	0	0	1.849892759	0.701857718	0.779961915	0	0	0
novel.422	15.13218366	9.886322494	12.60178481	0	0	0	12.54009699	0	5.959313751	2.13E-05	6.40E-05	-	1	123174623	123177806	-	516	-	- && - && -	-	17	11	14	0	0	0	1.775054558	1.162055124	1.479206841	0	0	0
novel.3490	14.24205521	17.07637522	6.300892404	0	0	0	12.53977428	0	5.959271269	2.68E-05	7.97E-05	-	7	101403285	101404290	+	907	-	- && - && -	-	16	19	7	0	0	0	0.950441043	1.141905226	0.420766665	0	0	0
novel.3759	113.0463132	150.0923506	143.1202703	3.292049156	0	3.041150716	135.4196447	2.111066624	5.954811825	2.51E-21	1.94E-20	-	7	168176260	168178565	-	2120	-	- && - && -	-	127	167	159	3	0	3	3.227604754	4.294022906	4.08895034	0.096402948	0	0.089164953
Zm00001eb332160	34.71500957	20.67140158	17.10242224	1.097349719	0	0	24.16294446	0.36578324	5.943981008	4.45E-06	1.43E-05	-	8	363466	365101	-	1543	protein_coding	- && Q9FEQ8.1 RecName: Full=Peroxidase 2; AltName: Full=Plasma membrane-bound peroxidase 2; Short=pmPOX2; Flags: Precursor && PF00141:Peroxidase	-	39	23	19	1	0	0	1.361793219	0.812541696	0.671333389	0.044150843	0	0
novel.3319	8.901284504	9.886322494	18.00254973	0	0	0	12.26338557	0	5.926727569	2.88E-05	8.52E-05	-	6	122891278	122894375	-	3098	-	- && - && -	-	10	11	20	0	0	0	0.17391261	0.193550821	0.351964738	0	0	0
novel.239	11.57166986	13.48134886	11.70165732	0	0	0	12.25155868	0	5.925543986	2.44E-05	7.30E-05	-	1	241940222	241940840	+	619	-	- && - && -	-	13	15	13	0	0	0	1.131527699	1.320943848	1.144994172	0	0	0
Zm00001eb298120	16.02231211	9.886322494	10.80152984	0	0	0	12.23672148	0	5.924068353	2.66E-05	7.89E-05	-	7	846646	847458	-	813	protein_coding	- && Q6EJ97.1 RecName: Full=Isoprene synthase, chloroplastic; Flags: Precursor && PF03936:Terpene synthase family, metal binding domain|PF01397:Terpene synthase, N-terminal domain	-	18	11	12	0	0	0	1.192873652	0.737540522	0.804713474	0	0	0
Zm00001eb076240	18.69269746	11.68383567	6.300892404	0	0	0	12.22580851	0	5.92294932	3.38E-05	9.90E-05	-	2	26482735	26484420	+	1686	protein_coding	- && - && PF03168:Late embryogenesis abundant protein	-	21	13	7	0	0	0	0.671079869	0.420309812	0.226355495	0	0	0
novel.2722	1.780256901	36.84902021	32.40458951	0	0	1.013716905	23.67795554	0.337905635	5.914231409	0.001264642	0.002986394	-	5	19732838	19740551	-	546	-	- && - && -	-	2	41	36	0	0	1	0.197355775	4.093313055	3.594681617	0	0	0.115402747
Zm00001eb067950	29.37423886	38.64653339	2.700382459	1.097349719	0	0	23.57371824	0.36578324	5.908045752	0.000659663	0.001631351	-	2	4851359	4853625	-	912	protein_coding	- && - && -	-	33	43	3	1	0	0	1.949537476	2.57014345	0.179339927	0.074698191	0	0
Zm00001eb429690	153.9922219	142.9022979	158.4224376	5.486748593	1.182884488	1.013716905	151.7723191	2.561116662	5.893791098	2.64E-24	2.27E-23	-	10	141761533	141762742	+	920	protein_coding	- && - && -	-	173	159	176	5	1	1	10.13143033	9.420914092	10.42978637	0.370243207	0.080088951	0.068489022
novel.2726	9.791412954	8.088809313	18.00254973	0	0	0	11.960924	0	5.890762311	3.60E-05	0.000105328	-	5	24825906	24826514	-	609	-	- && - && -	-	11	9	20	0	0	0	0.973168132	0.805580534	1.790454445	0	0	0
novel.1850	12.46179831	19.77264499	3.600509945	0	0	0	11.94498441	0	5.88911118	5.58E-05	0.000159595	-	3	211714730	211715753	-	771	-	- && - && -	-	14	22	4	0	0	0	0.978331741	1.555435653	0.282850002	0	0	0
Zm00001eb256120	29.37423886	19.77264499	19.8028047	0	0	1.013716905	22.98322952	0.337905635	5.871642021	5.65E-06	1.80E-05	-	5	218798775	218801500	-	1796	protein_coding	- && F4HZQ7.1 RecName: Full=WAT1-related protein At1g21890 && PF00892:EamA-like transporter family	DUF6	33	22	22	0	0	1	0.989965578	0.66772878	0.667831533	0	0	0.035083463
Zm00001eb246910	140.6402952	179.7513181	189.9268996	6.584098312	0	2.027433811	170.106171	2.870510708	5.867208482	8.69E-27	8.05E-26	-	5	187493135	187496790	-	993	misc_non_coding	- && - && -	-	158	200	211	6	0	2	8.572753275	10.97904319	11.584673	0.41162991	0	0.126908157
Zm00001eb020240	3.560513802	11.68383567	19.8028047	0	0	0	11.68238473	0	5.856463758	6.62E-05	0.000187706	-	1	74887734	74889963	+	1722	protein_coding	- && Q6J163.1 RecName: Full=Auxin-induced protein 5NG4 [Pinus taeda] && PF00892:EamA-like transporter family	DUF6	4	13	22	0	0	0	0.125152443	0.411522847	0.696530449	0	0	0
Zm00001eb093960	4.450642252	16.17761863	14.40203978	0	0	0	11.67676689	0	5.855834228	5.42E-05	0.000155297	-	2	156372198	156372850	+	315	misc_non_coding	- && - && -	-	5	18	16	0	0	0	0.855208359	3.114911398	2.769236209	0	0	0
Zm00001eb242180	24.92359661	12.58259227	30.60433454	1.097349719	0	0	22.7035078	0.36578324	5.853766266	7.44E-06	2.35E-05	-	5	169987039	169987344	-	306	protein_coding	- && O80327.1 RecName: Full=Thaumatin-like protein 1; Flags: Precursor && PF00314:Thaumatin family	Thaumatin	28	14	34	1	0	0	4.930024656	2.493965008	6.057704207	0.222629902	0	0
Zm00001eb137480	11.57166986	10.78507908	12.60178481	0	0	0	11.65284458	0	5.853281967	3.60E-05	0.000105328	-	3	133725139	133726980	+	1842	protein_coding	- && - && -	-	13	12	14	0	0	0	0.380247365	0.355120192	0.414370646	0	0	0
novel.3673	12.46179831	8.088809313	14.40203978	0	0	0	11.65088247	0	5.853076433	3.94E-05	0.000114718	-	7	82776455	82784606	-	1090	-	- && - && -	-	14	9	16	0	0	0	0.692012635	0.450090408	0.800283859	0	0	0
novel.1737	10.6815414	14.38010545	9.001274863	0	0	0	11.35430724	0	5.815834988	4.66E-05	0.000134323	-	3	85121948	85123101	-	897	-	- && P15268.1 RecName: Full=Autonomous transposable element EN-1 mosaic protein; AltName: Full=Suppressor-mutator system protein; Short=SPM && -	-	12	16	10	0	0	0	0.720777613	0.972324628	0.607796409	0	0	0
Zm00001eb204830	13.35192676	17.97513181	2.700382459	0	0	0	11.34248034	0	5.814522796	8.99E-05	0.000250344	-	4	236785001	236785715	-	715	protein_coding	- && Q8BTI8.3 RecName: Full=Serine/arginine repetitive matrix protein 2 && PF08312:cwf21 domain	-	15	20	3	0	0	0	1.130310348	1.524781803	0.228752467	0	0	0
Zm00001eb384030	0.89012845	9.886322494	22.50318716	0	0	0	11.0932127	0	5.781768558	0.00019765	0.000525979	-	9	73636806	73641988	+	2006	protein_coding	- && - && PF03004:Plant transposase (Ptta/En/Spm family)	-	1	11	25	0	0	0	0.026858488	0.298913482	0.679453363	0	0	0
novel.20	5.340770702	5.392539542	22.50318716	0	0	0	11.07883247	0	5.780021627	0.000106292	0.000293233	-	1	14021266	14021811	+	546	-	- && - && -	-	6	6	25	0	0	0	0.592067325	0.599021423	2.496306679	0	0	0
Zm00001eb062860	7.121027603	9.886322494	16.20229475	0	0	0	11.06988162	0	5.778958016	6.37E-05	0.000181039	-	1	300941295	300943804	-	2510	protein_coding	- && O80939.1 RecName: Full=L-type lectin-domain containing receptor kinase IV.1; Short=Arabidopsis thaliana lectin-receptor kinase e; Short=AthlecRK-e; Short=LecRK-IV.1; AltName: Full=Lectin Receptor Kinase 1; Flags: Precursor && PF00139:Legume lectin domain|PF00069:Protein kinase domain	Pkinase	8	11	18	0	0	0	0.171723113	0.238892607	0.390975331	0	0	0
novel.3642	9.791412954	8.088809313	15.30216727	0	0	0	11.06079651	0	5.777946146	6.01E-05	0.000171299	-	7	62473486	62481263	-	487	-	- && - && -	-	11	9	17	0	0	0	1.216959738	1.00738921	1.903139104	0	0	0
Zm00001eb292780	17.80256901	5.392539542	9.90140235	0	0	0	11.0321703	0	5.774740529	7.68E-05	0.00021608	-	6	169940836	169943447	-	2474	protein_coding	- && - && PF05097:Protein of unknown function (DUF688)	-	20	6	11	0	0	0	0.435554783	0.132201171	0.24240611	0	0	0
Zm00001eb168290	243.8951954	230.0816871	242.1342938	2.194699437	2.365768976	8.109735243	238.7037255	4.223401219	5.772925854	1.61E-38	2.00E-37	-	4	13009615	13011188	-	1444	protein_coding	- && P47917.1 RecName: Full=O-methyltransferase ZRP4; Short=OMT && PF08100:Dimerisation domain|PF00891:O-methyltransferase	-	274	256	269	2	2	8	10.22341183	9.66399104	10.15630324	0.09435561	0.102052403	0.349085319
Zm00001eb391400	107.7055425	118.6358699	127.8181031	3.292049156	3.548653464	0	118.0531718	2.280234207	5.750263363	6.56E-20	4.83E-19	-	9	121731641	121732909	+	1062	protein_coding	- && Q7XCA7.1 RecName: Full=Expansin-B6; AltName: Full=Beta-expansin-6; AltName: Full=OsEXPB6; AltName: Full=OsaEXPb1.8; Flags: Precursor && PF03330:Rare lipoprotein A (RlpA)-like double-psi beta-barrel|PF01357:Pollen allergen	-	121	132	142	3	3	0	6.138656609	6.775372249	7.289779639	0.192442797	0.208140777	0
Zm00001eb262550	6.230899153	12.58259227	13.5019123	0	0	0	10.77180124	0	5.739555922	7.71E-05	0.000216969	-	6	18190604	18192592	-	1469	protein_coding	- && Q9LMP1.1 RecName: Full=Wall-associated receptor kinase 2; Flags: Precursor && PF13947:Wall-associated receptor kinase galacturonan-binding	-	7	14	15	0	0	0	0.256737159	0.519505305	0.556698481	0	0	0
novel.2800	8.901284504	13.48134886	9.90140235	0	0	0	10.76134524	0	5.738358185	6.91E-05	0.000195635	-	5	111323878	111326001	-	1587	-	- && - && -	-	10	15	11	0	0	0	0.339496702	0.515226365	0.377890811	0	0	0
Zm00001eb315400	10.6815414	3.595026362	18.00254973	0	0	0	10.75970583	0	5.738182119	0.000111681	0.000307114	-	7	133042097	133064037	-	3230	protein_coding	- && Q9FKP5.1 RecName: Full=Ubiquitin carboxyl-terminal hydrolase 17; AltName: Full=Deubiquitinating enzyme 17; Short=AtUBP17; AltName: Full=Ubiquitin thioesterase 17; AltName: Full=Ubiquitin-specific-processing protease 17 && PF01753:MYND finger|PF00443:Ubiquitin carboxyl-terminal hydrolase	UCH	12	4	20	0	0	0	0.200166415	0.06750582	0.337581039	0	0	0
novel.1301	11.57166986	9.886322494	10.80152984	0	0	0	10.75317406	0	5.737431377	6.65E-05	0.00018862	-	2	104817608	104818648	-	396	-	- && - && -	-	13	11	12	0	0	0	1.768726378	1.514193041	1.652101147	0	0	0
novel.3224	11.57166986	13.48134886	7.201019891	0	0	0	10.7513462	0	5.737221585	7.34E-05	0.000206965	-	6	28381126	28389460	-	523	-	- && - && -	-	13	15	8	0	0	0	1.339226856	1.563411552	0.833947807	0	0	0
Zm00001eb182480	54.29783547	25.16518453	35.10497197	2.194699437	0	0	38.18933066	0.731566479	5.710449762	2.66E-07	9.64E-07	-	4	125409846	125411292	+	1447	protein_coding	- && O80582.2 RecName: Full=F-box/kelch-repeat protein At2g44130 && PF00646:F-box domain|PF01344:Kelch motif	Kelch_1	61	28	39	2	0	0	2.271296284	1.054807591	1.469422375	0.094159986	0	0
Zm00001eb144350	163.7836349	124.9271661	167.4237125	1.097349719	3.548653464	4.054867621	152.0448378	2.900290268	5.704889348	3.45E-25	3.05E-24	-	3	170871268	170874626	-	2527	protein_coding	- && P46032.1 RecName: Full=Protein NRT1/ PTR FAMILY 8.3; Short=AtNPF8.3; AltName: Full=Histidine-transporting protein; AltName: Full=Peptide transporter PTR2 && PF00854:POT family	-	184	139	186	1	3	4	3.923061058	2.998425791	4.012899423	0.026958746	0.087473488	0.099738662
Zm00001eb042410	221.6419842	246.2593058	214.2303417	4.389398875	3.548653464	5.068584527	227.3772106	4.335545622	5.700582577	2.12E-37	2.57E-36	-	1	223715417	223715689	-	273	protein_coding	- && - && -	-	249	274	238	4	3	5	49.141588	54.71062327	47.52967916	0.998164837	0.809690495	1.154027473
Zm00001eb168120	16.02231211	6.291296133	9.001274863	0	0	0	10.43829437	0	5.694873241	0.000102936	0.000284379	-	4	12317574	12320379	-	2806	protein_coding	- && Q53N87.2 RecName: Full=Zinc-finger homeodomain protein 4; Short=OsZHD4 && PF04770:ZF-HD protein dimerisation region	ZF-HD_dimer	18	7	10	0	0	0	0.345618774	0.135985975	0.194295573	0	0	0
Zm00001eb109370	16.91244056	5.392539542	9.001274863	0	0	0	10.43541832	0	5.694520736	0.000112629	0.000309581	-	2	218307337	218312687	-	2554	protein_coding	- && P34106.1 RecName: Full=Alanine aminotransferase 2; Short=ALAAT-2; AltName: Full=Glutamate pyruvate transaminase 2; Short=GPT; AltName: Full=Glutamic--alanine transaminase 2; AltName: Full=Glutamic--pyruvic transaminase 2 && PF00155:Aminotransferase class I and II	Aminotran_1_2	19	6	10	0	0	0	0.400816134	0.128060179	0.213466476	0	0	0
novel.4017	45.39655097	35.05150702	32.40458951	0	1.182884488	1.013716905	37.61754917	0.732200464	5.689120187	2.20E-07	8.04E-07	-	8	54073144	54091974	-	556	-	- && - && -	-	51	39	36	0	1	1	4.942058375	3.823609764	3.53002907	0	0.132521286	0.113327158
Zm00001eb342770	103.2549002	94.36944199	81.01147377	1.097349719	0	4.054867621	92.87860534	1.71740578	5.676866914	3.32E-16	2.10E-15	-	8	65678375	65678878	-	504	protein_coding	- && - && -	-	116	105	90	1	0	4	12.4005212	11.3564478	9.735596047	0.135168155	0	0.500078572
Zm00001eb308030	343.5895819	305.5772407	348.3493372	3.292049156	9.463075903	7.096018338	332.5053866	6.617047799	5.662468327	3.22E-54	5.26E-53	-	7	68164818	68165226	+	409	misc_non_coding	- && - && -	-	386	340	387	3	8	7	50.8483053	45.31472571	51.58675734	0.499692543	1.441209487	1.078409047
novel.3934	3.560513802	8.088809313	18.90267721	0	0	0	10.18400011	0	5.658447562	0.000175098	0.000469439	-	8	164789708	164790781	+	1004	-	- && - && PF04434:SWIM zinc finger	SWIM	4	9	21	0	0	0	0.214653891	0.488643969	1.140344716	0	0	0
Zm00001eb081490	6.230899153	10.78507908	13.5019123	0	0	0	10.17263018	0	5.657005214	0.000115375	0.000316737	-	2	46324313	46324742	-	430	misc_non_coding	- && - && -	-	7	12	15	0	0	0	0.877085782	1.521235799	1.901837367	0	0	0
novel.1212	8.011156054	9.886322494	12.60178481	0	0	0	10.16642112	0	5.656249229	0.000105811	0.000292009	-	2	28701791	28702649	-	287	-	- && Q8GWE1.1 RecName: Full=Ubiquitin carboxyl-terminal hydrolase 3 && PF01088:Ubiquitin carboxyl-terminal hydrolase, family 1	-	9	11	14	0	0	0	1.689557977	2.08926984	2.659479896	0	0	0
novel.1987	14.24205521	7.190052723	9.001274863	0	0	0	10.14446093	0	5.653596835	0.000115262	0.000316482	-	4	106777258	106778490	+	1077	-	- && - && -	-	16	8	10	0	0	0	0.800417851	0.40490956	0.506214836	0	0	0
Zm00001eb145250	14.24205521	13.48134886	2.700382459	0	0	0	10.14126217	0	5.653161288	0.000179165	0.00047976	-	3	174325227	174325853	-	627	misc_non_coding	- && - && -	-	16	15	3	0	0	0	1.374880424	1.3040897	0.260858076	0	0	0
Zm00001eb349810	212.7406996	239.069253	207.0293219	1.097349719	3.548653464	8.109735243	219.6130915	4.251912808	5.652457085	2.02E-36	2.40E-35	-	8	109314088	109324803	+	4009	protein_coding	- && Q42368.2 RecName: Full=Pyruvate, phosphate dikinase 2; AltName: Full=Pyruvate, orthophosphate dikinase 2 && PF02896:PEP-utilising enzyme, TIM barrel domain|PF01326:Pyruvate phosphate dikinase, PEP/pyruvate binding domain|PF00391:PEP-utilising enzyme, mobile domain	-	239	266	230	1	3	8	3.211991084	3.616840249	3.127824322	0.016992953	0.055137317	0.125736892
novel.3455	19.58282591	12.58259227	27.00382459	0	0	1.013716905	19.72308092	0.337905635	5.650655232	1.86E-05	5.62E-05	-	7	68286967	68288682	+	1716	-	- && - && -	-	22	14	30	0	0	1	0.690745213	0.444728026	0.953135277	0	0	0.036719056
Zm00001eb169340	33.82488112	18.8738884	6.300892404	0	1.182884488	0	19.66655397	0.394294829	5.6470642	3.14E-05	9.24E-05	-	4	18921788	18924432	+	2001	protein_coding	- && Q9LK48.1 RecName: Full=Transcription factor bHLH77; AltName: Full=Basic helix-loop-helix protein 77; Short=AtbHLH77; Short=bHLH 77; AltName: Full=Protein ACTIVATOR FOR CELL ELONGATION 3; AltName: Full=Transcription factor EN 87; AltName: Full=bHLH transcription factor bHLH077 && PF00010:Helix-loop-helix DNA-binding domain	HLH	38	21	7	0	1	0	1.023172819	0.57207893	0.190722321	0	0.036822506	0
novel.2752	470.8779503	406.2379789	385.2545642	3.292049156	15.37749834	7.096018338	420.7901644	8.588521945	5.646845877	3.68E-67	7.40E-66	-	5	57362934	57364099	-	1037	-	- && - && -	-	529	452	428	3	13	7	27.48459881	23.75983525	22.50171322	0.197082209	0.923687421	0.425332016
Zm00001eb172290	332.017912	304.6784841	292.5414331	4.389398875	5.91442244	8.109735243	309.7459431	6.137852186	5.644310158	5.41E-51	8.38E-50	-	4	33567074	33570091	+	1412	protein_coding	- && Q0J7V9.1 RecName: Full=Protein LSD1; AltName: Full=Protein LESION SIMULATING DISEASE 1; Short=OsLSD1; AltName: Full=Putative zinc finger LSD1 && PF06943:LSD1 zinc finger	zf-LSD1	373	339	325	4	5	8	14.23267792	13.08726053	12.54871445	0.192987961	0.260913014	0.356996601
novel.1441	10.6815414	35.95026362	11.70165732	0	0	1.013716905	19.44448745	0.337905635	5.629935263	3.06E-05	9.02E-05	-	3	8705071	8706734	+	834	-	- && - && -	-	12	40	13	0	0	1	0.775224843	2.614434027	0.849821813	0	0	0.075551439
Zm00001eb337660	80.11156054	110.5470606	134.1189955	5.486748593	1.182884488	0	108.2592055	2.223211027	5.626702853	2.48E-18	1.73E-17	-	8	22190187	22190671	-	384	protein_coding	- && - && -	-	90	123	149	5	1	0	12.62768592	17.4605385	21.15463891	0.887041017	0.191879779	0
Zm00001eb138220	49.84719322	45.83658611	64.80917902	0	0	3.041150716	53.49765278	1.013716905	5.619944171	5.08E-10	2.27E-09	-	3	137194119	137194652	+	534	misc_non_coding	- && - && -	-	56	51	72	0	0	3	5.650140617	5.206101915	7.350921959	0	0	0.353988202
novel.2704	9.791412954	9.886322494	9.90140235	0	0	0	9.859712599	0	5.612226038	0.000126021	0.000344554	-	5	3172086	3196773	-	609	-	- && Q53WP9.1 RecName: Full=Probable anion transporter 2, chloroplastic; AltName: Full=Phosphate transporter 4;2; Flags: Precursor && PF07690:Major Facilitator Superfamily	MFS_1	11	11	11	0	0	0	0.973168132	0.98459843	0.984749945	0	0	0
Zm00001eb081310	12.46179831	8.088809313	9.001274863	0	0	0	9.850627494	0	5.611097138	0.000133232	0.000362892	-	2	46000629	46001889	-	459	protein_coding	- && - && -	-	14	9	10	0	0	0	1.643341552	1.068842146	1.187785139	0	0	0
Zm00001eb054930	14.24205521	8.987565904	6.300892404	0	0	0	9.843504505	0	5.610199154	0.000148763	0.000402534	-	1	274379700	274382146	-	573	protein_coding	- && - && PF06813:Nodulin-like	-	16	10	7	0	0	0	1.504450306	0.951325471	0.666030305	0	0	0
Zm00001eb100230	15.13218366	8.088809313	6.300892404	0	0	0	9.840628458	0	5.609833708	0.000155143	0.000418734	-	2	189402048	189406990	+	2612	protein_coding	- && - && PF00631:GGL domain	-	17	9	7	0	0	0	0.35066162	0.187824864	0.146108486	0	0	0
Zm00001eb086030	43.61629407	21.57015817	40.50573689	1.097349719	0	1.013716905	35.23072971	0.703688875	5.598623908	5.02E-07	1.78E-06	-	2	79364566	79365953	+	1295	protein_coding	- && Q7FAE1.1 RecName: Full=Momilactone A synthase; Short=OsMAS && PF00106:short chain dehydrogenase	adh_short	49	24	45	1	0	1	2.038631817	1.010241534	1.894494366	0.052605985	0	0.048656293
Zm00001eb154370	20.47295436	40.44404657	44.10624683	1.097349719	1.182884488	0	35.00774925	0.760078069	5.579958597	5.47E-07	1.93E-06	-	3	206541748	206544121	-	2282	protein_coding	- && Q9S728.1 RecName: Full=Protodermal factor 1; Flags: Precursor && -	-	23	45	49	1	1	0	0.543031074	1.074931081	1.170660629	0.029853089	0.032288271	0
Zm00001eb195100	5.340770702	1.797513181	21.60305967	0	0	0	9.580447852	0	5.570448119	0.000424132	0.001079088	-	4	189097416	189100651	+	2700	protein_coding	- && Q2QYS3.1 RecName: Full=Laccase-23; AltName: Full=Benzenediol:oxygen oxidoreductase 23; AltName: Full=Diphenol oxidase 23; AltName: Full=Urishiol oxidase 23; Flags: Precursor && PF07731:Multicopper oxidase|PF07732:Multicopper oxidase|PF00394:Multicopper oxidase	-	6	2	24	0	0	0	0.11972917	0.040378481	0.484616337	0	0	0
Zm00001eb336650	6.230899153	14.38010545	8.101147377	0	0	0	9.570717325	0	5.569094587	0.000185386	0.000495173	-	8	17611715	17616332	+	4462	protein_coding	- && Q9LHP4.1 RecName: Full=Receptor-like protein kinase 2; Flags: Precursor && PF00069:Protein kinase domain|PF13855:Leucine rich repeat|PF08263:Leucine rich repeat N-terminal domain	Pkinase	7	16	9	0	0	0	0.084524179	0.195467322	0.109967288	0	0	0
Zm00001eb039330	5.340770702	22.46891476	0.900127486	0	0	0	9.569937649	0	5.569052362	0.000561465	0.001404685	-	1	209051639	209054299	+	741	protein_coding	- && P22198.1 RecName: Full=Serine/threonine-protein phosphatase PP1 && -	-	6	25	1	0	0	0	0.436260134	1.839100859	0.073575355	0	0	0
Zm00001eb116140	7.121027603	12.58259227	9.001274863	0	0	0	9.568298244	0	5.568777413	0.000169167	0.000454405	-	2	237793711	237794281	+	571	protein_coding	- && - && -	-	8	14	10	0	0	0	0.754859917	1.336520652	0.954804516	0	0	0
Zm00001eb146850	8.011156054	19.77264499	0.900127486	0	0	0	9.561309509	0	5.567882268	0.000477468	0.001206744	-	3	180819236	180820720	+	1485	protein_coding	- && Q66PF2.1 RecName: Full=Putative UDP-rhamnose:rhamnosyltransferase 1; Short=FaRT1; AltName: Full=Glycosyltransferase 4; Short=FaGT4 && PF00201:UDP-glucoronosyl and UDP-glucosyl transferase	UDPGT	9	22	1	0	0	0	0.326534101	0.807569622	0.036713359	0	0	0
Zm00001eb273970	32.04462421	4.493782952	18.00254973	0	1.182884488	0	18.18031896	0.394294829	5.533635573	6.08E-05	0.000173023	-	6	101489080	101489682	-	603	protein_coding	- && - && -	-	36	5	20	0	1	0	3.216604573	0.451997923	1.808269913	0	0.122192098	0
Zm00001eb013610	36.49526647	34.15275043	29.70420705	1.097349719	0	1.013716905	33.45074132	0.703688875	5.523407201	5.97E-07	2.10E-06	-	1	45597357	45600587	-	2119	protein_coding	- && Q9SIZ4.2 RecName: Full=Inactive receptor-like serine/threonine-protein kinase At2g40270; Flags: Precursor && PF07714:Protein tyrosine kinase	Pkinase_Tyr	41	38	33	1	0	1	1.04247437	0.977544162	0.849050566	0.032149481	0	0.029735677
Zm00001eb148240	8.901284504	7.190052723	11.70165732	0	0	0	9.264331516	0	5.522316335	0.000208453	0.000552917	-	3	185593142	185595800	-	2137	protein_coding	- && Q5N9W4.1 RecName: Full=Putative laccase-5; AltName: Full=Benzenediol:oxygen oxidoreductase 5; AltName: Full=Diphenol oxidase 5; AltName: Full=Urishiol oxidase 5; Flags: Precursor && PF07732:Multicopper oxidase|PF00394:Multicopper oxidase|PF07731:Multicopper oxidase	-	10	8	13	0	0	0	0.252120387	0.204065323	0.331657179	0	0	0
Zm00001eb382740	286.621361	362.1989059	254.7360786	4.389398875	7.097306927	8.109735243	301.1854485	6.532147015	5.521056845	4.37E-49	6.58E-48	-	9	61557438	61557845	+	408	protein_coding	- && - && -	-	322	403	283	4	6	8	42.52146266	53.84292312	37.81610935	0.667889707	1.083556398	1.235488236
Zm00001eb382770	11.57166986	7.190052723	9.001274863	0	0	0	9.254332481	0	5.520991209	0.00020935	0.000555106	-	9	61864805	61865157	-	353	misc_non_coding	- && - && -	-	13	8	10	0	0	0	1.9841803	1.235375625	1.544457163	0	0	0
Zm00001eb019880	14.24205521	6.291296133	7.201019891	0	0	0	9.24479041	0	5.519708627	0.000238811	0.000628374	-	1	72662718	72664005	-	1288	protein_coding	- && - && -	-	16	7	8	0	0	0	0.669293498	0.29625516	0.338629428	0	0	0
Zm00001eb153750	40.94590872	54.82415201	54.00764918	0	1.182884488	2.027433811	49.9259033	1.0701061	5.514890389	1.08E-09	4.70E-09	-	3	204742063	204745017	-	1657	protein_coding	- && - && PF06219:Protein of unknown function (DUF1005)	-	46	61	60	0	1	2	1.49571142	2.006739841	1.974146211	0	0.04446701	0.076052987
Zm00001eb033870	26745.68955	27661.93034	28210.89555	584.8874	615.0999337	609.2438601	27539.50515	603.0770646	5.513237997	0	0	-	1	187650116	187765353	+	5193	protein_coding	- && Q84VX0.1 RecName: Full=Probable galactinol--sucrose galactosyltransferase 1; AltName: Full=Protein SEED IMBIBITION 1; AltName: Full=Raffinose synthase 1 && PF05691:Raffinose synthase or seed imbibition protein Sip1	-	30047	30778	31341	533	520	601	311.7419738	323.0768347	329.0372748	6.992199461	7.378115582	7.292306934
Zm00001eb176880	21.36308281	13.48134886	18.90267721	0	1.182884488	0	17.91570296	0.394294829	5.512190652	3.22E-05	9.45E-05	-	4	62679178	62685614	-	2562	protein_coding	- && F4INP9.1 RecName: Full=QWRF motif-containing protein 4 && PF04484:Family of unknown function (DUF566)	-	24	15	21	0	1	0	0.50471313	0.319150758	0.446879819	0	0.028759498	0
novel.2720	97.91412954	74.596797	123.3174656	2.194699437	2.365768976	2.027433811	98.60946406	2.195967408	5.494004876	1.71E-17	1.14E-16	-	5	17479351	17486531	-	525	-	- && - && -	-	110	83	137	2	2	2	11.28875033	8.617921534	14.22695102	0.259522858	0.280692705	0.240037714
Zm00001eb176840	11.57166986	21.57015817	19.8028047	0	0	1.013716905	17.64821091	0.337905635	5.490061662	3.80E-05	0.000110641	-	4	61965093	61966297	-	1114	protein_coding	- && Q9C8W9.1 RecName: Full=NAC domain-containing protein 30; Short=ANAC030; AltName: Full=Protein VASCULAR RELATED NAC-DOMAIN 7 && PF02365:No apical meristem (NAM) protein	NAM	13	24	22	0	0	1	0.628739359	1.174383112	1.076683513	0	0	0.056561849
Zm00001eb049660	18.69269746	27.8614543	6.300892404	1.097349719	0	0	17.61834805	0.36578324	5.48800327	5.68E-05	0.000162302	-	1	253985658	253989674	-	1829	protein_coding	- && Q6YV88.1 RecName: Full=Ent-cassadiene C2-hydroxylase; AltName: Full=Cytochrome P450 71Z7 && PF00067:Cytochrome P450	p450	21	31	7	1	0	0	0.618611623	0.923914398	0.208657936	0.037246993	0	0
novel.2811	7.121027603	6.291296133	13.5019123	0	0	0	8.97141201	0	5.475829247	0.000288152	0.000750478	-	5	118494796	118498518	-	701	-	- && - && -	-	8	7	15	0	0	0	0.61487163	0.544331878	1.166604947	0	0	0
Zm00001eb342580	8.901284504	3.595026362	14.40203978	0	0	0	8.966116882	0	5.475103423	0.000350585	0.000903039	-	8	64627703	64629170	+	1361	protein_coding	- && P20027.3 RecName: Full=Myb-related protein Hv33 && PF00249:Myb-like DNA-binding domain	Myb_DNA-binding	10	4	16	0	0	0	0.395871613	0.160208522	0.640932701	0	0	0
Zm00001eb099620	12.46179831	4.493782952	9.90140235	0	0	0	8.952327869	0	5.473193415	0.000308915	0.000800475	-	2	186855577	186860161	-	1825	protein_coding	- && P44321.1 RecName: Full=DNA-3-methyladenine glycosylase; AltName: Full=3-methyladenine-DNA glycosidase; Short=TAG && PF03352:Methyladenine glycosylase	-	14	5	11	0	0	0	0.413311656	0.149345067	0.328609708	0	0	0
Zm00001eb416910	12.46179831	5.392539542	9.001274863	0	0	0	8.951870904	0	5.473135966	0.000289897	0.000754767	-	10	85679008	85694592	-	4177	protein_coding	- && - && PF08263:Leucine rich repeat N-terminal domain|PF13855:Leucine rich repeat	LRRNT_2	14	6	10	0	0	0	0.18058266	0.078301579	0.130522715	0	0	0
Zm00001eb085230	12.46179831	6.291296133	8.101147377	0	0	0	8.951413938	0	5.473076569	0.000279349	0.000729084	-	2	70113201	70113959	-	759	protein_coding	- && - && -	-	14	7	9	0	0	0	0.993799437	0.502736029	0.646474362	0	0	0
novel.792	25.81372506	44.93782952	27.00382459	0	2.365768976	0	32.58512639	0.788589659	5.472127202	9.34E-07	3.23E-06	-	10	45959120	45983302	-	1359	-	- && - && -	-	29	50	30	0	2	0	1.149717197	2.005553696	1.203517392	0	0.108435372	0
novel.414	29.37423886	35.05150702	31.50446202	1.097349719	1.182884488	0	31.97673597	0.760078069	5.44999467	8.61E-07	2.98E-06	-	1	118248517	118261758	-	1463	-	- && - && -	-	33	39	35	1	1	0	1.215296089	1.453128523	1.304290379	0.046565106	0.050363524	0
novel.3652	850.9627986	861.0088136	955.9353905	19.75229494	23.65768976	18.2469043	889.3023342	20.55229633	5.444199037	1.04E-147	4.64E-146	-	7	65213940	65219018	-	5079	-	- && - && -	-	956	958	1062	18	20	18	10.14126581	10.28184477	11.39979067	0.241434436	0.290143079	0.223307383
novel.1751	318.6659852	309.1722671	322.2456401	10.97349719	7.097306927	4.054867621	316.6946308	7.375223912	5.439592339	7.96E-55	1.31E-53	-	3	105744467	105747503	-	3037	-	- && - && -	-	358	344	358	10	6	4	6.351125888	6.174437476	6.426711543	0.224315937	0.145568327	0.082989661
novel.1827	50.73732167	114.142087	72.91032639	2.194699437	3.548653464	0	79.26324501	1.914450967	5.434491947	5.13E-14	2.91E-13	-	3	186161844	186163737	-	1782	-	- && - && -	-	57	127	81	2	3	0	1.72337442	3.884899316	2.478151721	0.076458754	0.124043493	0
Zm00001eb283470	4.450642252	17.07637522	4.500637432	0	0	0	8.675884967	0	5.427451622	0.000505126	0.001271967	-	6	140726615	140728344	-	1730	protein_coding	- && Q9XIB6.1 RecName: Full=Pollen-specific leucine-rich repeat extensin-like protein 2; Short=AtPEX2; Short=Pollen-specific LRR/EXTENSIN2; AltName: Full=Cell wall hydroxyproline-rich glycoprotein; Flags: Precursor && PF08263:Leucine rich repeat N-terminal domain|PF13855:Leucine rich repeat	LRRNT_2	5	19	5	0	0	0	0.155717129	0.598675167	0.157570341	0	0	0
novel.4000	7.121027603	3.595026362	15.30216727	0	0	0	8.672740411	0	5.426988318	0.000458302	0.001161438	-	8	41175058	41183314	-	427	-	- && - && -	-	8	4	17	0	0	0	1.009426259	0.510641213	2.170559119	0	0	0
Zm00001eb105580	16.02231211	35.05150702	42.30599186	0	0	2.027433811	31.12660366	0.67581127	5.42608851	1.87E-06	6.27E-06	-	2	208529035	208530699	-	1582	protein_coding	- && Q66PF2.1 RecName: Full=Putative UDP-rhamnose:rhamnosyltransferase 1; Short=FaRT1; AltName: Full=Glycosyltransferase 4; Short=FaGT4 && PF00201:UDP-glucoronosyl and UDP-glucosyl transferase	UDPGT	18	39	47	0	0	2	0.613025461	1.343822395	1.619727484	0	0	0.079658534
novel.3995	8.901284504	8.987565904	8.101147377	0	0	0	8.663332595	0	5.425633811	0.000318279	0.000823598	-	8	37624518	37625255	-	672	-	- && - && -	-	10	10	9	0	0	0	0.801757836	0.811174843	0.730169704	0	0	0
Zm00001eb159430	9.791412954	12.58259227	3.600509945	0	0	0	8.658171722	0	5.424888746	0.000420986	0.001072056	-	3	223080810	223081905	-	984	protein_coding	- && P46518.1 RecName: Full=Late embryogenesis abundant protein Lea14-A && PF03168:Late embryogenesis abundant protein	-	11	14	4	0	0	0	0.602296131	0.775562289	0.221623325	0	0	0
Zm00001eb305990	22.25321126	15.27886204	12.60178481	0	0	1.013716905	16.71128604	0.337905635	5.411930306	5.35E-05	0.000153383	-	7	37604912	37605298	-	285	protein_coding	- && - && -	-	25	17	14	0	0	1	4.726151456	3.251530319	2.678142913	0	0	0.221087368
Zm00001eb158210	16.02231211	21.57015817	11.70165732	0	0	1.013716905	16.43137587	0.337905635	5.387289343	6.03E-05	0.000171707	-	3	219363384	219367759	+	2103	protein_coding	- && Q8VY22.1 RecName: Full=Protein trichome birefringence-like 38 && PF13839:GDSL/SGNH-like Acyl-Esterase family found in Pmr5 and Cas1p|PF14416:PMR5 N terminal Domain	-	18	24	13	0	0	1	0.461153723	0.622093574	0.337019207	0	0	0.029961912
novel.1727	64.08924843	35.95026362	36.90522694	0	1.182884488	2.027433811	45.64824633	1.0701061	5.386738583	4.97E-09	2.07E-08	-	3	79230143	79233184	-	1406	-	- && - && -	-	72	40	41	0	1	2	2.75905058	1.550809373	1.589824219	0	0.052405288	0.089630014
novel.772	7.121027603	10.78507908	7.201019891	0	0	0	8.369042193	0	5.375661252	0.000421751	0.001073649	-	10	25821004	25829918	-	789	-	- && - && -	-	8	12	8	0	0	0	0.546292792	0.82906387	0.5527943	0	0	0
Zm00001eb161400	12.46179831	1.797513181	10.80152984	0	0	0	8.353613774	0	5.37333997	0.000701692	0.001728102	-	3	229059349	229060458	+	1110	protein_coding	- && P12331.2 RecName: Full=Chlorophyll a-b binding protein 2, chloroplastic; AltName: Full=LHCII type I CAB-2; Short=LHCP; Flags: Precursor && PF00504:Chlorophyll A-B binding protein	-	14	2	12	0	0	0	0.679543939	0.098217927	0.589398247	0	0	0
novel.2459	14.24205521	6.291296133	4.500637432	0	0	0	8.344662924	0	5.372029843	0.000536361	0.001345253	-	5	12388340	12389310	+	971	-	- && - && -	-	16	7	5	0	0	0	0.887796113	0.392972859	0.280738094	0	0	0
novel.5	17.80256901	20.67140158	9.90140235	0	1.182884488	0	16.12512431	0.394294829	5.360255435	7.10E-05	0.000200743	-	1	495554	497594	+	1280	-	- && - && -	-	20	23	11	0	1	0	0.841845728	0.979493623	0.46852556	0	0.057563934	0
Zm00001eb290480	16.91244056	45.83658611	27.00382459	0	1.182884488	1.013716905	29.91761709	0.732200464	5.358093708	2.46E-06	8.14E-06	-	6	164820308	164822589	+	2168	protein_coding	- && F4I9E1.1 RecName: Full=Protein NUCLEAR FUSION DEFECTIVE 4 && PF06813:Nodulin-like	-	19	51	30	0	1	1	0.472179154	1.282314771	0.754418882	0	0.033986086	0.029063607
novel.1988	813.5774037	839.4386554	951.4347531	23.04434409	26.02345873	15.20575358	868.1502707	21.4245188	5.357824782	1.25E-144	5.43E-143	-	4	106973106	106982746	+	4527	-	- && P92519.1 RecName: Full=Uncharacterized mitochondrial protein AtMg00810; AltName: Full=ORF240b && -	-	914	934	1057	21	22	15	10.87797829	11.24657097	12.72960904	0.316019384	0.358073861	0.208780318
novel.1228	8.011156054	18.8738884	20.70293219	0	1.182884488	0	15.86265888	0.394294829	5.336060464	8.72E-05	0.000243356	-	2	40639607	40647202	-	267	-	- && - && -	-	9	21	23	0	1	0	1.816116627	4.287378047	4.696422363	0	0.275961929	0
novel.4413	16.02231211	17.97513181	13.5019123	0	0	1.013716905	15.83311874	0.337905635	5.333793798	7.13E-05	0.000201527	-	9	90223184	90225810	-	727	-	- && - && -	-	18	20	15	0	0	1	1.333983877	1.499613465	1.124883175	0	0	0.086671114
novel.1986	4.450642252	8.987565904	10.80152984	0	0	0	8.079912664	0	5.324695807	0.00058981	0.001470007	-	4	106764227	106767760	+	399	-	- && - && -	-	5	10	12	0	0	0	0.675164494	1.36618921	1.639679334	0	0	0
novel.370	5.340770702	7.190052723	11.70165732	0	0	0	8.077493583	0	5.324322165	0.000576493	0.001439719	-	1	69312666	69315189	-	249	-	- && - && -	-	6	8	13	0	0	0	1.298268111	1.751355806	2.846391133	0	0	0
Zm00001eb090330	9.791412954	11.68383567	2.700382459	0	0	0	8.058543696	0	5.321398929	0.000730948	0.001794008	-	2	124190960	124193126	+	1594	protein_coding	- && - && PF01490:Transmembrane amino acid transporter protein	Aa_trans	11	13	3	0	0	0	0.371806394	0.444568597	0.102608541	0	0	0
novel.562	117.4969555	145.5985676	130.5184855	7.681448031	1.182884488	1.013716905	131.2046695	3.292683141	5.320757694	7.06E-24	5.98E-23	-	1	257645351	257649882	-	2946	-	- && - && -	-	132	162	145	7	1	1	2.414091212	2.997547119	2.683402576	0.161871436	0.025010806	0.021388289
novel.4451	28.48411041	19.77264499	38.70548191	1.097349719	0	1.013716905	28.98741244	0.703688875	5.317582317	2.49E-06	8.24E-06	-	9	127924921	127927143	-	2223	-	- && - && -	-	32	22	43	1	0	1	0.775573572	0.539469585	1.054580085	0.030645412	0	0.028344534
novel.1587	29.37423886	28.76021089	28.80407956	1.097349719	0	1.013716905	28.97950977	0.703688875	5.316794825	2.00E-06	6.68E-06	-	3	167082468	167086131	+	2592	-	- && - && -	-	33	32	32	1	0	1	0.685948371	0.672974685	0.673078245	0.026282697	0	0.024309375
Zm00001eb385390	24.03346816	9.886322494	12.60178481	0	0	1.013716905	15.50719182	0.337905635	5.304178039	0.000100103	0.000276923	-	9	87352582	87355941	+	684	protein_coding	- && Q9ST02.2 RecName: Full=Nicotianamine aminotransferase A; AltName: Full=Nicotianamine aminotransferase III; Short=NAAT-III && PF00155:Aminotransferase class I and II	Aminotran_1_2	27	11	14	0	0	1	2.126768155	0.876638076	1.11589288	0	0	0.092119737
Zm00001eb015820	142.4205521	214.8028251	160.2226926	8.778797749	2.365768976	2.027433811	172.4820232	4.390666845	5.300244076	4.99E-30	5.05E-29	-	1	54817290	54824081	-	2344	protein_coding	- && B6SSW8.1 RecName: Full=Cytochrome P450 714B3 && PF00067:Cytochrome P450	p450	160	239	178	8	2	2	3.677687822	5.558070359	4.140120367	0.23250768	0.06286846	0.053762713
novel.1980	769.9611096	873.5914058	847.0199646	13.16819662	34.30365015	17.23318739	830.1908267	21.56834472	5.292484492	1.38E-140	5.80E-139	-	4	99602899	99606467	+	2932	-	- && - && -	-	865	972	941	12	29	17	15.8951499	18.0711606	17.49750918	0.278818895	0.728776677	0.365337074
Zm00001eb298260	11.57166986	23.36767135	10.80152984	0	0	1.013716905	15.24695701	0.337905635	5.279198057	0.000109038	0.000300352	-	7	1246199	1246801	-	603	protein_coding	- && - && -	-	13	26	12	0	0	1	1.161551651	2.350389197	1.084961948	0	0	0.10449403
Zm00001eb048330	14.24205521	10.78507908	20.70293219	0	0	1.013716905	15.24335549	0.337905635	5.278906844	0.000100132	0.000276979	-	1	248175686	248177182	-	1360	protein_coding	- && - && -	-	16	12	23	0	0	1	0.633860313	0.480978966	0.922018214	0	0	0.046330809
Zm00001eb098180	19.58282591	11.68383567	14.40203978	0	0	1.013716905	15.22290046	0.337905635	5.277292753	9.71E-05	0.000269034	-	2	180131590	180132447	+	858	protein_coding	- && - && -	-	22	13	16	0	0	1	1.381490426	0.825923477	1.016677629	0	0	0.073438112
Zm00001eb359300	21.36308281	16.17761863	8.101147377	0	0	1.013716905	15.2139496	0.337905635	5.276561643	0.000113219	0.000311121	-	8	150809309	150811189	-	1485	protein_coding	- && A2ZVY5.1 RecName: Full=Zinc finger CCCH domain-containing protein 9; Short=OsC3H9 && PF00642:Zinc finger C-x8-C-x5-C-x3-H type (and similar)	zf-CCCH	24	18	9	0	0	1	0.870757602	0.660738781	0.330420229	0	0	0.042430909
Zm00001eb105430	81.89181744	83.58436291	45.9065018	1.097349719	2.365768976	2.027433811	70.46089405	1.830184168	5.272323219	2.38E-13	1.31E-12	-	2	207681230	207682008	+	779	misc_non_coding	- && - && -	-	92	93	51	1	2	2	6.363013667	6.507725674	3.569301965	0.087451541	0.189170308	0.161771245
novel.3428	0.89012845	16.17761863	6.300892404	0	0	0	7.789546494	0	5.271785913	0.001504905	0.003508646	-	7	49405183	49406838	+	1574	-	- && - && -	-	1	18	7	0	0	0	0.034230068	0.623378075	0.242462112	0	0	0
Zm00001eb359630	2.670385351	10.78507908	9.90140235	0	0	0	7.785622262	0	5.271068751	0.00089682	0.002172151	-	8	152517880	152520450	-	716	protein_coding	- && Q6NNN0.1 RecName: Full=Protein RADIALIS-like 3; Short=AtRL3; Short=Protein RAD-like 3 && PF00249:Myb-like DNA-binding domain	Myb_DNA-binding	3	12	11	0	0	0	0.22574634	0.913591332	0.837587593	0	0	0
Zm00001eb326950	3.560513802	10.78507908	9.001274863	0	0	0	7.78228925	0	5.270518895	0.000805735	0.001963844	-	7	173083276	173085286	+	1871	protein_coding	- && Q9LMX7.1 RecName: Full=Cytochrome P450 78A5; AltName: Full=Protein KLUH && PF00067:Cytochrome P450	p450	4	12	10	0	0	0	0.115185733	0.349615924	0.291391437	0	0	0
Zm00001eb335750	3.560513802	17.07637522	2.700382459	0	0	0	7.779090493	0	5.270044568	0.001234259	0.002922374	-	8	14400716	14401827	-	1112	misc_non_coding	- && - && -	-	4	19	3	0	0	0	0.193806211	0.931392122	0.147084545	0	0	0
Zm00001eb151250	6.230899153	8.987565904	8.101147377	0	0	0	7.773204145	0	5.269055798	0.000679403	0.001677618	-	3	195164272	195166812	-	2341	protein_coding	- && Q8LQM5.1 RecName: Full=Probable indole-3-acetic acid-amido synthetase GH3.1; AltName: Full=Auxin-responsive GH3-like protein 1; Short=OsGH3-1 && PF03321:GH3 auxin-responsive promoter	-	7	10	9	0	0	0	0.161105035	0.232853266	0.209600188	0	0	0
novel.789	8.901284504	8.987565904	5.400764918	0	0	0	7.763205109	0	5.267467435	0.000705913	0.001737666	-	10	43501004	43509476	-	760	-	- && - && -	-	10	10	6	0	0	0	0.708922718	0.717249335	0.430415825	0	0	0
Zm00001eb068900	12.46179831	0.89875659	9.90140235	0	0	0	7.753985749	0	5.265919198	0.001379659	0.003235668	-	2	6407804	6408763	+	814	protein_coding	- && Q7X742.2 RecName: Full=Transcription factor ILI1; Short=OsILI1; AltName: Full=Basic helix-loop-helix protein 154; Short=OsbHLH154; AltName: Full=Protein INCREASED LEAF INCLINATION 1; AltName: Full=bHLH transcription factor bHLH154 >A2XY47.1 RecName: Full=Transcription factor ILI1; AltName: Full=Basic helix-loop-helix protein 154; AltName: Full=Protein INCREASED LEAF INCLINATION 1; AltName: F…	-	14	1	11	0	0	0	0.926650826	0.066966768	0.736747809	0	0	0
novel.3501	12.46179831	5.392539542	5.400764918	0	0	0	7.751700922	0	5.265617673	0.000800032	0.001950559	-	7	116196523	116204467	+	631	-	- && - && -	-	14	6	6	0	0	0	1.195394251	0.518329155	0.518408918	0	0	0
Zm00001eb362260	14.24205521	5.392539542	3.600509945	0	0	0	7.745034898	0	5.264514484	0.000947679	0.002286736	-	8	162900776	162902344	-	1569	protein_coding	- && Q9LM66.2 RecName: Full=Cysteine protease XCP2; AltName: Full=Xylem cysteine peptidase 2; Short=AtXCP2; Flags: Precursor && PF08246:Cathepsin propeptide inhibitor domain (I29)|PF00112:Papain family cysteine protease	Peptidase_C1	16	6	4	0	0	0	0.549426403	0.208454874	0.138991301	0	0	0
Zm00001eb120690	167.3441487	211.2077987	164.72333	4.389398875	2.365768976	7.096018338	181.0917591	4.617062063	5.259262386	1.31E-32	1.42E-31	-	3	4881497	4882749	+	1253	protein_coding	- && - && -	-	188	235	183	4	2	7	8.083868955	10.22352205	7.962521013	0.217477255	0.117608675	0.352010615
Zm00001eb048320	11.57166986	9.886322494	23.40331464	0	0	1.013716905	14.953769	0.337905635	5.2510998	0.000126764	0.000346403	-	1	248167900	248168566	-	667	protein_coding	- && - && -	-	13	11	26	0	0	1	1.050098419	0.898981176	2.125191581	0	0	0.094467616
Zm00001eb033760	24.92359661	6.291296133	13.5019123	0	0	1.013716905	14.90560168	0.337905635	5.247132001	0.00015588	0.000420578	-	1	187181365	187184144	+	2700	protein_coding	- && Q9SUA4.1 RecName: Full=Oligopeptide transporter 5; Short=AtOPT5 && PF03169:OPT oligopeptide transporter protein	OPT	28	7	15	0	0	1	0.558736128	0.141324684	0.30288521	0	0	0.023337
novel.1625	74.77078983	57.52042178	73.81045388	3.292049156	1.182884488	1.013716905	68.70055517	1.829550183	5.235570198	1.64E-13	9.07E-13	-	3	217230798	217234676	+	3046	-	- && Q6NNN0.1 RecName: Full=Protein RADIALIS-like 3; Short=AtRL3; Short=Protein RAD-like 3 && -	-	84	64	82	3	1	1	1.485805198	1.1453384	1.467690645	0.067095946	0.024189703	0.020686113
Zm00001eb339640	1833.664608	1934.124182	1990.181872	79.00917974	30.75499669	43.58982693	1919.323554	51.11800112	5.228662146	1.96E-49	2.97E-48	-	8	32860751	32861659	-	909	protein_coding	- && - && -	-	2060	2152	2211	72	26	43	122.1000449	129.0512247	132.6097426	5.39601981	2.107511233	2.980666337
Zm00001eb140170	9.791412954	17.97513181	16.20229475	0	1.182884488	0	14.65627984	0.394294829	5.22207071	0.000126683	0.000346212	-	3	147929725	147930477	-	670	misc_non_coding	- && - && -	-	11	20	18	0	1	0	0.884566258	1.627192521	1.464698629	0	0.109972888	0
Zm00001eb414110	18.69269746	33.25399384	29.70420705	2.194699437	0	0	27.21696612	0.731566479	5.221022278	4.20E-06	1.36E-05	-	10	67926700	67928032	-	1333	protein_coding	- && Q8L765.1 RecName: Full=BTB/POZ and MATH domain-containing protein 1; AltName: Full=Protein BTB-POZ AND MATH DOMAIN 1; Short=AtBPM1 && PF00651:BTB/POZ domain	BTB	21	37	33	2	0	0	0.848792692	1.513057112	1.349691035	0.102212678	0	0
Zm00001eb381440	16.91244056	16.17761863	10.80152984	1.097349719	0	0	14.63052967	0.36578324	5.219956322	0.000123599	0.000338202	-	9	46316948	46317433	+	486	protein_coding	- && - && -	-	19	18	12	1	0	0	2.106346513	2.018924054	1.34615649	0.140174383	0	0
Zm00001eb089310	2.670385351	5.392539542	14.40203978	0	0	0	7.488321558	0	5.21486532	0.001285096	0.003031598	-	2	115357056	115357442	+	387	protein_coding	- && - && -	-	3	6	16	0	0	0	0.417659896	0.845130999	2.254029472	0	0	0
Zm00001eb112510	4.450642252	5.392539542	12.60178481	0	0	0	7.481655534	0	5.21371941	0.001050125	0.002515484	-	2	226893856	226896748	-	2115	protein_coding	- && Q9LYT5.1 RecName: Full=Probable pectinesterase/pectinesterase inhibitor 35; Includes: RecName: Full=Pectinesterase inhibitor 35; AltName: Full=Pectin methylesterase inhibitor 35; Includes: RecName: Full=Pectinesterase 35; Short=PE 35; AltName: Full=Pectin methylesterase 35; Short=AtPME35; Flags: Precursor && PF01095:Pectinesterase|PF04043:Plant invertase/pectin methylesterase inhibitor	-	5	6	14	0	0	0	0.127371458	0.154640991	0.360884506	0	0	0
novel.2663	4.450642252	11.68383567	6.300892404	0	0	0	7.478456777	0	5.213182276	0.001000776	0.00240566	-	5	198796498	198797687	+	537	-	- && - && -	-	5	13	7	0	0	0	0.501658534	1.319631924	0.710680382	0	0	0
Zm00001eb147510	5.340770702	6.291296133	10.80152984	0	0	0	7.477865557	0	5.213078242	0.0009394	0.002267997	-	3	183111513	183113625	+	2113	protein_coding	- && O04203.1 RecName: Full=Nematode resistance protein-like HSPRO2; AltName: Full=AKINbetagamma-interacting protein 2; AltName: Full=Ortholog of sugar beet HS1 PRO-1 protein 2; AltName: Full=Protein Hs1pro-2 && PF07231:Hs1pro-1 N-terminus|PF07014:Hs1pro-1 protein C-terminus	-	6	7	12	0	0	0	0.152990421	0.180585256	0.309622364	0	0	0
novel.4121	6.230899153	4.493782952	11.70165732	0	0	0	7.475446476	0	5.21268046	0.001002407	0.002409206	-	8	162499287	162507428	-	1039	-	- && - && -	-	7	5	13	0	0	0	0.362990266	0.262324107	0.682147634	0	0	0
novel.839	8.901284504	7.190052723	6.300892404	0	0	0	7.464076544	0	5.210794235	0.000882633	0.002138962	-	10	105278522	105278997	-	476	-	- && - && PF05699:hAT family C-terminal dimerisation region	hATC	10	8	7	0	0	0	1.131893416	0.916150411	0.801754969	0	0	0
novel.2014	11.57166986	3.595026362	7.201019891	0	0	0	7.455905369	0	5.209417908	0.001065716	0.002550261	-	4	121995925	121999238	+	460	-	- && - && -	-	13	4	8	0	0	0	1.522642708	0.474008256	0.948162398	0	0	0
Zm00001eb248130	13.35192676	4.493782952	4.500637432	0	0	0	7.44878238	0	5.208213404	0.001143486	0.00272225	-	5	191963244	191963788	-	545	misc_non_coding	- && - && -	-	15	5	5	0	0	0	1.482884218	0.500100454	0.500177412	0	0	0
novel.2983	14.24205521	2.696269771	5.400764918	0	0	0	7.446363299	0	5.207777928	0.00131682	0.003100995	-	6	22737237	22745759	+	656	-	- && - && -	-	16	3	6	0	0	0	1.314100649	0.249287879	0.49865248	0	0	0
novel.1080	757.4993113	716.3090025	781.3106581	9.876147468	31.93788117	20.27433811	751.706324	20.69612225	5.200799035	2.57E-131	1.00E-129	-	2	159338385	159354737	+	872	-	- && - && -	-	851	797	868	9	27	20	52.58060291	49.82250771	54.26924916	0.703122421	2.281432966	1.445181193
Zm00001eb085800	62.30899153	47.63409929	50.40713923	2.194699437	1.182884488	1.013716905	53.45007668	1.463766944	5.195502888	6.31E-11	2.99E-10	-	2	76369909	76370815	-	631	protein_coding	- && - && -	-	70	53	56	2	1	1	5.976971255	4.578574202	4.838483233	0.215926308	0.116769945	0.099857211
Zm00001eb085810	19.58282591	32.35523725	27.90395208	2.194699437	0	0	26.61400508	0.731566479	5.188741691	4.83E-06	1.55E-05	-	2	76370877	76371251	-	375	protein_coding	- && - && -	-	22	36	31	2	0	0	3.160850094	5.233051148	4.50693193	0.363332001	0	0
novel.430	61.41886308	65.6092311	71.11007142	5.486748593	0	0	66.0460552	1.828916198	5.178295603	4.30E-13	2.32E-12	-	1	129642531	129652811	-	4610	-	- && - && -	-	69	73	79	5	0	0	0.806418815	0.863188571	0.934279326	0.073888015	0	0
novel.2269	26.70385351	26.06394112	26.1036971	0	1.182884488	1.013716905	26.29049725	0.732200464	5.171988926	4.47E-06	1.44E-05	-	4	86963003	86964654	-	1600	-	- && - && -	-	30	29	29	0	1	1	1.010214874	0.988010959	0.988162999	0	0.046051147	0.039381188
novel.2329	1208.794436	1296.90576	1258.378226	42.79663903	28.38922771	33.45265788	1254.692807	34.8795082	5.164334157	3.70E-221	2.59E-219	-	4	127664572	127677403	-	8423	-	- && P04323.1 RecName: Full=Retrovirus-related Pol polyprotein from transposon 17.6; Includes: RecName: Full=Protease; Includes: RecName: Full=Reverse transcriptase; Includes: RecName: Full=Endonuclease && -	-	1358	1443	1398	39	24	33	8.686512634	9.338632325	9.048799042	0.315429806	0.20994468	0.246862959
Zm00001eb343700	129.0686253	95.26819858	126.9179756	7.681448031	0	2.027433811	117.0849332	3.236293947	5.159014504	8.10E-22	6.39E-21	-	8	70886582	70887064	+	483	protein_coding	- && - && -	-	145	106	141	7	0	2	16.17459287	11.96306551	15.9155831	0.987315219	0	0.260910559
Zm00001eb023400	2.670385351	13.48134886	5.400764918	0	0	0	7.184166375	0	5.155158393	0.00159309	0.003701964	-	1	92565596	92567098	+	1092	protein_coding	- && Q336T5.2 RecName: Full=Expansin-B3; AltName: Full=Beta-expansin-3; AltName: Full=OsEXPB3; AltName: Full=OsaEXPb1.10; Flags: Precursor && PF01357:Pollen allergen|PF03330:Rare lipoprotein A (RlpA)-like double-psi beta-barrel	-	3	15	6	0	0	0	0.148016831	0.748776778	0.299556801	0	0	0
Zm00001eb321100	3.560513802	9.886322494	8.101147377	0	0	0	7.182661224	0	5.154870357	0.001294812	0.003051959	-	7	153814613	153815806	-	1194	protein_coding	- && B7F8P5.1 RecName: Full=Auxin-responsive protein SAUR36; AltName: Full=Protein SMALL AUXIN UP RNA 36 && PF02519:Auxin responsive protein	Auxin_inducible	4	11	9	0	0	0	0.180496237	0.502194677	0.410949783	0	0	0
Zm00001eb136390	7.121027603	6.291296133	8.101147377	0	0	0	7.171157038	0	5.152872145	0.001129986	0.002691561	-	3	127384912	127386212	+	1301	protein_coding	- && - && -	-	8	7	9	0	0	0	0.331302854	0.293294886	0.377151453	0	0	0
Zm00001eb175860	7.121027603	9.886322494	4.500637432	0	0	0	7.169329176	0	5.152556395	0.001229545	0.002912106	-	4	52772074	52774817	-	1837	protein_coding	- && Q94AP3.1 RecName: Full=Protein WALLS ARE THIN 1 && PF00892:EamA-like transporter family	DUF6	8	11	5	0	0	0	0.234635282	0.326412871	0.148392319	0	0	0
Zm00001eb374140	8.011156054	5.392539542	8.101147377	0	0	0	7.168280991	0	5.152375934	0.00115748	0.002753234	-	9	12969705	12972676	-	2219	protein_coding	- && O48711.1 RecName: Full=Probable pectinesterase/pectinesterase inhibitor 12; Includes: RecName: Full=Pectinesterase inhibitor 12; AltName: Full=Pectin methylesterase inhibitor 12; Includes: RecName: Full=Pectinesterase 12; Short=PE 12; AltName: Full=Pectin methylesterase 12; Short=AtPME12; Flags: Precursor && PF04043:Plant invertase/pectin methylesterase inhibitor|PF01095:Pectinesterase	-	9	6	9	0	0	0	0.218523271	0.147393284	0.221123948	0	0	0
novel.323	8.011156054	8.088809313	5.400764918	0	0	0	7.166910095	0	5.152139695	0.001158375	0.002755068	-	1	6117745	6119062	-	266	-	- && - && -	-	9	9	6	0	0	0	1.822944133	1.844355433	1.229759501	0	0	0
Zm00001eb072600	107.7055425	126.7246792	116.1164457	5.486748593	3.548653464	1.013716905	116.8488892	3.349706321	5.151516334	2.52E-22	2.02E-21	-	2	14692428	14694979	-	1435	protein_coding	- && Q9LPF6.1 RecName: Full=Probable purine permease 11; Short=AtPUP11 && PF16913:Purine nucleobase transmembrane transport	-	121	141	129	5	3	1	4.543033671	5.356128135	4.901041522	0.237368467	0.15403868	0.043909338
novel.2322	11.57166986	5.392539542	4.500637432	0	0	0	7.154948943	0	5.150052299	0.001333199	0.003136939	-	4	123367649	123370602	-	352	-	- && - && -	-	13	6	5	0	0	0	1.989817175	0.929163911	0.774422413	0	0	0
novel.2549	753.9387975	730.689108	780.4105307	18.65494522	16.56038283	28.38407335	755.012812	21.19980047	5.135394275	2.24E-135	9.09E-134	-	5	98875154	98902484	+	7698	-	- && - && -	-	847	813	867	17	14	28	5.928133701	5.757002067	6.140330726	0.150444369	0.134001778	0.229186438
Zm00001eb097540	49.84719322	47.63409929	17.10242224	0	2.365768976	1.013716905	38.19457158	1.126495294	5.121249725	7.80E-08	2.96E-07	-	2	177109362	177109890	+	529	protein_coding	- && - && -	-	56	53	19	0	2	1	5.703544592	5.461399473	1.958161473	0	0.278570265	0.119111342
novel.1998	1110.880306	1264.550523	1244.876314	42.79663903	27.20634322	34.46637478	1206.769047	34.82311901	5.108440197	5.53E-209	3.61E-207	-	4	112456978	112472109	+	11377	-	- && - && -	-	1248	1407	1383	39	23	34	5.910161026	6.741399832	6.62742764	0.233529512	0.148956861	0.188304175
novel.693	13.35192676	15.27886204	11.70165732	0	0	1.013716905	13.4441487	0.337905635	5.097809219	0.000204721	0.000543533	-	10	96843019	96851269	+	685	-	- && - && -	-	15	17	13	0	0	1	1.179812991	1.352826483	1.034673565	0	0	0.091985255
Zm00001eb048260	1.780256901	6.291296133	12.60178481	0	0	0	6.891112614	0	5.094923356	0.002194416	0.004981378	-	1	247857054	247858370	-	300	protein_coding	- && P22198.1 RecName: Full=Serine/threonine-protein phosphatase PP1 && PF16891:Serine-threonine protein phosphatase N-terminal domain	-	2	7	14	0	0	0	0.359187511	1.271922154	2.544235767	0	0	0
novel.826	2.670385351	2.696269771	15.30216727	0	0	0	6.889607463	0	5.094666907	0.002495251	0.005605432	-	10	90452225	90455109	-	487	-	- && - && -	-	3	3	17	0	0	0	0.33189811	0.335796403	1.903139104	0	0	0
Zm00001eb064780	2.670385351	8.088809313	9.90140235	0	0	0	6.886865671	0	5.094114858	0.001813143	0.004172239	-	1	305978580	305982710	+	1801	protein_coding	- && Q84T65.1 RecName: Full=Protein Brevis radix-like 4; Short=OsBRXL4 && PF13713:Transcription factor BRX N-terminal domain|PF08381:Transcription factor regulating root and shoot growth via Pin3	-	3	9	11	0	0	0	0.089747018	0.272403412	0.332988738	0	0	0
Zm00001eb118110	4.450642252	11.68383567	4.500637432	0	0	0	6.878371786	0	5.09256629	0.001755492	0.004050123	-	2	242239790	242240098	+	309	protein_coding	- && - && -	-	5	13	5	0	0	0	0.871814346	2.293340916	0.882189933	0	0	0
Zm00001eb223580	5.340770702	7.190052723	8.101147377	0	0	0	6.877323601	0	5.092366124	0.001494226	0.003484376	-	5	38192453	38193644	+	962	protein_coding	- && Q8GRS2.1 RecName: Full=Protein TIFY 11c; Short=OsTIFY11c; AltName: Full=Jasmonate ZIM domain-containing protein 11; Short=OsJAZ11; AltName: Full=OsJAZ2 >A2XD79.1 RecName: Full=Protein TIFY 11c && PF06200:tify domain|PF09425:Divergent CCT motif	Zim	6	8	9	0	0	0	0.336038212	0.453313509	0.510056175	0	0	0
Zm00001eb104490	5.340770702	7.190052723	8.101147377	0	0	0	6.877323601	0	5.092366124	0.001494226	0.003484376	-	2	204550599	204569992	-	2370	protein_coding	- && Q9FFH3.1 RecName: Full=Zinc finger protein NUTCRACKER; AltName: Full=Protein indeterminate-domain 8 && -	-	6	8	9	0	0	0	0.13640032	0.184003205	0.20703546	0	0	0
Zm00001eb415300	6.230899153	8.088809313	6.300892404	0	0	0	6.873533624	0	5.091683353	0.001479771	0.003453432	-	10	76359759	76361455	-	843	protein_coding	- && P0C539.1 RecName: Full=Actin-2 >A3C6D7.1 RecName: Full=Actin-2 && PF00022:Actin	Actin	7	9	7	0	0	0	0.447386579	0.581967432	0.452710991	0	0	0
Zm00001eb183910	24.03346816	12.58259227	37.80535443	0	2.365768976	0	24.80713828	0.788589659	5.074324603	1.22E-05	3.76E-05	-	4	137540005	137542513	+	1718	protein_coding	- && Q8RX71.1 RecName: Full=BAG family molecular chaperone regulator 4; AltName: Full=Bcl-2-associated athanogene 4 && -	-	27	14	42	0	2	0	0.846745878	0.444210298	1.332835966	0	0.085776292	0
Zm00001eb250840	11.57166986	14.38010545	13.5019123	1.097349719	0	0	13.1512292	0.36578324	5.065919425	0.000233026	0.000614093	-	5	205021783	205024147	+	2225	protein_coding	- && - && PF14111:Domain of unknown function (DUF4283)	-	13	16	15	1	0	0	0.314793549	0.39198885	0.367546098	0.030617865	0	0
novel.1932	1192.772124	1269.943062	1079.252856	32.92049156	33.12076566	39.53495931	1180.656014	35.19207218	5.062111407	1.74E-204	1.10E-202	-	4	59030243	59043615	+	4244	-	- && - && -	-	1340	1413	1199	30	28	39	17.01147258	18.14890942	15.40261218	0.481560439	0.486119553	0.579025943
Zm00001eb280930	37.38539492	27.8614543	43.20611934	0	0	3.041150716	36.15098952	1.013716905	5.058169381	7.04E-08	2.68E-07	-	6	130704890	130706769	-	1880	protein_coding	- && C3W7B0.1 RecName: Full=UDP-glucose:2-hydroxyflavanone C-glucosyltransferase; Short=OsCGT && PF00201:UDP-glucoronosyl and UDP-glucosyl transferase	UDPGT	42	31	48	0	0	3	1.203660275	0.898850762	1.391983094	0	0	0.100547713
Zm00001eb339900	164.6737633	265.1331942	259.2367161	6.584098312	3.548653464	10.13716905	229.6812245	6.756640276	5.056060599	1.48E-39	1.88E-38	-	8	34995418	34996229	+	812	protein_coding	- && - && -	-	185	295	288	6	3	10	12.27518894	19.80385479	19.33690801	0.503384853	0.272223528	0.77598399
Zm00001eb363220	2.670385351	8.987565904	8.101147377	0	0	0	6.586366211	0	5.029780575	0.002309514	0.00521726	-	8	165399205	165401889	-	2397	protein_coding	- && Q5JLP4.1 RecName: Full=Cytokinin dehydrogenase 4; AltName: Full=Cytokinin oxidase 4; Short=OsCKX4; Flags: Precursor && PF09265:Cytokinin dehydrogenase 1, FAD and cytokinin binding|PF01565:FAD binding domain	FAD_binding_4	3	10	9	0	0	0	0.067431948	0.227413223	0.204703396	0	0	0
novel.1062	4.450642252	6.291296133	9.001274863	0	0	0	6.581071083	0	5.028761445	0.002041354	0.004657517	-	2	138436564	138439394	+	486	-	- && - && -	-	5	7	10	0	0	0	0.554301714	0.785137132	1.121797075	0	0	0
Zm00001eb146830	5.340770702	10.78507908	3.600509945	0	0	0	6.575453244	0	5.027702417	0.002266873	0.005131166	-	3	180775985	180777406	+	1422	protein_coding	- && Q84TG3.1 RecName: Full=E3 ubiquitin-protein ligase PUB23; AltName: Full=Plant U-box protein 23; AltName: Full=U-box domain-containing protein 23 && PF04564:U-box domain	U-box	6	12	4	0	0	0	0.227333867	0.460008012	0.1533596	0	0	0
novel.2174	5.340770702	11.68383567	2.700382459	0	0	0	6.574996279	0	5.027617369	0.002501528	0.005618717	-	4	249341536	249347452	+	568	-	- && - && -	-	6	13	3	0	0	0	0.56913514	1.247609759	0.287954249	0	0	0
Zm00001eb081500	6.230899153	9.886322494	3.600509945	0	0	0	6.572577197	0	5.027155338	0.002192434	0.004977609	-	2	46327760	46328442	+	683	protein_coding	- && - && -	-	7	11	4	0	0	0	0.552191634	0.877921587	0.31929334	0	0	0
Zm00001eb405930	8.011156054	5.392539542	6.300892404	0	0	0	6.568196	0	5.026328719	0.001972191	0.0045117	-	10	3333939	3335714	-	1776	protein_coding	- && Q9LRR4.1 RecName: Full=Putative disease resistance RPP13-like protein 1 && PF00931:NB-ARC domain	NB-ARC	9	6	7	0	0	0	0.273031047	0.184158613	0.214884778	0	0	0
Zm00001eb161210	8.011156054	9.886322494	1.800254973	0	0	0	6.565911173	0	5.02587332	0.002674468	0.005982821	-	3	228416142	228417140	+	924	protein_coding	- && Q7XR62.1 RecName: Full=Probable inactive carboxylesterase Os04g0669700 && -	-	9	11	2	0	0	0	0.524786947	0.648939875	0.118007225	0	0	0
Zm00001eb244050	9.791412954	1.797513181	8.101147377	0	0	0	6.563357837	0	5.025381608	0.002678573	0.005989836	-	5	177550486	177554151	-	3161	protein_coding	- && F4I114.1 RecName: Full=Probable serine/threonine-protein kinase At1g09600 && PF00069:Protein kinase domain	Pkinase	11	2	9	0	0	0	0.187491108	0.034489686	0.155227473	0	0	0
Zm00001eb379170	72.99053293	71.00177064	69.30981645	0	3.548653464	3.041150716	71.10070667	2.196601393	5.022349293	1.65E-14	9.60E-14	-	9	28860119	28862155	-	1480	protein_coding	- && Q9M130.1 RecName: Full=WAT1-related protein At4g01440 && PF00892:EamA-like transporter family	DUF6	82	79	77	0	3	3	2.985139447	2.909706086	2.836479064	0	0.149355071	0.12772277
novel.2003	1915.556425	2015.012276	2074.793856	64.7436334	57.96133991	63.86416504	2001.787519	62.18971278	5.005362555	0	0	-	4	114176936	114186723	+	7716	-	- && Q5Z9S8.1 RecName: Full=ABC transporter G family member 42; Short=OsABCG42; AltName: Full=Pleiotropic drug resistance protein 12; Short=OsPDR12 && -	-	2152	2242	2305	59	49	63	15.02666258	15.83897728	16.28655699	0.520912423	0.46791212	0.514466524
Zm00001eb266240	13.35192676	9.886322494	14.40203978	0	1.182884488	0	12.54676301	0.394294829	4.998166896	0.000317476	0.000821659	-	6	41977566	41979637	-	2072	protein_coding	- && - && PF03140:Plant protein of unknown function	-	15	11	16	0	1	0	0.390044353	0.289392106	0.420998748	0	0.035560731	0
novel.694	24.03346816	29.65896748	16.20229475	0	1.182884488	1.013716905	23.29824347	0.732200464	4.997646721	1.38E-05	4.20E-05	-	10	97709843	97711598	+	636	-	- && - && -	-	27	33	18	0	1	1	2.287278959	2.828398321	1.543000128	0	0.115851942	0.09907217
novel.3278	20.47295436	1.797513181	15.30216727	1.097349719	0	0	12.5242116	0.36578324	4.995876001	0.00066376	0.001640958	-	6	88716193	88721978	-	953	-	- && - && -	-	23	2	17	1	0	0	1.300311555	0.114398635	0.972538031	0.071484523	0	0
Zm00001eb168100	10778.56541	10858.77712	11103.97267	341.2757625	361.9626533	326.4168435	10913.77173	343.2184198	4.994064735	0	0	-	4	12192898	12195124	+	1404	protein_coding	- && Q9XF89.1 RecName: Full=Chlorophyll a-b binding protein CP26, chloroplastic; AltName: Full=LHCB5; AltName: Full=LHCIIc; AltName: Full=Light-harvesting complex II protein 5; Flags: Precursor && PF00504:Chlorophyll A-B binding protein	-	12109	12082	12336	311	306	322	464.6796545	469.0892389	479.0246096	15.09031145	16.05886148	14.45098846
Zm00001eb085400	601.7268325	503.3036906	565.2800614	16.46024578	13.01172937	22.30177192	556.7701948	17.25791569	4.994012811	1.41E-100	4.18E-99	-	2	72538599	72540681	-	1518	protein_coding	- && - && PF06813:Nodulin-like	-	676	560	628	15	11	22	23.99315783	20.10944117	22.55477219	0.673169467	0.533926341	0.913186957
Zm00001eb293110	117.4969555	168.0674824	163.8232025	4.389398875	1.182884488	8.109735243	149.7958801	4.560672869	4.988388153	6.08E-28	5.83E-27	-	6	170724073	170733424	+	3758	protein_coding	- && Q9SYM4.1 RecName: Full=Alpha,alpha-trehalose-phosphate synthase [UDP-forming] 1; AltName: Full=Trehalose-6-phosphate synthase 1; Short=AtTPS1 && PF00982:Glycosyltransferase family 20|PF02358:Trehalose-phosphatase	-	132	187	182	4	1	8	1.892472781	2.712492695	2.640372403	0.072511708	0.019606662	0.134134965
Zm00001eb106430	5666.557715	5212.788224	5340.456376	181.0627036	167.9695973	167.2632894	5406.600772	172.0985301	4.973661003	0	0	-	2	210753875	210755385	+	1413	protein_coding	- && Q41048.1 RecName: Full=Oxygen-evolving enhancer protein 3-1, chloroplastic; Short=OEE3; AltName: Full=16 kDa subunit of oxygen evolving system of photosystem II; AltName: Full=OEC 16 kDa subunit; Flags: Precursor && PF05757:Oxygen evolving enhancer protein 3 (PsbQ)	-	6366	5800	5933	165	142	165	242.737547	223.7533665	228.9194845	7.955119438	7.404685474	7.35784395
Zm00001eb178790	0.89012845	7.190052723	10.80152984	0	0	0	6.29390367	0	4.964116785	0.004153087	0.008985616	-	4	78477240	78478619	+	1380	misc_non_coding	- && - && -	-	1	8	12	0	0	0	0.039042121	0.316005504	0.474081199	0	0	0
novel.2524	2.670385351	4.493782952	11.70165732	0	0	0	6.288608542	0	4.963006288	0.003288923	0.007246224	-	5	84118520	84120121	+	548	-	- && - && -	-	3	5	13	0	0	0	0.294953248	0.497362678	1.293341957	0	0	0
Zm00001eb311540	15.13218366	8.088809313	13.5019123	1.097349719	0	0	12.24096842	0.36578324	4.962704033	0.000390305	0.000998531	-	7	107933774	107938091	+	2501	protein_coding	- && Q9SUQ3.1 RecName: Full=Probable inactive receptor kinase At4g23740; Flags: Precursor && PF07714:Protein tyrosine kinase	Pkinase_Tyr	17	9	15	1	0	0	0.366224771	0.196160954	0.326985233	0.027239004	0	0
novel.1478	2.670385351	14.38010545	1.800254973	0	0	0	6.283581923	0	4.962025891	0.004361318	0.009398003	-	3	39652996	39656225	+	482	-	- && - && -	-	3	16	2	0	0	0	0.335341037	1.809492098	0.226221319	0	0	0
novel.122	4.450642252	5.392539542	9.001274863	0	0	0	6.281485553	0	4.961561353	0.002705426	0.006045951	-	1	129642553	129652800	+	4610	-	- && - && -	-	5	6	10	0	0	0	0.058436146	0.070947006	0.118263206	0	0	0
Zm00001eb220760	5.340770702	8.088809313	5.400764918	0	0	0	6.276781645	0	4.960627207	0.002607785	0.005845067	-	5	24832917	24833507	-	591	protein_coding	- && - && -	-	6	9	6	0	0	0	0.546986057	0.830115982	0.553495816	0	0	0
Zm00001eb391660	6.230899153	7.190052723	5.400764918	0	0	0	6.273905598	0	4.960057639	0.002563656	0.005751995	-	9	122626346	122626735	-	390	protein_coding	- && Q01595.1 RecName: Full=Cortical cell-delineating protein; AltName: Full=Root-specific protein ZRP3; Flags: Precursor && PF14547:Hydrophobic seed protein	-	7	8	6	0	0	0	0.967043298	1.118173322	0.838759044	0	0	0
Zm00001eb130400	6.230899153	8.987565904	3.600509945	0	0	0	6.272991667	0	4.959875377	0.002810224	0.006260241	-	3	55952161	55953563	+	1083	protein_coding	- && Q9SZN7.1 RecName: Full=Heavy metal-associated isoprenylated plant protein 26; Short=AtHIP26; Short=AtHIPP26; AltName: Full=Farnesylated protein 6; Short=AtFP6; Flags: Precursor && PF00403:Heavy-metal-associated domain	HMA	7	10	4	0	0	0	0.348242739	0.503332867	0.201364129	0	0	0
Zm00001eb015600	8.011156054	2.696269771	8.101147377	0	0	0	6.269524401	0	4.959180799	0.00299942	0.006653901	-	1	53625889	53626920	-	1032	protein_coding	- && - && -	-	9	3	9	0	0	0	0.469867383	0.158462062	0.475459342	0	0	0
novel.4087	8.011156054	7.190052723	3.600509945	0	0	0	6.267239574	0	4.958731445	0.002780083	0.006198008	-	8	126454099	126454785	-	586	-	- && - && -	-	9	8	4	0	0	0	0.82747976	0.744176784	0.372145651	0	0	0
Zm00001eb091050	8.011156054	8.088809313	2.700382459	0	0	0	6.266782609	0	4.95863357	0.003004574	0.006663899	-	2	132986075	132986685	+	395	protein_coding	- && Q8LAH8.2 RecName: Full=Nucleoside diphosphate kinase IV, chloroplastic/mitochondrial; Short=NDK IV; Short=NDP kinase IV; Short=NDPK IV; AltName: Full=Nucleoside diphosphate kinase 4; Flags: Precursor && PF00334:Nucleoside diphosphate kinase	NDK	9	9	3	0	0	0	1.227602884	1.242021633	0.41407092	0	0	0
Zm00001eb349180	30.26436731	22.46891476	48.60688426	0	1.182884488	2.027433811	33.78005545	1.0701061	4.952869623	1.93E-07	7.07E-07	-	8	105738886	105740362	-	657	protein_coding	- && Q940J9.1 RecName: Full=Probable methyltransferase PMT8 && PF03141:Putative S-adenosyl-L-methionine-dependent methyltransferase	-	34	25	54	0	1	2	2.788213553	2.074237042	4.481041468	0	0.112148912	0.191810959
Zm00001eb342800	23.14333971	26.96269771	17.10242224	2.194699437	0	0	22.40281989	0.731566479	4.940362056	1.88E-05	5.68E-05	-	8	65756988	65757379	-	392	misc_non_coding	- && - && -	-	26	30	19	2	0	0	3.573549213	4.171756336	2.642518927	0.347575256	0	0
novel.1993	287.5114895	366.6926889	250.2354412	20.84964465	3.548653464	5.068584527	301.4798732	9.822294215	4.93835321	6.19E-13	3.30E-12	-	4	108086855	108098567	+	10627	-	- && - && -	-	323	408	278	19	3	5	1.637586797	2.092826515	1.426213976	0.121800155	0.020800367	0.029646137
novel.966	37.38539492	33.25399384	29.70420705	2.194699437	0	1.013716905	33.44786527	1.069472114	4.937877214	1.33E-07	4.94E-07	-	2	53099691	53108897	+	1252	-	- && - && -	-	42	37	33	2	0	1	1.807413193	1.610946589	1.437011301	0.108825479	0	0.050327396
Zm00001eb088020	3224.935376	2957.807939	3065.834218	102.0535238	79.25326069	118.6048779	3082.859178	99.97055415	4.934132629	0	0	-	2	105857432	105859685	+	1423	protein_coding	- && - && PF07468:Agglutinin domain	-	3623	3291	3406	93	67	117	137.1753005	126.0685416	130.4939317	4.452285143	3.469207974	5.180715602
novel.635	39.16565182	20.67140158	39.6056094	2.194699437	0	1.013716905	33.14755427	1.069472114	4.925287211	2.14E-07	7.83E-07	-	10	31950894	31960332	+	878	-	- && - && -	-	44	23	44	2	0	1	2.700042791	1.427963369	2.732176385	0.155181663	0	0.071765262
Zm00001eb383440	100.5845149	66.50798769	66.60943399	2.194699437	5.91442244	0	77.90064552	2.703040626	4.922023659	2.10E-15	1.28E-14	-	9	68784286	68785693	+	1408	protein_coding	- && Q8RXX9.2 RecName: Full=E3 ubiquitin-protein ligase ATL6; AltName: Full=RING-H2 finger protein ATL6; AltName: Full=RING-type E3 ubiquitin transferase ATL6; Flags: Precursor && PF13639:Ring finger domain	-	113	74	74	2	5	0	4.324025785	2.86492206	2.865362927	0.096768111	0.261654244	0
novel.4526	26.70385351	9.886322494	29.70420705	1.097349719	1.182884488	0	22.09812769	0.760078069	4.913614511	2.81E-05	8.32E-05	-	scaf_269	34390	41690	-	488	-	- && - && -	-	30	11	33	1	1	0	3.312179914	1.228730418	3.686758503	0.139599898	0.150987367	0
Zm00001eb102880	32.93475267	34.15275043	31.50446202	0	1.182884488	2.027433811	32.86398837	1.0701061	4.912815642	1.56E-07	5.76E-07	-	2	199790012	199795489	+	1794	protein_coding	- && Q6X1C0.1 RecName: Full=Crocetin glucosyltransferase 2 && PF00201:UDP-glucoronosyl and UDP-glucosyl transferase	UDPGT	37	38	35	0	1	2	1.111198821	1.154635496	1.063643715	0	0.041071257	0.070245151
Zm00001eb049630	305.3140585	258.841898	287.1406681	7.681448031	10.64596039	10.13716905	283.7655416	9.488192492	4.903907261	5.70E-54	9.26E-53	-	1	253786577	253820311	-	1894	protein_coding	- && Q10HD0.1 RecName: Full=Chlorophyll a-b binding protein, chloroplastic; AltName: Full=LHCII type I CAB; Short=LHCP; Flags: Precursor >A2XJ35.1 RecName: Full=Chlorophyll a-b binding protein, chloroplastic; AltName: Full=LHCII type I CAB; Short=LHCP; Flags: Precursor && PF00504:Chlorophyll A-B binding protein	-	343	288	319	7	9	10	9.757232008	8.288887774	9.182507275	0.251781019	0.350124876	0.332681626
Zm00001eb337330	23.14333971	8.987565904	32.40458951	0	0	2.027433811	21.51183171	0.67581127	4.898176093	4.14E-05	0.000120241	-	8	20591381	20594494	-	255	misc_non_coding	- && - && -	-	26	10	36	0	0	2	5.493456045	2.137684293	7.696847698	0	0	0.494195294
novel.3657	25.81372506	35.05150702	37.80535443	0	3.548653464	0	32.8901955	1.182884488	4.897034315	1.98E-07	7.25E-07	-	7	67168278	67170532	-	1177	-	- && - && -	-	29	39	42	0	3	0	1.327498446	1.806225173	1.945464902	0	0.187804167	0
novel.477	0.89012845	8.987565904	8.101147377	0	0	0	5.992947244	0	4.893458068	0.005195658	0.011061747	-	1	166672833	166673648	-	617	-	- && - && -	-	1	10	9	0	0	0	0.087322734	0.883483784	0.795257765	0	0	0
Zm00001eb267520	1.780256901	7.190052723	9.001274863	0	0	0	5.990528162	0	4.892911376	0.004320837	0.009320516	-	6	51974278	51975133	+	856	protein_coding	- && - && -	-	2	8	10	0	0	0	0.125883473	0.509448126	0.636908153	0	0	0
Zm00001eb037830	5.340770702	1.797513181	10.80152984	0	0	0	5.979937906	0	4.890678984	0.004549485	0.009774185	-	1	203004575	203005397	+	823	misc_non_coding	- && - && -	-	6	2	12	0	0	0	0.392793147	0.132468893	0.794935667	0	0	0
novel.346	8.901284504	7.190052723	1.800254973	0	0	0	5.963864067	0	4.88728079	0.004395534	0.009465138	-	1	31282903	31294465	-	6242	-	- && - && PF00665:Integrase core domain	rve	10	8	2	0	0	0	0.086315486	0.069863441	0.017468548	0	0	0
novel.2035	19.58282591	19.77264499	25.20356962	0	1.182884488	1.013716905	21.51968017	0.732200464	4.88291066	2.28E-05	6.84E-05	-	4	138123032	138137240	+	355	-	- && - && -	-	22	22	28	0	1	1	3.338926155	3.378143347	4.300116789	0	0.207554465	0.177492676
Zm00001eb002090	232.3235256	190.5363972	253.8359511	3.292049156	11.82884488	8.109735243	225.5652913	7.743543093	4.879130937	3.22E-42	4.34E-41	-	1	5987621	5991591	+	3474	protein_coding	- && Q9LZX4.1 RecName: Full=Fasciclin-like arabinogalactan protein 10; Flags: Precursor && PF02469:Fasciclin domain	-	261	212	282	3	10	8	4.047838527	3.326517353	4.425576649	0.058829663	0.212095092	0.145100518
novel.1477	14.24205521	5.392539542	14.40203978	0	0	1.013716905	11.34554484	0.337905635	4.853096611	0.000692265	0.001706516	-	3	37820969	37823847	+	634	-	- && - && -	-	16	6	16	0	0	1	1.359700356	0.515876493	1.375882344	0	0	0.0993847
novel.125	279.5003334	341.5275043	322.2456401	8.778797749	7.097306927	16.21947049	314.4244926	10.69852505	4.849058453	4.70E-59	8.32E-58	-	1	131861725	131875379	+	7345	-	- && - && -	-	314	380	358	8	6	16	2.303299081	2.820171654	2.657307414	0.074199864	0.060189382	0.137257781
Zm00001eb022710	79.22143209	100.6607381	101.714406	0	8.280191415	2.027433811	93.86552539	3.435875075	4.830444093	1.09E-18	7.68E-18	-	1	87384846	87386772	+	1822	protein_coding	- && P93046.2 RecName: Full=Xyloglucan endotransglucosylase/hydrolase protein 31; Short=At-XTH31; Short=AtXTR8; Short=XTH-31; Flags: Precursor && PF00722:Glycosyl hydrolases family 16|PF06955:Xyloglucan endo-transglycosylase (XET) C-terminus	-	89	112	113	0	7	2	2.631807501	3.350837728	3.381276168	0	0.283080596	0.069165642
Zm00001eb271920	8.011156054	13.48134886	40.50573689	0	1.182884488	1.013716905	20.6660806	0.732200464	4.82394491	7.31E-05	0.000206132	-	6	92004947	92005417	+	471	protein_coding	- && - && -	-	9	15	45	0	1	1	1.029518343	1.736017499	5.208853936	0	0.156437017	0.133778981
Zm00001eb196090	0.89012845	4.493782952	11.70165732	0	0	0	5.695189575	0	4.819896121	0.007160286	0.014882768	-	4	191680307	191681234	+	928	protein_coding	- && - && PF04043:Plant invertase/pectin methylesterase inhibitor	-	1	5	13	0	0	0	0.058058326	0.293701236	0.763740724	0	0	0
novel.603	0.89012845	8.987565904	7.201019891	0	0	0	5.692904748	0	4.81936873	0.006656895	0.013938592	-	1	301949878	301957540	-	417	-	- && - && -	-	1	10	8	0	0	0	0.129204141	1.307217013	1.045934539	0	0	0
novel.3436	4.450642252	8.987565904	3.600509945	0	0	0	5.6795727	0	4.816368795	0.004972951	0.010628579	-	7	56286045	56294363	+	699	-	- && - && -	-	5	10	4	0	0	0	0.385394325	0.779841909	0.311984766	0	0	0
Zm00001eb175540	9.791412954	6.291296133	17.10242224	1.097349719	0	0	11.06171044	0.36578324	4.8162496	0.00078784	0.001923867	-	4	50008626	50011623	-	2314	protein_coding	- && Q93W88.1 RecName: Full=Transcription factor bHLH137; AltName: Full=Basic helix-loop-helix protein 137; Short=AtbHLH137; Short=bHLH 137; AltName: Full=Transcription factor EN 89; AltName: Full=bHLH transcription factor bHLH137 && PF00010:Helix-loop-helix DNA-binding domain	HLH	11	7	19	1	0	0	0.256119011	0.164899156	0.447652299	0.029440255	0	0
novel.1640	8.901284504	15.27886204	9.001274863	0	1.182884488	0	11.0604738	0.394294829	4.816107947	0.000707172	0.001740489	-	3	1713952	1714716	-	765	-	- && - && -	-	10	17	10	0	1	0	0.704289237	1.211354432	0.712671083	0	0.096316124	0
Zm00001eb132460	6.230899153	0.89875659	9.90140235	0	0	0	5.677019364	0	4.81580427	0.006826209	0.014253537	-	3	84021285	84021787	+	503	misc_non_coding	- && - && -	-	7	1	11	0	0	0	0.749795002	0.108371669	1.192271802	0	0	0
novel.841	7.121027603	2.696269771	7.201019891	0	0	0	5.672772422	0	4.814865957	0.005062594	0.010800759	-	10	105280423	105281329	-	738	-	- && - && -	-	8	3	8	0	0	0	0.584044733	0.221589225	0.590995532	0	0	0
novel.395	8.901284504	4.493782952	3.600509945	0	0	0	5.665192467	0	4.813191933	0.005021345	0.010720894	-	1	89324140	89331104	-	667	-	- && - && -	-	10	5	4	0	0	0	0.807768015	0.408627807	0.326952551	0	0	0
Zm00001eb301100	42.72616562	53.92539542	26.1036971	3.292049156	0	1.013716905	40.91841938	1.435255354	4.813146601	7.64E-09	3.14E-08	-	7	9236767	9239822	-	1833	protein_coding	- && - && -	-	48	60	29	3	0	1	1.410883839	1.784319131	0.862553627	0.111497136	0	0.034375286
Zm00001eb276150	2657.033424	2503.037104	2515.856324	103.1508736	76.88749171	93.26195529	2558.642284	91.10010685	4.806233127	0	0	-	6	109979859	109983033	-	1798	protein_coding	- && Q8S9J6.1 RecName: Full=Aspartyl protease family protein At5g10770; Flags: Precursor && PF14543:Xylanase inhibitor N-terminal|PF14541:Xylanase inhibitor C-terminal	-	2985	2785	2795	94	65	92	89.44727914	84.43436832	84.75058361	3.561583153	2.66369259	3.224088321
Zm00001eb409750	470.8779503	482.632289	461.7654005	32.92049156	10.64596039	7.096018338	471.7585466	16.8874901	4.805887209	2.59E-16	1.64E-15	-	10	19718524	19722048	-	2934	protein_coding	- && Q9C9R6.2 RecName: Full=Putative pumilio homolog 7, chloroplastic; Short=APUM-7; Short=AtPUM7; Flags: Precursor && PF00806:Pumilio-family RNA binding repeat	PUF	529	537	513	30	9	7	9.714222553	9.976952918	9.532522264	0.696572087	0.226017899	0.150330368
Zm00001eb176220	60.52873463	53.92539542	38.70548191	3.292049156	2.365768976	0	51.05320399	1.885939377	4.801775683	6.46E-11	3.06E-10	-	4	56176037	56177479	+	1443	protein_coding	- && Q8H5F8.1 RecName: Full=Manganese-dependent ADP-ribose/CDP-alcohol diphosphatase; AltName: Full=ADPRibase-Mn; AltName: Full=CDP-choline phosphohydrolase && PF00149:Calcineurin-like phosphoesterase	Metallophos	68	60	43	3	2	0	2.538955377	2.266567545	1.624623374	0.141631497	0.102123125	0
Zm00001eb410630	28.48411041	37.7477768	25.20356962	3.292049156	0	0	30.47848561	1.097349719	4.79933149	4.80E-07	1.70E-06	-	10	26125313	26128628	+	1042	protein_coding	- && P02902.2 RecName: Full=Acyl carrier protein 1, chloroplastic; Short=ACP I; Short=Acyl carrier protein I; Flags: Precursor && PF00550:Phosphopantetheine attachment site	PP-binding	32	42	28	3	0	0	1.654606575	2.197178385	1.465010998	0.196136517	0	0
Zm00001eb353190	145.9810659	88.97690245	156.6221826	0	5.91442244	8.109735243	130.526717	4.674719227	4.794955319	9.47E-11	4.45E-10	-	8	126437266	126446834	-	459	misc_non_coding	- && - && -	-	164	99	174	0	5	8	19.25057247	11.75726361	20.66746141	0	0.802634369	1.098211765
novel.3159	4.450642252	17.97513181	9.90140235	0	0	1.013716905	10.77572547	0.337905635	4.778217057	0.00104053	0.002494626	-	6	9812655	9824857	-	4567	-	- && - && -	-	5	20	11	0	0	1	0.058986344	0.238716661	0.131314368	0	0	0.013796781
Zm00001eb317660	15.13218366	13.48134886	3.600509945	0	0	1.013716905	10.73801415	0.337905635	4.773889043	0.001085948	0.002594661	-	7	142348208	142348771	-	564	misc_non_coding	- && - && -	-	17	15	4	0	0	1	1.623986085	1.449759294	0.386661971	0	0	0.111719681
Zm00001eb165550	8035.189522	7700.546466	8066.942533	260.0718833	307.5499669	311.2110899	7934.226174	292.9443134	4.75884491	0	0	-	4	3850064	3852826	-	2103	protein_coding	- && Q43255.1 RecName: Full=indolin-2-one monooxygenase; AltName: Full=Cytochrome P450 71C2; AltName: Full=Protein benzoxazineless 3 && PF00067:Cytochrome P450	p450	9027	8568	8962	237	260	307	231.2685919	222.0874061	232.3358564	7.677396944	9.109499339	9.198306849
novel.2403	13.35192676	65.6092311	9.001274863	2.194699437	0	1.013716905	29.32081091	1.069472114	4.75840726	0.000525851	0.001320499	-	4	204774022	204800019	-	674	-	- && - && -	-	15	73	10	2	0	1	1.199068099	5.904004912	0.808892253	0.202150594	0	0.093486499
Zm00001eb066250	0.89012845	8.987565904	6.300892404	0	0	0	5.392862253	0	4.74126876	0.008615464	0.017634724	-	2	1923321	1925111	+	1791	protein_coding	- && Q9LHE3.1 RecName: Full=Protein ASPARTIC PROTEASE IN GUARD CELL 2; Short=AtASPG2; Flags: Precursor && PF14543:Xylanase inhibitor N-terminal|PF14541:Xylanase inhibitor C-terminal	-	1	10	7	0	0	0	0.030082706	0.30436041	0.213085073	0	0	0
novel.3973	0.89012845	12.58259227	2.700382459	0	0	0	5.391034392	0	4.740862647	0.010110786	0.020390392	-	8	14475585	14476972	-	700	-	- && O82567.1 RecName: Full=Choline/ethanolaminephosphotransferase 1; AltName: Full=Aminoalcohol phosphotransferase 1; Short=AtAAPT1 && -	-	1	14	3	0	0	0	0.076968752	1.090218989	0.233654305	0	0	0
Zm00001eb345250	647.1233834	687.5487916	535.5758544	23.04434409	21.29192078	25.34292263	623.4160098	23.22639584	4.740854062	5.44E-112	1.79E-110	-	8	79333212	79335864	+	1802	protein_coding	- && - && -	-	727	765	595	21	18	25	21.73662488	23.14144081	18.00166816	0.793906633	0.736000572	0.874166204
Zm00001eb002760	41.83603717	55.7229086	49.50701175	0	4.731537952	1.013716905	49.02198584	1.915084952	4.740596459	1.17E-10	5.45E-10	-	1	7666035	7668601	-	2130	protein_coding	- && Q9SLP1.1 RecName: Full=Cytochrome P450 78A9 && PF00067:Cytochrome P450	p450	47	62	55	0	4	1	1.18886007	1.586703693	1.40777633	0	0.138369643	0.029582113
Zm00001eb112880	2.670385351	1.797513181	11.70165732	0	0	0	5.389851951	0	4.740554336	0.008573642	0.017560623	-	2	228501008	228501472	+	465	protein_coding	- && - && -	-	3	2	13	0	0	0	0.347600817	0.234455697	1.524196542	0	0	0
Zm00001eb387070	1.780256901	11.68383567	2.700382459	0	0	0	5.388158345	0	4.740154885	0.008583714	0.017576718	-	9	99809503	99811071	-	1569	protein_coding	- && Q00451.1 RecName: Full=36.4 kDa proline-rich protein && PF14547:Hydrophobic seed protein	-	2	13	3	0	0	0	0.0686783	0.451652226	0.104243476	0	0	0
Zm00001eb142480	3.560513802	4.493782952	8.101147377	0	0	0	5.385148044	0	4.739413374	0.006446743	0.01353247	-	3	158564374	158566178	-	1604	protein_coding	- && Q9SV68.1 RecName: Full=Putative quinone-oxidoreductase homolog, chloroplastic && PF13602:Zinc-binding dehydrogenase|PF08240:Alcohol dehydrogenase GroES-like domain	ADH_N	4	5	9	0	0	0	0.134359418	0.169921912	0.305906509	0	0	0
novel.1306	3.560513802	8.088809313	4.500637432	0	0	0	5.383320182	0	4.738988387	0.006454971	0.013546984	-	2	109748270	109766069	-	360	-	- && - && -	-	4	9	5	0	0	0	0.598645851	1.362773737	0.757213026	0	0	0
Zm00001eb131560	5.340770702	2.696269771	8.101147377	0	0	0	5.37939595	0	4.738074299	0.00672663	0.014066508	-	3	67188859	67190048	-	1107	protein_coding	- && - && -	-	6	3	9	0	0	0	0.292022366	0.14772615	0.443246649	0	0	0
Zm00001eb037960	5.340770702	5.392539542	5.400764918	0	0	0	5.378025054	0	4.7377548	0.006019604	0.012697057	-	1	203473143	203474545	+	1403	protein_coding	- && Q9FHA7.1 RecName: Full=Transcription factor HEC1; AltName: Full=Basic helix-loop-helix protein 88; Short=AtbHLH88; Short=bHLH 88; AltName: Full=Protein HECATE 1; AltName: Full=Transcription factor EN 118; AltName: Full=bHLH transcription factor bHLH088 && -	-	6	6	6	0	0	0	0.230412516	0.233118815	0.233154688	0	0	0
novel.2034	5.340770702	5.392539542	5.400764918	0	0	0	5.378025054	0	4.7377548	0.006019604	0.012697057	-	4	138121005	138128695	+	330	-	- && - && -	-	6	6	6	0	0	0	0.979602302	0.991108172	0.991260688	0	0	0
Zm00001eb377410	9.791412954	10.78507908	10.80152984	0	1.182884488	0	10.45934063	0.394294829	4.735558134	0.000909949	0.002202225	-	9	22551539	22552926	+	1116	protein_coding	- && Q02921.1 RecName: Full=Early nodulin-93; Short=N-93 && PF03386:Early nodulin 93 ENOD93 protein	-	11	12	12	0	1	0	0.531056803	0.586139242	0.586229439	0	0.06602315	0
novel.3724	8.011156054	5.392539542	2.700382459	0	0	0	5.368026018	0	4.735417099	0.006780078	0.014165824	-	7	125226597	125226945	-	349	-	- && - && -	-	9	6	3	0	0	0	1.389407276	0.937150994	0.468647603	0	0	0
novel.316	8.901284504	2.696269771	4.500637432	0	0	0	5.366063902	0	4.734952459	0.00699077	0.01456175	-	1	305252424	305258434	+	524	-	- && Q9SIV5.3 RecName: Full=Zinc finger CCCH domain-containing protein 19; Short=AtC3H19; AltName: Full=Protein Needed for RDR2-independent DNA methylation && PF02213:GYF domain	-	10	3	5	0	0	0	1.028208523	0.312085589	0.52022269	0	0	0
novel.3815	62.30899153	71.00177064	71.11007142	3.292049156	4.731537952	0	68.14027786	2.674529036	4.730722289	2.06E-14	1.19E-13	-	8	34997030	34999604	+	2515	-	- && - && -	-	70	79	79	3	4	0	1.499590005	1.712272369	1.712535861	0.081262127	0.117187809	0
novel.4213	24.03346816	5.392539542	1.800254973	0	1.182884488	0	10.40875423	0.394294829	4.729382485	0.002105636	0.004797102	-	9	50575180	50583048	+	487	-	- && - && -	-	27	6	2	0	1	0	2.987082994	0.671592806	0.223898718	0	0.151297403	0
Zm00001eb057290	220.7518557	255.2468717	217.8308517	7.681448031	5.91442244	12.16460286	231.2765264	8.586824445	4.727436073	3.64E-45	5.14E-44	-	1	283082078	283085353	-	2140	protein_coding	- && P37832.2 RecName: Full=Tubulin beta-7 chain; AltName: Full=Beta-7-tubulin; AltName: Full=pTUB22 && PF03953:Tubulin C-terminal domain|PF00091:Tubulin/FtsZ family, GTPase domain	Tubulin	248	284	242	7	5	12	6.243820279	7.234163386	6.165270917	0.222837968	0.17215382	0.353326542
Zm00001eb351590	284.8411041	328.0461555	314.1444927	9.876147468	15.37749834	10.13716905	309.0105841	11.79693829	4.725481194	4.58E-60	8.24E-59	-	8	120129247	120130718	-	1472	protein_coding	- && - && -	-	320	365	349	9	13	10	11.71263622	13.51664168	12.92612019	0.416523608	0.650722728	0.428056386
Zm00001eb332050	6649.259525	6320.9551	6419.709233	218.372594	251.9543959	262.5526785	6463.307952	244.2932228	4.724101386	0	0	-	7	185225371	185226895	+	1256	protein_coding	- && - && PF00445:Ribonuclease T2 family	Ribonuclease_T2	7470	7033	7132	199	213	259	320.4375841	305.2352767	309.5795523	10.79365069	12.49540674	12.99328352
Zm00001eb094890	236.7741678	257.0443848	287.1406681	10.97349719	14.19461385	5.068584527	260.3197403	10.07889852	4.720799803	3.25E-50	4.98E-49	-	2	162271068	162276069	-	2009	protein_coding	- && Q8W2B7.1 RecName: Full=DIMBOA UDP-glucosyltransferase BX8; AltName: Full=2,4-dihydroxy-7-methoxy-2H-1,4-benzoxazin-3(4H)-one 2-D-glucosyltransferase BX8; AltName: Full=Protein BENZOXAZINLESS 8 && PF00201:UDP-glucoronosyl and UDP-glucosyl transferase	UDPGT	266	286	319	10	12	5	7.133689236	7.76014512	8.656878436	0.33909781	0.440110513	0.156819064
novel.3019	10.6815414	18.8738884	28.80407956	0	2.365768976	0	19.45316979	0.788589659	4.720765247	7.07E-05	0.000199719	-	6	39050736	39053989	+	1141	-	- && - && -	-	12	21	32	0	2	0	0.566641121	1.003269008	1.529026128	0	0.129153085	0
Zm00001eb042650	309.7647007	346.0212873	315.0446202	5.486748593	13.01172937	18.2469043	323.6102028	12.24846075	4.708630154	2.17E-62	4.08E-61	-	1	224955736	224959325	+	3514	protein_coding	- && Q9SGP2.1 RecName: Full=Receptor-like protein kinase HSL1; AltName: Full=Protein HAESA-LIKE1; Flags: Precursor && PF00069:Protein kinase domain	Pkinase	348	385	350	5	11	18	5.335682429	5.97231518	5.430212935	0.096933338	0.230648886	0.322759875
Zm00001eb372180	117.4969555	143.8010545	109.8155533	9.876147468	3.548653464	1.013716905	123.7045211	4.812839279	4.702847131	2.11E-24	1.82E-23	-	9	4992508	4995701	-	2347	protein_coding	- && Q67UL3.1 RecName: Full=Probable auxin efflux carrier component 1c; Short=OsPIN1c; AltName: Full=OsPIN1a && PF03547:Membrane transport protein	-	132	160	122	9	3	1	3.030214193	3.716127786	2.833983476	0.261236792	0.09418215	0.026846996
Zm00001eb185400	12944.24793	12694.93684	12380.35345	502.5861711	466.0564882	499.7624343	12673.1794	489.4683646	4.692490024	0	0	-	4	149981260	149986551	+	2247	protein_coding	- && Q7XRA1.2 RecName: Full=Arginine decarboxylase 2; Short=ARGDC2; Short=OsADC2 && PF00278:Pyridoxal-dependent decarboxylase, C-terminal sheet domain|PF02784:Pyridoxal-dependent decarboxylase, pyridoxal binding domain	-	14542	14125	13754	458	394	493	348.6852323	342.6645132	333.7156088	13.8856856	12.91973431	13.82460201
Zm00001eb355690	93.46348729	53.02663883	77.41096383	3.292049156	0	5.068584527	74.63369665	2.786877894	4.686811853	4.28E-15	2.55E-14	-	8	137182943	137184544	+	1602	protein_coding	- && Q6F357.1 RecName: Full=Phospholipase A1-II 7 >A2Y7R2.1 RecName: Full=Phospholipase A1-II 7 && PF01764:Lipase (class 3)	Lipase_3	105	59	86	3	0	5	3.531337886	2.007581784	2.926755965	0.127574438	0	0.196660112
Zm00001eb071050	2400.676431	2239.701423	2056.791306	80.10652946	118.2884488	64.87788194	2232.38972	87.75762007	4.675278384	6.90E-91	1.85E-89	-	2	10932899	10934336	-	1327	protein_coding	- && Q00451.1 RecName: Full=36.4 kDa proline-rich protein && PF14547:Hydrophobic seed protein	-	2697	2492	2285	73	100	64	109.5021156	102.3672088	93.87843784	3.747631316	5.55251206	3.038910023
Zm00001eb321710	202.0591582	234.5754701	202.5286844	9.876147468	3.548653464	11.15088596	213.0544376	8.19189563	4.671241937	6.29E-42	8.41E-41	-	7	156213016	156219012	+	2935	protein_coding	- && Q6SZ87.1 RecName: Full=Nucleobase-ascorbate transporter 11; Short=AtNAT11 && PF00860:Permease family	-	227	261	225	9	3	11	4.167064647	4.847481366	4.17950631	0.208900426	0.07531363	0.236152947
Zm00001eb225220	78.33130364	62.01420474	55.80790415	0	7.097306927	1.013716905	65.38447084	2.703674611	4.668269887	1.31E-13	7.29E-13	-	5	48883753	48884590	-	838	protein_coding	- && - && -	-	88	69	62	0	6	1	5.65784623	4.488371734	4.033650295	0	0.527554905	0.075190811
Zm00001eb053760	15.13218366	28.76021089	11.70165732	0	1.182884488	1.013716905	18.53135062	0.732200464	4.667097417	9.08E-05	0.00025272	-	1	269798937	269800965	-	1782	protein_coding	- && A6YIH8.1 RecName: Full=Premnaspirodiene oxygenase; Short=HPO; AltName: Full=Cytochrome P450 71D55 && PF00067:Cytochrome P450	p450	17	32	13	0	1	1	0.513988862	0.978872269	0.397728054	0	0.041347831	0.035359091
novel.2958	158.4428642	149.193594	191.7271546	7.681448031	4.731537952	7.096018338	166.4545376	6.50300144	4.666364891	5.35E-33	5.86E-32	-	6	19783665	19790023	+	1215	-	- && - && -	-	178	166	213	7	4	7	7.893256407	7.447586511	9.557711082	0.392488272	0.242573943	0.36302
Zm00001eb031370	0.89012845	2.696269771	11.70165732	0	0	0	5.096018515	0	4.659528113	0.012701056	0.02514513	-	1	176076238	176076744	+	507	protein_coding	- && Q9LXA5.1 RecName: Full=L-type lectin-domain containing receptor kinase IX.1; Short=LecRK-IX.1; Flags: Precursor && PF07714:Protein tyrosine kinase|PF00069:Protein kinase domain	Pkinase	1	3	13	0	0	0	0.106268494	0.322549997	1.39793174	0	0	0
Zm00001eb012350	0.89012845	4.493782952	9.90140235	0	0	0	5.095104584	0	4.659276572	0.011539385	0.023031131	-	1	40463374	40466709	+	2669	protein_coding	- && Q10NB9.1 RecName: Full=Probable protein phosphatase 2C 31; Short=OsPP2C31 && PF00481:Protein phosphatase 2C	PP2C	1	5	11	0	0	0	0.020186634	0.102118676	0.22469566	0	0	0
novel.4345	0.89012845	4.493782952	9.90140235	0	0	0	5.095104584	0	4.659276572	0.011539385	0.023031131	-	9	26304354	26349281	-	508	-	- && - && -	-	1	5	11	0	0	0	0.106059304	0.536525093	1.180536843	0	0	0
Zm00001eb183290	1.780256901	5.392539542	8.101147377	0	0	0	5.091314607	0	4.658292251	0.009588423	0.019424361	-	4	131802829	131803056	+	228	protein_coding	- && - && -	-	2	6	9	0	0	0	0.472615146	1.43449867	2.152079126	0	0	0
Zm00001eb200660	2.670385351	1.797513181	10.80152984	0	0	0	5.089809456	0	4.657937745	0.010913788	0.021882777	-	4	209075192	209077105	-	1438	protein_coding	- && - && PF12776:Myb/SANT-like DNA-binding domain	-	3	2	12	0	0	0	0.112402211	0.075814951	0.454959704	0	0	0
Zm00001eb416250	2.670385351	2.696269771	9.90140235	0	0	0	5.089352491	0	4.657809551	0.009929303	0.02005186	-	10	82020348	82021002	+	574	protein_coding	- && - && -	-	3	3	11	0	0	0	0.281592996	0.284900433	1.044795673	0	0	0
novel.2691	2.670385351	5.392539542	7.201019891	0	0	0	5.087981595	0	4.657451888	0.008763416	0.017897281	-	5	217627779	217629063	+	363	-	- && Q9S9Q9.2 RecName: Full=BTB/POZ domain-containing protein At1g30440 && -	-	3	6	8	0	0	0	0.445273774	0.901007429	1.201528107	0	0	0
Zm00001eb347100	2.670385351	8.088809313	4.500637432	0	0	0	5.086610699	0	4.657116199	0.008976506	0.018292597	-	8	93139163	93140155	-	993	protein_coding	- && - && PF14009:Domain of unknown function (DUF4228)	-	3	9	5	0	0	0	0.162773796	0.494056944	0.274518318	0	0	0
novel.2417	3.560513802	8.088809313	3.600509945	0	0	0	5.083277687	0	4.656289838	0.008808485	0.017983384	-	4	219269202	219270496	-	485	-	- && - && -	-	4	9	4	0	0	0	0.444355683	1.011543392	0.449644024	0	0	0
Zm00001eb246460	4.450642252	1.797513181	9.001274863	0	0	0	5.083143432	0	4.656262405	0.009895892	0.019994836	-	5	185656060	185658708	+	1545	protein_coding	- && - && -	-	5	2	10	0	0	0	0.174362869	0.070564336	0.352875973	0	0	0
Zm00001eb268300	3.560513802	8.987565904	2.700382459	0	0	0	5.082820721	0	4.656180241	0.009370078	0.019014427	-	6	62640396	62649971	-	1347	protein_coding	- && - && -	-	4	10	3	0	0	0	0.159994437	0.404684109	0.121423915	0	0	0
Zm00001eb278830	4.450642252	3.595026362	7.201019891	0	0	0	5.082229501	0	4.656028288	0.008488469	0.01740243	-	6	120601863	120602979	+	1117	protein_coding	- && Q84WI0.1 RecName: Full=Zinc finger protein GIS; AltName: Full=Protein GLABROUS INFLORESCENCE STEMS && -	-	5	4	8	0	0	0	0.241173351	0.195204832	0.390469743	0	0	0
novel.4445	4.450642252	3.595026362	7.201019891	0	0	0	5.082229501	0	4.656028288	0.008488469	0.01740243	-	9	123189341	123190305	-	712	-	- && Q2R1M8.1 RecName: Full=DEAD-box ATP-dependent RNA helicase 52C && -	-	5	4	8	0	0	0	0.378357631	0.306241289	0.61257683	0	0	0
Zm00001eb253870	4.450642252	8.088809313	2.700382459	0	0	0	5.079944675	0	4.655465614	0.009019586	0.0183707	-	5	213552216	213552553	-	338	misc_non_coding	- && - && -	-	5	9	3	0	0	0	0.797013707	1.451474986	0.483899448	0	0	0
Zm00001eb005300	4.450642252	8.987565904	1.800254973	0	0	0	5.079487709	0	4.655352594	0.009921547	0.020040125	-	1	14597068	14599588	-	2127	protein_coding	- && Q9C788.1 RecName: Full=Cytochrome P450 704B1; AltName: Full=Long-chain fatty acid omega-hydroxylase && PF00067:Cytochrome P450	p450	5	10	2	0	0	0	0.12665286	0.25628091	0.051264069	0	0	0
novel.3650	6.230899153	1.797513181	7.201019891	0	0	0	5.076477408	0	4.654602768	0.00957075	0.019391101	-	7	64375726	64376617	-	892	-	- && - && -	-	7	2	8	0	0	0	0.422810411	0.12222186	0.488962671	0	0	0
Zm00001eb354020	106.815414	106.0532777	116.1164457	6.584098312	0	6.082301432	109.6617125	4.222133248	4.653678341	1.86E-22	1.50E-21	-	8	129834136	129837270	-	2599	misc_non_coding	- && - && -	-	120	118	129	6	0	6	2.48763955	2.474910364	2.706038701	0.157271451	0	0.145463409
novel.2974	4.450642252	1.797513181	23.40331464	0	0	1.013716905	9.883823359	0.337905635	4.653553414	0.002820383	0.006280608	-	6	21748318	21756985	+	852	-	- && - && -	-	5	2	26	0	0	1	0.316186189	0.127959975	1.663735662	0	0	0.073955282
novel.1596	8.011156054	4.493782952	2.700382459	0	0	0	5.068440488	0	4.652612227	0.009094526	0.018508704	-	3	182296986	182298411	+	368	-	- && - && -	-	9	5	3	0	0	0	1.317671574	0.7406379	0.444451124	0	0	0
novel.3644	6.230899153	9.886322494	13.5019123	0	0	1.013716905	9.873044647	0.337905635	4.652072745	0.001396306	0.003271237	-	7	62602569	62610345	-	435	-	- && - && -	-	7	11	15	0	0	1	0.867004336	1.378437802	1.879977168	0	0	0.144850345
Zm00001eb297410	11.57166986	9.886322494	8.101147377	1.097349719	0	0	9.853046575	0.36578324	4.649615724	0.001306809	0.003078829	-	6	179141223	179142569	+	1185	protein_coding	- && Q10QA5.1 RecName: Full=Strigolactone esterase D14; AltName: Full=Protein DWARF 14; AltName: Full=Protein DWARF 88; AltName: Full=Protein HIGH-TILLERING DWARF 2 && PF12697:Alpha/beta hydrolase family	-	13	11	9	1	0	0	0.591068055	0.506008814	0.41407092	0.057489241	0	0
Zm00001eb307110	437.0530691	496.1136379	434.7615759	13.16819662	14.19461385	26.35663954	455.9760943	17.90648334	4.648103473	8.24E-87	2.12E-85	-	7	49702115	49703010	-	896	protein_coding	- && - && -	-	491	552	483	12	12	26	29.52473232	33.58263851	29.38933057	0.912385046	0.986810291	1.828412277
Zm00001eb049640	257.2471222	242.6642794	236.7335289	12.07084691	5.91442244	11.15088596	245.5483102	9.712051768	4.642989874	7.02E-49	1.05E-47	-	1	253819042	253820414	+	1281	protein_coding	- && Q10HD0.1 RecName: Full=Chlorophyll a-b binding protein, chloroplastic; AltName: Full=LHCII type I CAB; Short=LHCP; Flags: Precursor >A2XJ35.1 RecName: Full=Chlorophyll a-b binding protein, chloroplastic; AltName: Full=LHCII type I CAB; Short=LHCP; Flags: Precursor && PF00504:Chlorophyll A-B binding protein	-	289	270	263	11	5	11	12.15517454	11.48942729	11.19327545	0.584990048	0.287594985	0.541068618
novel.3610	10.6815414	20.67140158	22.50318716	0	0	2.027433811	17.95204338	0.67581127	4.637236798	0.000113676	0.00031232	-	7	24945104	24954847	-	3237	-	- && - && -	-	12	23	25	0	0	2	0.199733556	0.387319072	0.421063777	0	0	0.038931047
Zm00001eb267640	186.0368461	328.9449121	222.3314891	6.584098312	15.37749834	8.109735243	245.7710824	10.0237773	4.63698087	5.47E-42	7.34E-41	-	6	52826145	52828055	+	1761	protein_coding	- && Q9SPV4.1 RecName: Full=Salicylate carboxymethyltransferase; AltName: Full=S-adenosyl-L-methionine:salicylate acid carboxylmethyltransferase; Short=CbSAMT; AltName: Full=Salicylate O-methyltransferase && PF03492:SAM dependent carboxyl methyltransferase	-	209	366	247	6	13	8	6.394394355	11.32936258	7.646948582	0.232111585	0.543931775	0.286245997
Zm00001eb280060	22.25321126	38.64653339	20.70293219	1.097349719	1.182884488	1.013716905	27.20089228	1.097983704	4.635551177	1.64E-06	5.51E-06	-	6	125791139	125796267	+	3424	protein_coding	- && - && -	-	25	43	23	1	1	1	0.393385854	0.684570919	0.366222188	0.019896247	0.021519228	0.018402424
Zm00001eb008530	16.91244056	25.16518453	12.60178481	1.097349719	1.182884488	0	18.22646997	0.760078069	4.635188157	8.96E-05	0.000249512	-	1	25765841	25773219	-	2346	protein_coding	- && Q8L7J2.1 RecName: Full=Beta-glucosidase 6; Short=Os3bglu6; Flags: Precursor && PF00232:Glycosyl hydrolase family 1	Glyco_hydro_1	19	28	14	1	1	0	0.436353114	0.650599567	0.325349842	0.029038683	0.031407432	0
novel.261	23.14333971	9.886322494	21.60305967	1.097349719	1.182884488	0	18.21090729	0.760078069	4.633810601	9.83E-05	0.00027239	-	1	257647443	257656226	+	1211	-	- && - && -	-	26	11	24	1	1	0	1.156755815	0.495144875	1.080482336	0.056254955	0.060843794	0
Zm00001eb033880	701.4212189	661.4848505	698.4989294	17.5575955	29.5721122	35.48009169	687.1349996	27.53659979	4.633555094	7.87E-132	3.07E-130	-	1	187771222	187771656	+	435	protein_coding	- && Q84VX0.1 RecName: Full=Probable galactinol--sucrose galactosyltransferase 1; AltName: Full=Protein SEED IMBIBITION 1; AltName: Full=Raffinose synthase 1 && PF05691:Raffinose synthase or seed imbibition protein Sip1	-	788	736	776	16	25	35	97.59991669	92.23002024	97.25748547	2.505737935	4.23458822	5.06976207
novel.1186	55.18796393	72.79928382	61.20866907	4.389398875	0	3.041150716	63.06530561	2.476849864	4.63226702	1.66E-13	9.18E-13	-	2	3536681	3564803	-	1126	-	- && - && -	-	62	81	68	4	0	3	2.966646402	3.921302759	3.292464454	0.242006217	0	0.167877176
Zm00001eb053840	22.25321126	38.64653339	19.8028047	0	2.365768976	1.013716905	26.90084978	1.126495294	4.614533925	2.05E-06	6.84E-06	-	1	270219259	270221485	+	1192	protein_coding	- && Q851C7.1 RecName: Full=Probable cytokinin riboside 5'-monophosphate phosphoribohydrolase LOG4; AltName: Full=Protein LONELY GUY-like 4 && PF03641:Possible lysine decarboxylase	-	25	43	22	0	2	1	1.129994266	1.966418479	1.00622939	0	0.12362724	0.052860654
novel.4016	4.450642252	15.27886204	9.001274863	0	0	1.013716905	9.576926384	0.337905635	4.60809033	0.001860874	0.004274757	-	8	53954654	53957552	-	766	-	- && - && -	-	5	17	10	0	0	1	0.351684899	1.20977303	0.711740703	0	0	0.082258355
novel.3241	78.33130364	99.76198153	61.20866907	4.389398875	1.182884488	4.054867621	79.76731808	3.209050328	4.6079146	2.14E-16	1.36E-15	-	6	54967496	54971689	-	2233	-	- && - && -	-	88	111	68	4	1	4	2.123275925	2.709679978	1.660239577	0.122032692	0.032996791	0.112870399
novel.2305	324.0067559	396.3516564	397.856349	23.04434409	7.097306927	15.20575358	372.7382538	15.11580153	4.607890192	7.94E-70	1.65E-68	-	4	112457747	112472046	-	6658	-	- && - && -	-	364	441	442	21	6	15	2.94557496	3.610593078	3.619337239	0.214872297	0.066399971	0.141956819
Zm00001eb381150	6.230899153	9.886322494	12.60178481	0	1.182884488	0	9.573002152	0.394294829	4.607566694	0.001611363	0.003741896	-	9	44054544	44055182	-	639	protein_coding	- && - && PF05078:Protein of unknown function (DUF679)	-	7	11	14	0	1	0	0.590214219	0.938373152	1.194476886	0	0.115308036	0
Zm00001eb421850	10.6815414	4.493782952	13.5019123	0	1.182884488	0	9.559078884	0.394294829	4.605799519	0.001789337	0.004122062	-	10	116209963	116211560	-	1598	protein_coding	- && - && PF04949:Transcriptional activator	-	12	5	15	0	1	0	0.404591689	0.170559917	0.511758491	0	0.046108783	0
Zm00001eb163720	105.9252856	62.01420474	56.70803164	0	0	9.123452148	74.88250732	3.041150716	4.602751849	0.004370883	0.009416645	-	3	236263455	236264937	-	1169	protein_coding	- && - && PF00498:FHA domain	FHA	119	69	63	0	0	9	5.484599713	3.2174983	2.938167909	0	0	0.485106159
novel.4026	64.97937688	71.00177064	76.51083634	2.194699437	3.548653464	3.041150716	70.83066129	2.928167872	4.601420378	2.92E-15	1.76E-14	-	8	65660566	65663656	-	2249	-	- && - && -	-	73	79	85	2	3	3	1.74882314	1.914791022	2.060535224	0.060582259	0.098286129	0.084050556
novel.1731	49.84719322	63.81171792	45.00637432	5.486748593	0	1.013716905	52.88842849	2.166821833	4.597060123	2.00E-11	9.79E-11	-	3	80717050	80718175	-	1126	-	- && - && -	-	56	71	50	5	0	1	2.679551589	3.437191307	2.420929745	0.302507771	0	0.055959059
Zm00001eb088000	257.2471222	207.6127724	267.3378634	8.778797749	18.92615181	3.041150716	244.0659193	10.24870009	4.597046814	5.84E-17	3.81E-16	-	2	105494087	105495759	-	1553	protein_coding	- && - && PF07468:Agglutinin domain	-	289	231	297	8	16	3	10.02625794	8.108196604	10.42642843	0.350932389	0.759117425	0.12171906
novel.391	74.77078983	62.01420474	73.81045388	2.194699437	3.548653464	3.041150716	70.19848282	2.928167872	4.588614765	4.00E-15	2.39E-14	-	1	86363073	86370860	-	2356	-	- && - && -	-	84	69	82	2	3	3	1.920951882	1.596458197	1.897532133	0.057830857	0.093822371	0.080233319
novel.3449	44.50642252	23.36767135	37.80535443	2.194699437	2.365768976	0	35.22648277	1.520156138	4.585732356	4.96E-08	1.91E-07	-	7	64382955	64385383	+	2429	-	- && - && -	-	50	26	42	2	2	0	1.109059831	0.583484844	0.942697485	0.056092837	0.060668452	0
Zm00001eb385090	2819.036802	2994.656959	3058.633199	124.0005182	147.860561	101.3716905	2957.44232	124.4109232	4.58272446	0	0	-	9	83933683	83935650	-	1968	misc_non_coding	- && - && -	-	3167	3332	3398	113	125	100	86.70326572	92.2919124	94.13450714	3.911634533	4.679994603	3.201722562
Zm00001eb341890	90.79310194	128.5221924	122.4173381	5.486748593	7.097306927	2.027433811	113.9108775	4.870496444	4.581440158	6.29E-23	5.17E-22	-	8	57917526	57918204	-	679	misc_non_coding	- && - && -	-	102	143	136	5	6	2	8.093621374	11.48021469	10.91992629	0.501655008	0.651091326	0.185596171
novel.2810	141.5304236	133.0159754	143.1202703	6.584098312	5.91442244	5.068584527	139.2222231	5.855701759	4.576380379	9.95E-29	9.75E-28	-	5	118281754	118292341	-	6879	-	- && - && -	-	159	148	159	6	5	5	1.245329572	1.172789725	1.260150417	0.059419756	0.053555629	0.045798735
Zm00001eb280600	533.1869418	544.6464938	479.7679502	14.26554634	16.56038283	33.45265788	519.2004619	21.42619568	4.573359774	4.35E-98	1.26E-96	-	6	128286241	128288869	+	2487	protein_coding	- && Q8RWD0.2 RecName: Full=Zinc finger protein CONSTANS-LIKE 16 && PF06203:CCT motif	CCT	599	606	533	13	14	33	12.97667786	13.28252327	11.68428109	0.356100423	0.414775107	0.836078287
Zm00001eb139620	594.6058049	590.4830799	586.8831211	32.92049156	26.02345873	16.21947049	590.6573353	25.05447359	4.57256094	3.88E-115	1.32E-113	-	3	145326513	145328060	-	1548	protein_coding	- && Q9SFT7.1 RecName: Full=Serine/threonine-protein kinase At3g07070 && PF00069:Protein kinase domain	Pkinase	668	657	652	30	22	16	23.24973422	23.13546111	22.96292525	1.320247095	1.047157862	0.651265116
novel.1688	65.86950533	53.02663883	63.00892404	2.194699437	2.365768976	3.041150716	60.63502274	2.533873043	4.571923213	2.85E-13	1.55E-12	-	3	40887172	40890664	-	3493	-	- && - && -	-	74	59	70	2	2	3	1.141420375	0.920740343	1.092571901	0.039006442	0.042188282	0.054116719
novel.32	0.89012845	5.392539542	8.101147377	0	0	0	4.794605123	0	4.5715968	0.014496457	0.028385185	-	1	26743947	26745320	+	347	-	- && - && -	-	1	6	9	0	0	0	0.155268376	0.94255244	1.414046227	0	0	0
Zm00001eb300390	0.89012845	8.987565904	4.500637432	0	0	0	4.792777262	0	4.571114959	0.014843019	0.029004676	-	7	6645413	6645838	-	426	protein_coding	- && - && -	-	1	10	5	0	0	0	0.126474476	1.279599753	0.639898332	0	0	0
novel.45	0.89012845	10.78507908	2.700382459	0	0	0	4.791863331	0	4.570886333	0.016171781	0.031342075	-	1	36675524	36682441	+	307	-	- && - && -	-	1	12	3	0	0	0	0.175498784	2.130721152	0.532762259	0	0	0
Zm00001eb347930	334.6882974	254.3481151	270.0382459	12.07084691	15.37749834	9.123452148	286.3582194	12.19059913	4.570509388	1.15E-54	1.90E-53	-	8	98900340	98901033	-	694	protein_coding	- && - && -	-	376	283	300	11	13	9	29.19045476	22.22852838	23.56743712	1.079787105	1.380207285	0.817131268
Zm00001eb112280	1.780256901	7.190052723	5.400764918	0	0	0	4.790358181	0	4.570442583	0.012550239	0.024872029	-	2	226203665	226204950	+	1286	protein_coding	- && Q9T0F7.1 RecName: Full=Glucuronoxylan 4-O-methyltransferase 2 && PF04669:Polysaccharide biosynthesis	-	2	8	6	0	0	0	0.083791799	0.339103885	0.254367051	0	0	0
novel.4013	1.780256901	8.088809313	4.500637432	0	0	0	4.789901215	0	4.570325194	0.012806421	0.025339126	-	8	51224328	51225002	-	508	-	- && - && -	-	2	9	5	0	0	0	0.212118609	0.965745168	0.536607656	0	0	0
novel.4182	2.670385351	1.797513181	9.90140235	0	0	0	4.789766961	0	4.570302196	0.014010487	0.027519011	-	9	24238147	24263841	+	1293	-	- && - && -	-	3	2	11	0	0	0	0.125007254	0.084317014	0.463814939	0	0	0
Zm00001eb030920	1.780256901	8.987565904	3.600509945	0	0	0	4.78944425	0	4.570209726	0.013269211	0.026189456	-	1	171170942	171171685	+	744	protein_coding	- && - && -	-	2	10	4	0	0	0	0.144833674	0.732674052	0.29311472	0	0	0
Zm00001eb283460	1.780256901	10.78507908	1.800254973	0	0	0	4.788530319	0	4.569985182	0.015236903	0.029694002	-	6	140669674	140671973	-	1069	protein_coding	- && P27061.1 RecName: Full=Acid phosphatase 1; AltName: Full=Apase-1(1); Flags: Precursor && PF03767:HAD superfamily, subfamily IIIB (Acid phosphatase)	-	2	12	2	0	0	0	0.100800985	0.611909629	0.102000632	0	0	0
novel.618	2.670385351	6.291296133	5.400764918	0	0	0	4.787482134	0	4.569673516	0.01160263	0.023142389	-	10	3941987	3943371	+	526	-	- && - && -	-	3	7	6	0	0	0	0.307289695	0.725430886	0.621893588	0	0	0
novel.2426	3.560513802	0.89875659	9.90140235	0	0	0	4.786890914	0	4.569546526	0.015407211	0.029999432	-	4	228200975	228208199	-	305	-	- && - && -	-	4	1	11	0	0	0	0.706598382	0.178724424	1.966271202	0	0	0
Zm00001eb148360	29.37423886	36.84902021	36.90522694	1.097349719	0	3.041150716	34.376162	1.379500145	4.569387232	4.90E-08	1.89E-07	-	3	186066611	186067930	+	1320	protein_coding	- && Q9SNC3.1 RecName: Full=Fasciclin-like arabinogalactan protein 4; AltName: Full=Protein SALT OVERLY SENSITIVE 5; Flags: Precursor && PF02469:Fasciclin domain	-	33	41	41	1	0	3	1.346953165	1.693143127	1.693403676	0.051609659	0	0.143204318
novel.3447	3.560513802	7.190052723	3.600509945	0	0	0	4.783692157	0	4.568677363	0.011590431	0.023121041	-	7	63935134	63936220	+	889	-	- && - && -	-	4	8	4	0	0	0	0.242421267	0.490537228	0.245306357	0	0	0
Zm00001eb127370	3.560513802	7.190052723	3.600509945	0	0	0	4.783692157	0	4.568677363	0.011590431	0.023121041	-	3	34303349	34304369	-	915	protein_coding	- && Q4PR53.2 RecName: Full=Expansin-A9; AltName: Full=Alpha-expansin-9; AltName: Full=OsEXP9; AltName: Full=OsEXPA9; AltName: Full=OsaEXPa1.19; Flags: Precursor && PF01357:Pollen allergen|PF03330:Rare lipoprotein A (RlpA)-like double-psi beta-barrel	-	4	8	4	0	0	0	0.235532794	0.476598465	0.238335903	0	0	0
Zm00001eb057550	3.560513802	8.987565904	1.800254973	0	0	0	4.782778226	0	4.568442449	0.013333791	0.026301959	-	1	283950218	283950663	-	446	misc_non_coding	- && - && -	-	4	10	2	0	0	0	0.483211898	1.222218598	0.244481336	0	0	0
Zm00001eb239030	3.560513802	8.987565904	1.800254973	0	0	0	4.782778226	0	4.568442449	0.013333791	0.026301959	-	5	150290137	150290718	+	582	protein_coding	- && - && -	-	4	10	2	0	0	0	0.370296403	0.936614252	0.187351677	0	0	0
Zm00001eb383570	32.04462421	39.54528998	58.50828661	0	3.548653464	2.027433811	43.36606693	1.858695758	4.568370353	1.51E-09	6.51E-09	-	9	69945801	69949195	-	1315	protein_coding	- && Q9M2K6.2 RecName: Full=PLASMODESMATA CALLOSE-BINDING PROTEIN 5; Short=AtPDCB5; AltName: Full=Glucan endo-1,3-beta-glucosidase-like protein 1; Flags: Precursor && PF07983:X8 domain	-	36	44	65	0	3	2	1.474990538	1.823940514	2.694872214	0	0.168095441	0.095832548
novel.3722	4.450642252	4.493782952	5.400764918	0	0	0	4.781730041	0	4.568160104	0.011014576	0.022066261	-	7	123842520	123848768	-	325	-	- && - && -	-	5	5	6	0	0	0	0.828894255	0.838629992	1.006510853	0	0	0
Zm00001eb372130	5.340770702	2.696269771	6.300892404	0	0	0	4.779310959	0	4.567524514	0.011673684	0.023276605	-	9	4641269	4644157	+	2038	protein_coding	- && - && PF14215:bHLH-MYC and R2R3-MYB transcription factors N-terminal	-	6	3	7	0	0	0	0.158620589	0.080241829	0.187259747	0	0	0
Zm00001eb368230	5.340770702	8.088809313	0.900127486	0	0	0	4.776569167	0	4.566788045	0.014685833	0.028725073	-	8	175873251	175873797	+	547	protein_coding	- && - && -	-	6	9	1	0	0	0	0.590984935	0.896889479	0.099669722	0	0	0
Zm00001eb090140	5.340770702	8.088809313	0.900127486	0	0	0	4.776569167	0	4.566788045	0.014685833	0.028725073	-	2	121804167	121805555	+	1389	protein_coding	- && - && -	-	6	9	1	0	0	0	0.232734888	0.353202696	0.039250783	0	0	0
Zm00001eb244990	6.230899153	4.493782952	3.600509945	0	0	0	4.775064017	0	4.566410239	0.011327174	0.022642631	-	5	180184379	180185465	+	1087	protein_coding	- && - && -	-	7	5	4	0	0	0	0.346961257	0.250740338	0.200623138	0	0	0
Zm00001eb274470	6.230899153	6.291296133	1.800254973	0	0	0	4.774150086	0	4.566158189	0.012624509	0.025007997	-	6	103773150	103773516	-	367	misc_non_coding	- && - && -	-	7	7	2	0	0	0	1.027648191	1.039718382	0.297108108	0	0	0
Zm00001eb085580	6.230899153	6.291296133	1.800254973	0	0	0	4.774150086	0	4.566158189	0.012624509	0.025007997	-	2	74129845	74130492	-	648	misc_non_coding	- && - && -	-	7	7	2	0	0	0	0.5820168	0.588852849	0.168269561	0	0	0
novel.3942	9.791412954	2.696269771	1.800254973	0	0	0	4.762645899	0	4.563075128	0.014287126	0.028004956	-	8	170727150	170734339	+	491	-	- && - && -	-	11	3	2	0	0	0	1.207045606	0.333060791	0.222074696	0	0	0
novel.3399	9.791412954	2.696269771	1.800254973	0	0	0	4.762645899	0	4.563075128	0.014287126	0.028004956	-	7	23296036	23296465	+	337	-	- && - && -	-	11	3	2	0	0	0	1.758633212	0.485260678	0.323556901	0	0	0
Zm00001eb317430	10.6815414	14.38010545	26.1036971	0	1.182884488	1.013716905	17.05511465	0.732200464	4.547043779	0.000159702	0.000430325	-	7	141766558	141768266	-	1579	protein_coding	- && Q9LSE7.1 RecName: Full=Cytochrome b561 and DOMON domain-containing protein At3g25290; AltName: Full=Protein b561A.tha3; Flags: Precursor && PF04526:Protein of unknown function (DUF568)|PF03188:Eukaryotic cytochrome b561	Cytochrom_B561	12	16	29	0	1	1	0.409460113	0.552359209	1.001305129	0	0.046663607	0.03990494
Zm00001eb286550	436.1629407	435.8969463	424.8601736	12.07084691	15.37749834	27.37035645	432.3066869	18.27290056	4.542566439	9.22E-85	2.31E-83	-	6	152681679	152683853	-	2175	protein_coding	- && - && PF11204:Protein of unknown function (DUF2985)|PF04749:PLAC8 family	-	490	485	472	11	13	27	12.1380607	12.15531517	11.83132298	0.344538966	0.440397175	0.782191862
Zm00001eb217610	10.6815414	32.35523725	8.101147377	1.097349719	1.182884488	0	17.04597535	0.760078069	4.535928015	0.000231476	0.000610218	-	5	14646056	14661940	+	1538	protein_coding	- && Q7Y180.1 RecName: Full=Acidic leucine-rich nuclear phosphoprotein 32-related protein 2; AltName: Full=ANP32/acidic nuclear phosphoprotein-like protein 2 && -	-	12	36	9	1	1	0	0.4203755	1.275938999	0.319033837	0.044294376	0.047907565	0
Zm00001eb368680	269.7089205	187.8401274	218.7309792	5.486748593	20.10903629	4.054867621	225.4266757	9.883550836	4.532216794	1.96E-13	1.08E-12	-	8	176612831	176617867	+	2531	protein_coding	- && Q5E9S9.1 RecName: Full=Sodium-coupled neutral amino acid transporter 5; AltName: Full=Solute carrier family 38 member 5; AltName: Full=System N transporter 2 && PF01490:Transmembrane amino acid transporter protein	Aa_trans	303	209	243	5	17	4	6.450048344	4.501299264	5.23437341	0.1345807	0.494899722	0.099581035
Zm00001eb382630	74.77078983	97.06571176	81.01147377	2.194699437	5.91442244	3.041150716	84.28265846	3.716757531	4.527413271	8.70E-18	5.91E-17	-	9	57873547	57873887	-	341	misc_non_coding	- && - && -	-	84	108	90	2	5	3	13.27203119	17.26446493	14.38926806	0.399558652	1.080378813	0.554339296
Zm00001eb343710	325.7870128	347.8188005	330.3467875	15.36289606	8.280191415	19.2606212	334.6508669	14.30123623	4.5238464	1.69E-66	3.37E-65	-	8	70893400	70896680	+	2235	protein_coding	- && - && -	-	366	387	367	14	7	19	8.822995228	9.438808699	8.952392392	0.426732215	0.230770848	0.535654631
novel.1259	413.9097294	396.3516564	442.8627233	12.07084691	17.74326732	24.32920573	417.7080364	18.04777332	4.520259068	7.27E-82	1.75E-80	-	2	72534874	72537760	-	721	-	- && - && -	-	465	441	492	11	15	24	34.74802894	33.3416487	37.20320975	1.03935125	1.532909189	2.097416921
Zm00001eb057750	232.3235256	184.245101	260.1368436	12.07084691	7.097306927	10.13716905	225.56849	9.768440962	4.51991582	2.35E-43	3.22E-42	-	1	284764856	284766611	+	1756	protein_coding	- && Q9SGA8.1 RecName: Full=UDP-glycosyltransferase 83A1 && PF00201:UDP-glucoronosyl and UDP-glucosyl transferase	UDPGT	261	205	289	11	6	10	8.008081459	6.363749795	8.972715628	0.426749573	0.251760256	0.35882631
Zm00001eb166370	4.450642252	18.8738884	3.600509945	0	0	1.013716905	8.975013532	0.337905635	4.514553651	0.003335905	0.007339798	-	4	5745429	5745791	+	201	protein_coding	- && Q10RB4.1 RecName: Full=Beta-galactosidase 5; Short=Lactase 5; Flags: Precursor && -	-	5	21	4	0	0	1	1.340251905	5.695173824	1.084961948	0	0	0.31348209
novel.1783	9.791412954	14.38010545	2.700382459	0	1.182884488	0	8.957300287	0.394294829	4.512088067	0.002932298	0.006514813	-	3	143445190	143446800	-	747	-	- && - && PF07064:RIC1	-	11	16	3	0	1	0	0.793386068	1.167570537	0.218953164	0	0.098636995	0
Zm00001eb010910	11.57166986	3.595026362	11.70165732	0	1.182884488	0	8.956117846	0.394294829	4.511932651	0.002623305	0.005877723	-	1	34888694	34890780	+	2087	protein_coding	- && Q9C8M5.1 RecName: Full=Serine/threonine-protein kinase WAG1; AltName: Full=Protein kinase 3; Short=AtPK3 && PF00069:Protein kinase domain	Pkinase	13	4	13	0	1	0	0.335608838	0.104477143	0.339602967	0	0.035305144	0
Zm00001eb277570	11.57166986	6.291296133	9.001274863	0	0	1.013716905	8.95474695	0.337905635	4.511759442	0.002287366	0.0051749	-	6	115447825	115449176	+	1352	protein_coding	- && - && PF07911:Protein of unknown function (DUF1677)	-	13	7	10	0	0	1	0.51805891	0.282231247	0.40324954	0	0	0.046604956
Zm00001eb067620	26.70385351	22.46891476	25.20356962	1.097349719	1.182884488	1.013716905	24.79211263	1.097983704	4.501976748	3.10E-06	1.02E-05	-	2	4268093	4269451	-	1123	protein_coding	- && - && -	-	30	25	28	1	1	1	1.439308814	1.213511787	1.359342351	0.060663179	0.065611607	0.056108549
Zm00001eb165580	2667.714966	2527.303532	2515.856324	111.9296713	134.8488316	97.31682292	2570.291607	114.6984419	4.49630632	0	0	-	4	3947906	3950125	+	1999	protein_coding	- && P93703.1 RecName: Full=Cytochrome P450 71C3; AltName: Full=Protein benzoxazineless 5 && PF00067:Cytochrome P450	p450	2997	2812	2795	102	114	96	80.77676109	76.68073531	76.22888911	3.476100305	4.20196558	3.025988195
Zm00001eb090230	17.80256901	27.8614543	27.00382459	0	0	3.041150716	24.22261597	1.013716905	4.485295612	5.75E-06	1.83E-05	-	2	122494274	122495970	+	1482	protein_coding	- && A8QW51.1 RecName: Full=Probable O-methyltransferase 2; Short=SbOMT2 && PF00891:O-methyltransferase|PF08100:Dimerisation domain	-	20	31	30	0	0	3	0.727100224	1.140242533	1.103630321	0	0	0.127550405
Zm00001eb090830	131.7390107	166.2699692	165.6234575	3.292049156	5.91442244	11.15088596	154.5441458	6.785785852	4.483987284	6.37E-31	6.59E-30	-	2	131169464	131171064	-	1601	protein_coding	- && Q53QK0.1 RecName: Full=Flavonoid O-methyltransferase-like protein Os11g0303600 && PF08100:Dimerisation domain|PF00891:O-methyltransferase	-	148	185	184	3	5	11	4.980613827	6.298891724	6.265807724	0.127654123	0.230111915	0.432922486
Zm00001eb176380	27.59398196	22.46891476	23.40331464	2.194699437	1.182884488	0	24.48873712	1.125861308	4.478775866	3.87E-06	1.26E-05	-	4	57670277	57681769	+	2392	protein_coding	- && Q6YSA9.1 RecName: Full=Probable potassium transporter 4; AltName: Full=OsHAK4 && PF02705:K+ potassium transporter	K_trans	31	25	26	2	1	0	0.698253313	0.569721462	0.592601499	0.056960493	0.030803443	0
Zm00001eb097530	0.89012845	8.088809313	4.500637432	0	0	0	4.493191732	0	4.477993455	0.019183706	0.036628392	-	2	177016746	177020587	-	1287	protein_coding	- && - && -	-	1	9	5	0	0	0	0.041863346	0.381195451	0.211807839	0	0	0
Zm00001eb308020	94.35361574	100.6607381	96.31364104	7.681448031	0	5.068584527	97.10933163	4.250010853	4.477672741	2.51E-20	1.88E-19	-	7	68131492	68132290	-	799	protein_coding	- && - && -	-	106	112	107	7	0	5	7.147786507	7.64108428	7.301087799	0.59683761	0	0.394304756
novel.2079	16.02231211	17.07637522	16.20229475	0	2.365768976	0	16.43366069	0.788589659	4.477476803	0.000175357	0.000470089	-	4	170330821	170332044	+	899	-	- && - && -	-	18	19	18	0	2	0	1.078761155	1.152066785	1.091599646	0	0.163919544	0
Zm00001eb345670	1.780256901	6.291296133	5.400764918	0	0	0	4.49077265	0	4.477281061	0.016567028	0.032035805	-	8	81308716	81310408	-	743	protein_coding	- && - && -	-	2	7	6	0	0	0	0.145028605	0.513562108	0.440263832	0	0	0
Zm00001eb308140	3.560513802	8.088809313	1.800254973	0	0	0	4.483192696	0	4.475145264	0.017377498	0.033456553	-	7	71008268	71008700	+	433	misc_non_coding	- && - && -	-	4	9	2	0	0	0	0.497719414	1.133022044	0.251821422	0	0	0
Zm00001eb078580	4.450642252	4.493782952	4.500637432	0	0	0	4.481687545	0	4.474719344	0.014930574	0.029159509	-	2	34589537	34591295	-	1702	protein_coding	- && - && -	-	5	5	5	0	0	0	0.158278868	0.160137924	0.160162567	0	0	0
Zm00001eb339930	4.450642252	5.392539542	3.600509945	0	0	0	4.48123058	0	4.474591317	0.015119369	0.029485393	-	8	35306619	35307391	-	773	misc_non_coding	- && - && -	-	5	6	4	0	0	0	0.348500172	0.423112156	0.282118178	0	0	0
Zm00001eb189060	45.39655097	87.17938927	62.10879656	4.389398875	2.365768976	2.027433811	64.89491226	2.927533887	4.474574069	1.60E-13	8.84E-13	-	4	167835888	167839382	-	3355	protein_coding	- && A2YBX5.1 RecName: Full=Protein kinase G11A && PF00069:Protein kinase domain	Pkinase	51	97	69	4	2	2	0.81901176	1.57602447	1.12126209	0.081221759	0.043923598	0.037561788
Zm00001eb085120	6.230899153	4.493782952	2.700382459	0	0	0	4.475021521	0	4.472844244	0.015792211	0.030671807	-	2	68880775	68881914	-	1140	misc_non_coding	- && - && -	-	7	5	3	0	0	0	0.330830602	0.239083112	0.143471942	0	0	0
novel.1505	6.230899153	5.392539542	1.800254973	0	0	0	4.474564556	0	4.47270737	0.016772987	0.032397598	-	3	71063188	71063938	+	607	-	- && - && -	-	7	6	2	0	0	0	0.621329302	0.538823224	0.17963538	0	0	0
novel.1307	6.230899153	5.392539542	1.800254973	0	0	0	4.474564556	0	4.47270737	0.016772987	0.032397598	-	2	109748883	109767502	-	585	-	- && - && -	-	7	6	2	0	0	0	0.644695532	0.559086661	0.186390899	0	0	0
Zm00001eb293720	7.121027603	1.797513181	4.500637432	0	0	0	4.473059405	0	4.472279102	0.0170162	0.032820217	-	6	171893876	171901719	+	3740	protein_coding	- && B3H6Z8.1 RecName: Full=Kinesin-like protein KIN-14J; AltName: Full=Kinesin KinG && PF00307:Calponin homology (CH) domain|PF00225:Kinesin motor domain	Kinesin	8	2	5	0	0	0	0.11524733	0.02915024	0.072886815	0	0	0
novel.238	7.121027603	3.595026362	2.700382459	0	0	0	4.472145475	0	4.472029569	0.016242296	0.031468875	-	1	241928924	241931634	+	782	-	- && - && -	-	8	4	3	0	0	0	0.551182881	0.278828386	0.20915347	0	0	0
novel.1094	8.011156054	0.89875659	4.500637432	0	0	0	4.470183359	0	4.471435843	0.019513398	0.037175247	-	2	172160182	172160577	+	396	-	- && - && -	-	9	1	5	0	0	0	1.224502877	0.137653913	0.688375478	0	0	0
Zm00001eb043080	8.011156054	3.595026362	1.800254973	0	0	0	4.468812463	0	4.471070195	0.017567349	0.033786306	-	1	227427630	227428766	+	1137	protein_coding	- && Q9LRK3.1 RecName: Full=Cysteine-rich repeat secretory protein 34; Flags: Precursor && PF01657:Salt stress response/antifungal	-	9	4	2	0	0	0	0.426475936	0.19177115	0.09590033	0	0	0
Zm00001eb420160	1756.223433	1716.625088	1689.539292	84.49592834	66.24153132	81.09735243	1720.795937	77.2782707	4.470888388	0	0	-	10	105571361	105571986	-	459	protein_coding	- && Q0JEF5.1 RecName: Full=Flowering-promoting factor 1-like protein 4; AltName: Full=FPF1-like protein 4 && -	-	1973	1910	1877	77	56	80	231.5937773	226.8320555	222.9472705	11.42833498	8.989504928	10.98211765
Zm00001eb184250	7.121027603	3.595026362	15.30216727	0	1.182884488	0	8.672740411	0.394294829	4.465177681	0.003292977	0.007254122	-	4	139897825	139898153	+	246	protein_coding	- && - && -	-	8	4	17	0	1	0	1.752134198	0.886356902	3.767596519	0	0.299519655	0
Zm00001eb045490	8.011156054	14.38010545	3.600509945	1.097349719	0	0	8.663923815	0.36578324	4.463923087	0.003227861	0.0071193	-	1	235668567	235672246	-	2086	protein_coding	- && Q8LNV6.1 RecName: Full=Cytokinin dehydrogenase 3; AltName: Full=Cytokinin oxidase 3; Short=OsCKX3; Flags: Precursor && PF09265:Cytokinin dehydrogenase 1, FAD and cytokinin binding|PF01565:FAD binding domain	FAD_binding_4	9	16	4	1	0	0	0.232455963	0.418108912	0.104543313	0.032658078	0	0
Zm00001eb087980	931.0743591	814.2734709	805.6141003	40.60193959	37.85230361	37.5075255	850.3206434	38.6539229	4.45977193	1.18E-160	5.76E-159	-	2	105444501	105446169	+	1669	protein_coding	- && - && PF07468:Agglutinin domain	-	1046	906	895	37	32	37	33.76663896	29.59072511	29.2359541	1.510255095	1.412713434	1.39686417
novel.1971	88.12271659	85.38187609	66.60943399	2.194699437	3.548653464	5.068584527	80.03800889	3.603979143	4.459005314	4.89E-17	3.20E-16	-	4	95200099	95901727	+	2252	-	- && - && -	-	99	95	74	2	3	5	2.368532208	2.299529396	1.791488011	0.060501554	0.098155198	0.139897647
novel.2820	35.60513802	19.77264499	39.6056094	0	0	4.054867621	31.6611308	1.35162254	4.458564866	3.02E-07	1.09E-06	-	5	126939065	126944153	-	1510	-	- && Q9URY7.1 RecName: Full=Putative formamidase C869.04; AltName: Full=Formamide amidohydrolase && PF03069:Acetamidase/Formamidase family	FmdA_AmdA	40	22	44	0	0	4	1.427235142	0.794199264	1.588642958	0	0	0.166913642
novel.199	25.81372506	39.54528998	30.60433454	4.389398875	0	0	31.98778319	1.463132958	4.453617474	1.91E-07	7.01E-07	-	1	202464134	202467522	+	898	-	- && - && -	-	29	44	34	4	0	0	1.7399395	2.670915118	2.064206556	0.303451003	0	0
Zm00001eb401030	132.6291391	156.3836467	160.2226926	3.292049156	4.731537952	12.16460286	149.7451595	6.729396657	4.440250517	3.39E-30	3.44E-29	-	9	155055249	155058036	-	2570	protein_coding	- && Q9XIH7.1 RecName: Full=Putative polyol transporter 1 && PF00083:Sugar (and other) transporter	Sugar_tr	149	174	178	3	4	12	3.123673488	3.690624594	3.776047525	0.079523055	0.114679899	0.29420965
Zm00001eb187680	49.84719322	62.91296133	28.80407956	0	4.731537952	2.027433811	47.18807804	2.252990587	4.424252209	4.41E-10	1.98E-09	-	4	162422059	162422679	-	513	protein_coding	- && - && -	-	56	70	32	0	4	2	5.881432923	7.438141252	3.400816397	0	0.574517232	0.245652632
Zm00001eb112180	761.0598251	667.7761467	822.7165225	36.21254072	37.85230361	31.42522407	750.5174981	35.16335613	4.421471807	3.33E-139	1.39E-137	-	2	225843308	225852265	+	2493	protein_coding	- && Q56XQ6.1 RecName: Full=Protein NRT1/ PTR FAMILY 4.4; Short=AtNPF4.4; AltName: Full=Nitrate transporter 1.13 && PF00854:POT family	-	855	743	914	33	32	31	18.47805786	16.24614338	19.98823699	0.901771662	0.94577566	0.783516607
Zm00001eb256600	609.7379885	608.4582117	677.7959972	27.43374297	35.48653464	26.35663954	631.9973991	29.75897238	4.418167703	2.77E-123	1.02E-121	-	5	219926748	219929141	-	2305	protein_coding	- && Q84WI0.1 RecName: Full=Zinc finger protein GIS; AltName: Full=Protein GLABROUS INFLORESCENCE STEMS && -	-	685	677	753	25	30	26	16.011504	16.01037431	17.81043879	0.738880153	0.958982669	0.710740738
Zm00001eb140540	553.6598962	534.7601713	546.3773842	36.21254072	18.92615181	21.28805501	544.9324839	25.47558251	4.416682309	2.24E-107	7.10E-106	-	3	149472708	149476155	-	1937	protein_coding	- && Q94CJ5.1 RecName: Full=Protein RETICULATA-RELATED 4, chloroplastic; Flags: Precursor && PF11891:Domain of unknown function (DUF3411)	-	622	595	607	33	16	21	17.30108144	16.74445789	17.08478992	1.160617838	0.608626412	0.683122303
Zm00001eb059920	3.560513802	14.38010545	7.201019891	0	0	1.013716905	8.380546379	0.337905635	4.415563408	0.003867948	0.008421134	-	1	292097187	292102095	+	3734	protein_coding	- && A2XMN1.1 RecName: Full=Transcription factor PCF6 && PF03634:TCP family transcription factor	TCP	4	16	8	0	0	1	0.057716258	0.233576645	0.116806294	0	0	0.016874638
Zm00001eb025250	5.340770702	6.291296133	13.5019123	0	1.182884488	0	8.377993043	0.394294829	4.415170155	0.003487164	0.007649741	-	1	107689938	107691772	-	1130	misc_non_coding	- && - && -	-	6	7	15	0	1	0	0.286078548	0.337678448	0.723708025	0	0.065205164	0
novel.1328	9.791412954	11.68383567	3.600509945	0	0	1.013716905	8.358586192	0.337905635	4.412330793	0.003690954	0.008068744	-	2	124094416	124096737	-	643	-	- && - && -	-	11	13	4	0	0	1	0.921709786	1.102087625	0.339156068	0	0	0.097993624
novel.3386	2130.077382	2329.577082	2287.223943	111.9296713	100.5451815	107.453992	2248.959469	106.6429482	4.396419779	0	0	-	7	12783496	12786808	+	3313	-	- && - && -	-	2393	2592	2541	102	85	106	38.91649772	42.64786628	41.81516375	2.097411563	1.890418345	2.016012497
Zm00001eb283230	305.3140585	336.1349648	290.7411781	9.876147468	16.56038283	18.2469043	310.7300671	14.8944782	4.3786095	5.25E-62	9.78E-61	-	6	139855686	139861571	+	2792	protein_coding	- && Q9ZSB0.1 RecName: Full=Subtilisin-like protease SBT3.9; AltName: Full=Subtilase subfamily 3 member 9; Short=AtSBT3.9; Flags: Precursor && PF05922:Peptidase inhibitor I9|PF00082:Subtilase family	Peptidase_S8	343	374	323	9	14	18	6.618981885	7.301968158	6.307215662	0.219599839	0.369464789	0.406224284
novel.563	1.780256901	3.595026362	7.201019891	0	0	0	4.192101051	0	4.377967724	0.022691572	0.042616676	-	1	259448908	259454030	-	306	-	- && - && -	-	2	4	8	0	0	0	0.352144618	0.712561431	1.425342166	0	0	0
novel.4040	1.780256901	5.392539542	5.400764918	0	0	0	4.19118712	0	4.377686483	0.022063192	0.041554115	-	8	81694376	81699063	-	223	-	- && - && -	-	2	6	6	0	0	0	0.483211898	1.466662317	1.466888014	0	0	0
Zm00001eb246470	2.670385351	7.190052723	2.700382459	0	0	0	4.186940178	0	4.376403223	0.022174537	0.04175365	-	5	185659266	185660304	-	606	protein_coding	- && Q9SXZ2.2 RecName: Full=Protein FLOWERING LOCUS T && PF01161:Phosphatidylethanolamine-binding protein	-	3	8	3	0	0	0	0.266723399	0.719616495	0.269897712	0	0	0
Zm00001eb411590	2.670385351	8.987565904	0.900127486	0	0	0	4.186026247	0	4.376138138	0.026783156	0.049562223	-	10	37379022	37382787	+	849	protein_coding	- && - && -	-	3	10	1	0	0	0	0.190382073	0.642060653	0.064215946	0	0	0
Zm00001eb089300	3.560513802	3.595026362	5.400764918	0	0	0	4.185435027	0	4.375943635	0.020642954	0.039139081	-	2	115355845	115357030	+	873	protein_coding	- && - && -	-	4	4	6	0	0	0	0.246864268	0.249763801	0.374703353	0	0	0
novel.2340	3.560513802	7.190052723	1.800254973	0	0	0	4.183607166	0	4.375395117	0.022842483	0.04286518	-	4	136664141	136669614	-	393	-	- && - && -	-	4	8	2	0	0	0	0.548377879	1.109637648	0.277452101	0	0	0
Zm00001eb427310	405.0084449	339.7299912	315.0446202	5.486748593	20.10903629	25.34292263	353.2610188	16.97956917	4.375285096	1.85E-18	1.29E-17	-	10	135186106	135188349	+	1880	protein_coding	- && A4UHT7.1 RecName: Full=Salutaridine reductase && PF00106:short chain dehydrogenase	adh_short	455	378	350	5	17	25	13.03965298	10.96018026	10.14987673	0.181182846	0.666271913	0.837897607
novel.1862	4.450642252	2.696269771	5.400764918	0	0	0	4.18255898	0	4.375077425	0.021035018	0.03982139	-	3	227928878	227938096	-	2189	-	- && - && -	-	5	3	6	0	0	0	0.123065616	0.074706646	0.149436285	0	0	0
Zm00001eb254170	4.450642252	3.595026362	4.500637432	0	0	0	4.182102015	0	4.374940408	0.020475262	0.038849725	-	5	214238445	214239922	+	1478	misc_non_coding	- && Q9FJR1.2 RecName: Full=Peroxidase 65; Short=Atperox P65; AltName: Full=ATP43; Flags: Precursor && PF00141:Peroxidase	-	5	4	5	0	0	0	0.182267005	0.14752625	0.18443619	0	0	0
Zm00001eb407420	5.340770702	0.89875659	6.300892404	0	0	0	4.180139899	0	4.374336874	0.024992905	0.046547441	-	10	7204610	7204928	+	319	protein_coding	- && Q9LVE0.1 RecName: Full=Protein NRT1/ PTR FAMILY 6.4; Short=AtNPF6.4; AltName: Full=Nitrate transporter 1.3 && -	-	6	1	7	0	0	0	1.013381691	0.170880719	1.196349107	0	0	0
Zm00001eb107340	6.230899153	3.595026362	2.700382459	0	0	0	4.175435991	0	4.372925406	0.02153677	0.040659233	-	2	213092942	213093340	-	399	protein_coding	- && Q84K00.2 RecName: Full=NAC domain-containing protein 78; Short=ANAC078; AltName: Full=Protein NTM1-like 11 && PF02365:No apical meristem (NAM) protein	NAM	7	4	3	0	0	0	0.945230291	0.546475684	0.409919834	0	0	0
Zm00001eb128430	6.230899153	3.595026362	2.700382459	0	0	0	4.175435991	0	4.372925406	0.02153677	0.040659233	-	3	41050823	41053018	-	2196	protein_coding	- && - && PF13968:Domain of unknown function (DUF4220)|PF04578:Protein of unknown function, DUF594	-	7	4	3	0	0	0	0.171742662	0.099291347	0.07447997	0	0	0
novel.1042	1096.638251	1177.371133	1230.474274	49.38073734	44.94961054	72.98761719	1168.161219	55.77265502	4.372799834	2.15E-217	1.47E-215	-	2	119275972	119309374	+	3391	-	- && - && -	-	1232	1310	1367	45	38	72	19.57471305	21.05849124	21.97815832	0.904044162	0.825688508	1.337868712
Zm00001eb026430	1.780256901	8.088809313	14.40203978	1.097349719	0	0	8.090368665	0.36578324	4.364535495	0.005393922	0.011455461	-	1	121013253	121015811	-	1891	protein_coding	- && O80327.1 RecName: Full=Thaumatin-like protein 1; Flags: Precursor && PF00314:Thaumatin family	Thaumatin	2	9	16	1	0	0	0.05698374	0.259438681	0.461295297	0.03602578	0	0
novel.1721	6.230899153	8.088809313	9.90140235	1.097349719	0	0	8.073703605	0.36578324	4.361925781	0.003807776	0.008296557	-	3	76522999	76531871	-	943	-	- && - && -	-	7	9	11	1	0	0	0.399943676	0.520252964	0.635962584	0.072242577	0	0
novel.1568	8.011156054	10.78507908	5.400764918	1.097349719	0	0	8.065666685	0.36578324	4.360718206	0.003947202	0.008578581	-	3	144269670	144296155	+	3886	-	- && - && -	-	9	12	6	1	0	0	0.124782074	0.168330261	0.084178082	0.017530816	0	0
Zm00001eb158610	10.6815414	10.78507908	2.700382459	0	0	1.013716905	8.055667649	0.337905635	4.3591827	0.004730582	0.010142116	-	3	220298946	220301650	+	2569	protein_coding	- && A2ZVY5.1 RecName: Full=Zinc finger CCCH domain-containing protein 9; Short=OsC3H9 && PF00642:Zinc finger C-x8-C-x5-C-x3-H type (and similar)	zf-CCCH	12	12	3	0	0	1	0.251668945	0.25462491	0.063666023	0	0	0.024527014
Zm00001eb292840	15.13218366	24.26642794	28.80407956	0	3.548653464	0	22.73423039	1.182884488	4.357919688	1.22E-05	3.77E-05	-	6	170127104	170129473	-	1421	protein_coding	- && P47917.1 RecName: Full=O-methyltransferase ZRP4; Short=OMT && PF08100:Dimerisation domain|PF00891:O-methyltransferase	-	17	27	32	0	3	0	0.644565906	1.035746401	1.227740191	0	0.155556302	0
Zm00001eb006530	109.4857994	62.91296133	52.20739421	3.292049156	4.731537952	3.041150716	74.86871831	3.688245941	4.35743279	5.87E-15	3.48E-14	-	1	18388038	18389788	+	1751	protein_coding	- && Q6F4N5.1 RecName: Full=Aspartyl protease 25; AltName: Full=Protein RICE ANTHER DOWN-REGULATED BY CHILLING 1; Flags: Precursor && PF14543:Xylanase inhibitor N-terminal|PF14541:Xylanase inhibitor C-terminal	-	123	70	58	3	4	3	3.784699927	2.179192725	1.805894686	0.11671859	0.16831944	0.107955283
novel.1333	1972.524646	2104.887935	2113.499338	80.10652946	130.1172937	93.26195529	2063.637306	101.1619261	4.356495789	2.49E-160	1.21E-158	-	2	132447229	132458288	-	4274	-	- && - && -	-	2216	2342	2348	73	110	92	27.93493883	29.87006168	29.9511945	1.163572007	1.896350457	1.356319794
Zm00001eb287450	54.29783547	53.02663883	72.01019891	1.097349719	4.731537952	3.041150716	59.7782244	2.956679462	4.354548326	4.12E-13	2.22E-12	-	6	155836232	155839273	-	917	protein_coding	- && - && -	-	61	59	80	1	4	3	3.584041137	3.507247566	4.756321733	0.074290894	0.321403861	0.206139258
Zm00001eb269810	8.011156054	21.57015817	15.30216727	1.097349719	1.182884488	0	14.9611605	0.760078069	4.347987671	0.000388276	0.000993832	-	6	75480452	75483162	+	1730	protein_coding	- && Q84WP6.2 RecName: Full=NAC domain-containing protein 43; Short=ANAC043; AltName: Full=Protein EMBRYO DEFECTIVE 2301; AltName: Full=Protein NAC SECONDARY WALL THICKENING PROMOTING FACTOR 1 && PF02365:No apical meristem (NAM) protein	NAM	9	24	17	1	1	0	0.280290832	0.756221264	0.535739158	0.039378468	0.042590656	0
Zm00001eb087880	662.2555671	617.4457776	698.4989294	37.30989043	28.38922771	31.42522407	659.4000914	32.37478074	4.345500442	4.14E-129	1.58E-127	-	2	104158388	104159770	-	897	protein_coding	- && - && -	-	744	687	776	34	24	31	44.68821203	41.74918872	47.16500132	2.582209034	1.971420335	2.177599666
novel.139	127.2883684	154.5861335	139.5197604	12.07084691	4.731537952	4.054867621	140.4647541	6.952417493	4.340810287	9.95E-29	9.75E-28	-	1	142813273	142828739	+	1211	-	- && - && -	-	143	172	155	11	4	4	6.36215698	7.742265324	6.978115086	0.618804501	0.243375178	0.208125186
Zm00001eb132470	16.91244056	8.987565904	18.00254973	1.097349719	0	1.013716905	14.6341854	0.703688875	4.335278137	0.000405571	0.0010351	-	3	84035568	84035960	-	393	misc_non_coding	- && - && -	-	19	10	20	1	0	1	2.604794925	1.38704706	2.774521011	0.17334542	0	0.160330534
Zm00001eb374730	100.5845149	81.78684972	103.5146609	4.389398875	2.365768976	7.096018338	95.29534185	4.617062063	4.335237617	4.00E-20	2.98E-19	-	9	14895932	14896871	-	940	misc_non_coding	- && - && -	-	113	91	115	4	2	7	6.476838623	5.277123831	6.669918994	0.289892554	0.156769862	0.46922266
Zm00001eb024720	34.71500957	27.8614543	25.20356962	2.194699437	0	2.027433811	29.26001116	1.407377749	4.334287436	4.00E-07	1.43E-06	-	1	103000475	103002643	-	1292	misc_non_coding	- && - && -	-	39	31	28	2	0	2	1.626352119	1.307925258	1.181533638	0.105456269	0	0.097538545
novel.3081	7.121027603	19.77264499	17.10242224	0	1.182884488	1.013716905	14.66536494	0.732200464	4.329099113	0.000452425	0.001147484	-	6	99349706	99359922	+	4752	-	- && - && -	-	8	22	19	0	1	1	0.090703917	0.252365507	0.217985568	0	0.015505437	0.013259659
novel.1213	205.619672	176.1562917	234.0331464	4.389398875	17.74326732	9.123452148	205.2697034	10.41870611	4.325057489	7.28E-40	9.33E-39	-	2	31235363	31239191	-	2057	-	- && - && -	-	231	196	260	4	15	9	6.050484805	5.194042827	6.891117085	0.132473991	0.537300693	0.275687458
novel.1996	48.06693632	87.17938927	60.30854158	3.292049156	1.182884488	5.068584527	65.18495572	3.181172724	4.319684346	1.10E-13	6.14E-13	-	4	111616574	111618664	+	1127	-	- && - && -	-	54	97	67	3	1	5	2.581560636	4.691714372	3.24116738	0.181343612	0.065378736	0.279547028
Zm00001eb416900	394.3269035	395.4528998	307.8436003	28.53109269	17.74326732	9.123452148	365.8744679	18.46593738	4.316593486	1.58E-30	1.62E-29	-	10	85489816	85491042	+	1110	protein_coding	- && O82081.1 RecName: Full=Uclacyanin 1; Flags: Precursor && PF02298:Plastocyanin-like domain	Cu_bind_like	443	440	342	26	15	9	21.50271179	21.60794393	16.79785004	1.595714867	0.995700473	0.510891081
novel.2369	69.43001913	79.98933654	88.21249366	4.389398875	1.182884488	6.082301432	79.21061645	3.884861598	4.310563153	5.27E-17	3.44E-16	-	4	164414704	164417015	-	2312	-	- && - && -	-	78	89	98	4	1	6	1.817687662	2.098388625	2.310940792	0.117862889	0.031869306	0.163520502
Zm00001eb305970	8.901284504	27.8614543	6.300892404	1.097349719	0	1.013716905	14.35454374	0.703688875	4.308947734	0.000708074	0.001742431	-	7	37412769	37413513	+	745	misc_non_coding	- && - && -	-	10	31	7	1	0	1	0.72319633	2.26824085	0.512262235	0.091442618	0	0.084577047
novel.4350	8.901284504	13.48134886	0.900127486	0	0	1.013716905	7.760920282	0.337905635	4.30528322	0.007485812	0.015502821	-	9	27157390	27166499	-	1729	-	- && - && -	-	10	15	1	0	0	1	0.311614382	0.472911649	0.031532295	0	0	0.036442973
Zm00001eb365750	13.35192676	15.27886204	35.10497197	1.097349719	0	2.027433811	21.24525359	1.04159451	4.292368664	2.78E-05	8.25E-05	-	8	170675151	170678976	-	2456	protein_coding	- && Q8LPG9.1 RecName: Full=Protein IQ-DOMAIN 14 && -	-	15	17	39	1	0	2	0.329060219	0.377315204	0.865738671	0.02773809	0	0.051310993
Zm00001eb212360	16.91244056	12.58259227	12.60178481	0	0	2.027433811	14.03227254	0.67581127	4.285034895	0.000531014	0.001332707	-	5	3606796	3609487	-	1276	protein_coding	- && A4UHT7.1 RecName: Full=Salutaridine reductase && PF00106:short chain dehydrogenase	adh_short	19	14	14	0	0	2	0.802260506	0.598082518	0.598174553	0	0	0.098761599
Zm00001eb074310	777.0821372	688.4475482	684.0968896	46.08868818	31.93788117	32.43894097	716.5421917	36.82183678	4.282489553	1.08E-137	4.45E-136	-	2	19752930	19753818	+	889	protein_coding	- && - && -	-	873	766	760	42	27	32	52.90844153	46.96893958	46.60820785	3.21849213	2.237806013	2.268072891
Zm00001eb262990	16.91244056	20.67140158	25.20356962	0	1.182884488	2.027433811	20.92913725	1.0701061	4.263526315	1.93E-05	5.81E-05	-	6	19775946	19776254	-	309	protein_coding	- && - && -	-	19	23	28	0	1	2	3.312894516	4.057449313	4.940263625	0	0.238452541	0.407831068
Zm00001eb391450	109.4857994	110.5470606	110.7156808	3.292049156	1.182884488	12.16460286	110.2495136	5.546512169	4.252268484	1.17E-22	9.51E-22	-	9	121916843	121918313	+	1255	protein_coding	- && Q336T5.2 RecName: Full=Expansin-B3; AltName: Full=Beta-expansin-3; AltName: Full=OsEXPB3; AltName: Full=OsaEXPb1.10; Flags: Precursor && PF01357:Pollen allergen|PF03330:Rare lipoprotein A (RlpA)-like double-psi beta-barrel	-	123	123	123	3	1	12	5.280485714	5.342507397	5.343329528	0.162848008	0.058710626	0.6024851
novel.2799	4.450642252	8.987565904	9.001274863	0	0	1.013716905	7.479827673	0.337905635	4.251581956	0.005826726	0.012307854	-	5	111136351	111141068	-	405	-	- && - && -	-	5	10	10	0	0	1	0.665162057	1.345949369	1.34615649	0	0	0.15558
Zm00001eb164940	5.340770702	10.78507908	6.300892404	0	1.182884488	0	7.47558073	0.394294829	4.250887965	0.005753191	0.012161665	-	4	2725831	2739388	+	3569	protein_coding	- && Q38834.2 RecName: Full=Disease resistance RPP13-like protein 4; AltName: Full=Disease resistance protein ZAR1; AltName: Full=Protein HOPZ-ACTIVATED RESISTANCE 1 && PF00931:NB-ARC domain	NB-ARC	6	12	7	0	1	0	0.090576845	0.183281422	0.106930615	0	0.020644952	0
Zm00001eb020570	8.901284504	12.58259227	0.900127486	0	0	1.013716905	7.461334752	0.337905635	4.248517301	0.008755785	0.017886421	-	1	76954627	76956070	-	1444	protein_coding	- && Q6PQJ9.1 RecName: Full=3-oxo-Delta(4,5)-steroid 5-beta-reductase; AltName: Full=Delta(4)-3-oxosteroid 5-beta-reductase; AltName: Full=Delta-4,5-steroid 5-beta-reductase; Short=At5beta-StR; AltName: Full=Progesterone 5-beta-reductase; Short=5beta-POR && -	-	10	14	1	0	0	1	0.37311722	0.52849951	0.037755774	0	0	0.043635665
novel.4066	11.57166986	7.190052723	3.600509945	0	0	1.013716905	7.454077508	0.337905635	4.247358589	0.006357357	0.013354812	-	8	108826013	108831884	-	547	-	- && - && -	-	13	8	4	0	0	1	1.28046736	0.797235093	0.398678887	0	0	0.115191773
Zm00001eb147940	14.24205521	0.89875659	7.201019891	0	1.182884488	0	7.447277229	0.394294829	4.246132874	0.008986482	0.018310511	-	3	184479653	184483747	+	2820	protein_coding	- && Q9LZN0.1 RecName: Full=Rop guanine nucleotide exchange factor 7; Short=AtRopGEF7; AltName: Full=Rho of plants guanine nucleotide exchange factor 7 && PF03759:PRONE (Plant-specific Rop nucleotide exchanger)	DUF315	16	1	8	0	1	0	0.305691498	0.019330124	0.154664788	0	0.02612831	0
novel.3811	27.59398196	41.34280316	14.40203978	0	3.548653464	1.013716905	27.7796083	1.520790123	4.240174317	1.88E-06	6.31E-06	-	8	33227697	33299306	+	2025	-	- && - && -	-	31	46	16	0	3	1	0.82480095	1.23827342	0.430770077	0	0.109158274	0.031116
Zm00001eb066570	83.67207434	113.2433304	71.11007142	9.876147468	1.182884488	3.041150716	89.34182538	4.700060891	4.23836895	5.63E-18	3.85E-17	-	2	2355766	2357035	-	1270	protein_coding	- && A2XYV5.1 RecName: Full=Two-component response regulator ORR6; AltName: Full=Type A response regulator 6; Short=OsRR6 && PF00072:Response regulator receiver domain	Response_reg	94	126	79	9	1	3	3.987829843	5.408172939	3.391360387	0.48277382	0.058017193	0.148842283
Zm00001eb235940	6.230899153	18.8738884	16.20229475	2.194699437	0	0	13.76902743	0.731566479	4.236920437	0.00077619	0.001897817	-	5	120331212	120332298	-	1087	protein_coding	- && - && PF05910:Plant protein of unknown function (DUF868)	-	7	21	18	2	0	0	0.346961257	1.053109419	0.902804123	0.125344526	0	0
novel.1453	77.44117519	53.02663883	76.51083634	3.292049156	7.097306927	1.013716905	68.99288345	3.80102433	4.232010645	1.14E-14	6.68E-14	-	3	19132293	19133477	+	670	-	- && - && -	-	87	59	85	3	6	1	6.996114946	4.800217938	6.916632415	0.305036194	0.659837329	0.094044627
Zm00001eb159610	330.2376551	314.5648066	340.2481898	19.75229494	20.10903629	13.17831977	328.3502172	17.67988367	4.227748123	7.52E-67	1.51E-65	-	3	223547340	223548386	+	237	protein_coding	- && Q9M157.1 RecName: Full=MYB-like transcription factor ETC3; AltName: Full=Protein CAPRICE-like MYB3; AltName: Full=Protein ENHANCER OF TRY AND CPC 3 && PF00249:Myb-like DNA-binding domain	Myb_DNA-binding	371	350	378	18	17	13	84.34086484	80.50140216	86.9548933	5.174031653	5.285194918	3.456239241
Zm00001eb339650	931.0743591	1029.975053	1027.945589	62.54893396	42.58384156	53.72699598	996.331667	52.95325717	4.227565482	2.36E-191	1.37E-189	-	8	32868738	32870528	-	1791	protein_coding	- && - && -	-	1046	1146	1142	57	36	53	31.46651056	34.879703	34.76330756	2.168124375	1.48104191	1.864614573
Zm00001eb339250	50.73732167	45.83658611	47.70675678	3.292049156	4.731537952	0	48.09355485	2.674529036	4.225328703	6.51E-11	3.09E-10	-	8	29198562	29209367	-	738	protein_coding	- && - && -	-	57	51	53	3	4	0	4.161318721	3.767016833	3.915345402	0.276929878	0.399359539	0
novel.2287	127.2883684	207.6127724	159.3225651	5.486748593	16.56038283	5.068584527	164.7412353	9.038571984	4.225040627	1.68E-30	1.72E-29	-	4	102646586	102649978	-	2318	-	- && - && -	-	143	231	177	5	14	5	3.323801598	5.432281849	4.16303831	0.146947261	0.445015397	0.135914366
Zm00001eb091960	15.13218366	15.27886204	9.90140235	0	0	2.027433811	13.43748268	0.67581127	4.223456889	0.000720445	0.00177076	-	2	143636682	143639178	+	2376	protein_coding	- && P25891.1 RecName: Full=Ribosome-inactivating protein 3; AltName: Full=B-32 protein; AltName: Full=rRNA N-glycosidase && PF00161:Ribosome inactivating protein	-	17	17	11	0	0	2	0.385491647	0.39001942	0.252404342	0	0	0.053038636
novel.1572	16.02231211	28.76021089	16.20229475	2.194699437	0	1.013716905	20.32827258	1.069472114	4.221286285	2.97E-05	8.78E-05	-	3	146290621	146292049	+	359	-	- && - && -	-	18	32	18	2	0	1	2.701410247	4.858914715	2.733560116	0.37952507	0	0.175515042
Zm00001eb342850	56.07809238	51.22912565	54.90777667	2.194699437	3.548653464	3.041150716	54.0716649	2.928167872	4.211885754	2.65E-12	1.36E-11	-	8	65961433	65962833	+	1401	protein_coding	- && Q8RZX9.1 RecName: Full=AP2/ERF and B3 domain-containing protein Os01g0693400 && PF00847:AP2 domain|PF02362:B3 DNA binding domain	B3	63	57	61	2	3	3	2.422785136	2.217790235	2.373789871	0.097251606	0.157776949	0.134924839
novel.2738	127.2883684	122.2308963	93.61325858	6.584098312	3.548653464	8.109735243	114.3775078	6.080829006	4.210542663	1.12E-23	9.40E-23	-	5	45509487	45516308	-	1478	-	- && - && -	-	143	136	104	6	3	8	5.212836335	5.015892508	3.836272759	0.276555142	0.149557175	0.341054939
Zm00001eb013790	599.0564471	594.0781062	525.674452	35.115191	29.5721122	28.38407335	572.9363351	31.02379218	4.208397226	1.00E-112	3.33E-111	-	1	46213866	46217178	-	1583	misc_non_coding	- && - && -	-	673	661	584	32	25	28	22.90586178	22.76167883	20.11326173	1.377126976	1.163642373	1.114514972
novel.1995	170.9046625	212.1065553	167.4237125	16.46024578	11.82884488	2.027433811	183.4783101	10.10550816	4.195440468	1.57E-12	8.21E-12	-	4	111192738	111218337	+	6677	-	- && - && -	-	192	236	186	15	10	2	1.549288649	1.926701224	1.518735486	0.15304347	0.110351707	0.018873716
Zm00001eb075170	2.670385351	18.8738884	0	0	0	1.013716905	7.181424583	0.337905635	4.192948859	0.01743053	0.03354821	-	2	22962932	22967728	-	1211	protein_coding	- && Q93WY4.1 RecName: Full=Probable WRKY transcription factor 12; AltName: Full=WRKY DNA-binding protein 12 && PF03106:WRKY DNA -binding domain	WRKY	3	21	0	0	0	1	0.133471825	0.94527658	0	0	0	0.052031296
novel.1908	4.450642252	8.987565904	8.101147377	0	1.182884488	0	7.179785178	0.394294829	4.192541866	0.006927217	0.014446886	-	4	38476251	38479778	+	3364	-	- && P10978.1 RecName: Full=Retrovirus-related Pol polyprotein from transposon TNT 1-94; Includes: RecName: Full=Protease; Includes: RecName: Full=Reverse transcriptase; Includes: RecName: Full=Endonuclease && PF00665:Integrase core domain	rve	5	10	9	0	1	0	0.08008045	0.162042061	0.145860297	0	0.021903043	0
Zm00001eb441990	3.560513802	17.97513181	0	1.097349719	0	0	7.178548536	0.36578324	4.192421046	0.016365168	0.031687081	-	scaf_487	28804	30024	-	1126	protein_coding	- && - && -	-	4	20	0	1	0	0	0.191396542	0.968222903	0	0.060501554	0	0
Zm00001eb299610	8.011156054	4.493782952	9.001274863	0	0	1.013716905	7.168737956	0.337905635	4.190665287	0.00705304	0.014680578	-	7	4518592	4521023	-	2217	protein_coding	- && - && PF13968:Domain of unknown function (DUF4220)|PF04578:Protein of unknown function, DUF594	-	9	5	10	0	0	1	0.218720406	0.122938542	0.24591492	0	0	0.028421245
Zm00001eb272750	8.011156054	8.088809313	5.400764918	0	0	1.013716905	7.166910095	0.337905635	4.190356853	0.006838964	0.014278243	-	6	95608193	95608894	-	702	protein_coding	- && P82901.1 RecName: Full=Non-specific lipid-transfer protein 2P; Short=LTP2P; AltName: Full=7 kDa lipid transfer protein 2; AltName: Full=Lipid transfer protein 2 isoform 2; Short=LTP2-2 && -	-	9	9	6	0	0	1	0.690745213	0.698858326	0.465977247	0	0	0.089757692
Zm00001eb215140	8.901284504	9.886322494	2.700382459	1.097349719	0	0	7.162663152	0.36578324	4.189618263	0.007879642	0.016253404	-	5	8251933	8252797	+	865	misc_non_coding	- && - && -	-	10	11	3	1	0	0	0.622868516	0.693202826	0.189084409	0.078756937	0	0
novel.156	9.791412954	3.595026362	8.101147377	1.097349719	0	0	7.162528898	0.36578324	4.189602913	0.007384535	0.015308738	-	1	157481585	157495728	+	210	-	- && - && -	-	11	4	9	1	0	0	2.822187584	1.038303799	2.336543051	0.324403572	0	0
Zm00001eb245010	9.791412954	5.392539542	6.300892404	0	1.182884488	0	7.161614967	0.394294829	4.189456942	0.006913345	0.014419902	-	5	180188887	180189494	-	608	misc_non_coding	- && - && -	-	11	6	7	0	1	0	0.974768738	0.537937001	0.627689745	0	0.121187229	0
Zm00001eb305780	11.57166986	8.088809313	20.70293219	0	2.365768976	0	13.45447045	0.788589659	4.183258634	0.000847636	0.002058829	-	7	35444059	35445149	-	1091	protein_coding	- && Q8LDC8.2 RecName: Full=Ethylene-responsive transcription factor 1B; Short=AtERF1B; AltName: Full=Ethylene-responsive element-binding factor 1B; Short=EREBP-1B && PF00847:AP2 domain	AP2	13	9	23	0	2	0	0.641994176	0.44967786	1.149353594	0	0.135072108	0
novel.3660	16.02231211	55.7229086	27.90395208	3.292049156	2.365768976	0	33.21639093	1.885939377	4.175844621	3.46E-07	1.24E-06	-	7	69959581	69963894	-	1004	-	- && - && -	-	18	62	31	3	2	0	0.965942509	3.366214011	1.68336601	0.20356001	0.146776564	0
Zm00001eb048860	368.5131785	353.21134	322.2456401	24.14169381	13.01172937	20.27433811	347.9900529	19.14258709	4.172878768	9.37E-70	1.95E-68	-	1	251120824	251128873	-	2691	protein_coding	- && Q9LVD9.1 RecName: Full=Protein DETOXIFICATION 40; Short=AtDTX40; AltName: Full=Multidrug and toxic compound extrusion protein 40; Short=MATE protein 40 && PF01554:MatE	MatE	414	393	358	22	11	20	8.288942553	7.960907892	7.253037144	0.556947046	0.301189218	0.468301003
Zm00001eb182130	468.2075649	411.6305184	475.2673128	29.6284424	16.56038283	28.38407335	451.7017987	24.85763286	4.169298565	1.24E-88	3.24E-87	-	4	122836359	122838991	+	1569	protein_coding	- && Q6YVX7.1 RecName: Full=Two-component response regulator ORR2; AltName: Full=OsRR2 >Q4GZK9.1 RecName: Full=Two-component response regulator ORR2; AltName: Full=Type A response regulator 2; Short=OsRR2 && PF00072:Response regulator receiver domain	Response_reg	526	458	528	27	14	28	18.06239298	15.91205536	18.34685175	1.172318835	0.657454232	1.124459656
Zm00001eb330550	2920.511446	2928.148971	2919.113438	158.0183595	197.5417095	135.8380653	2922.591285	163.7993781	4.168563208	0	0	-	7	181842470	181844103	+	1533	protein_coding	- && A5H453.1 RecName: Full=Peroxidase 42; AltName: Full=Plasma membrane-bound peroxidase 3-1; Short=pmPOX3-1; Flags: Precursor && PF00141:Peroxidase	-	3281	3258	3243	144	167	134	115.3125462	115.849102	115.3334721	6.399193747	8.026657828	5.507714678
Zm00001eb017800	298.1930309	305.5772407	280.8397757	18.65494522	15.37749834	15.20575358	294.8700158	16.41273238	4.167775707	1.42E-60	2.58E-59	-	1	63240240	63242660	+	2311	protein_coding	- && Q9LFP7.1 RecName: Full=Probable receptor-like protein kinase At5g15080 && PF00069:Protein kinase domain|PF07714:Protein tyrosine kinase	Pkinase	335	340	312	17	13	15	7.810113548	8.019784862	7.36046448	0.501134034	0.414480249	0.408978148
Zm00001eb376710	2718.135253	2905.164302	2769.474585	179.805947	148.2948374	143.1202703	2797.59138	157.0736849	4.153760944	0	0	-	9	20829686	20831292	-	1504	protein_coding	- && - && PF00257:Dehydrin	-	2477	2456	2732	202	165	159	112.1974774	120.3208689	114.4568131	7.236290939	5.980257088	5.76368
novel.2051	5.340770702	19.77264499	13.5019123	1.097349719	0	1.013716905	12.871776	0.703688875	4.151375174	0.001113232	0.002654517	-	4	156340582	156342204	+	1016	-	- && A0A078CGE6.1 RecName: Full=MAP3K epsilon protein kinase 1; Short=BnM3KE1 && -	-	6	22	15	1	0	1	0.318177913	1.180355205	0.804911484	0.067051919	0	0.062017618
novel.440	144.200809	149.193594	233.133019	10.97349719	13.01172937	6.082301432	175.5091406	10.02250933	4.150445078	2.50E-32	2.68E-31	-	1	140043745	140046051	-	1333	-	- && - && -	-	162	166	259	10	11	6	6.547829339	6.788310285	10.59302964	0.511063392	0.608027146	0.283615454
novel.864	6705.337617	6793.701067	7206.420656	390.6564998	369.0599602	405.4867621	6901.81978	388.4010741	4.148764996	0	0	-	10	123797850	123800924	-	734	-	- && - && -	-	7533	7559	8006	356	312	400	552.9481303	561.3736607	594.6618786	33.04143193	31.31979909	34.33782017
Zm00001eb393680	217.1913419	201.3214762	234.0331464	6.584098312	23.65768976	7.096018338	217.5153215	12.44593547	4.14787328	2.19E-17	1.46E-16	-	9	131152014	131153679	+	1406	protein_coding	- && A7QEU4.2 RecName: Full=Peroxidase 5; Flags: Precursor && PF00141:Peroxidase	-	244	224	260	6	20	7	9.350115853	8.684532489	10.08181212	0.290717283	1.048105762	0.31370505
Zm00001eb229240	37.38539492	28.76021089	30.60433454	4.389398875	0	1.013716905	32.24998011	1.801038593	4.147656932	1.12E-07	4.19E-07	-	5	68402151	68403860	+	1710	protein_coding	- && Q94CH6.1 RecName: Full=GDSL esterase/lipase EXL3; AltName: Full=Family II extracellular lipase 3; Short=Family II lipase EXL3; Flags: Precursor && PF00657:GDSL-like Lipase/Acylhydrolase	Lipase_GDSL	42	32	34	4	0	1	1.323322408	1.020087943	1.084010227	0.159356141	0	0.036847895
Zm00001eb026660	55.18796393	58.41917837	59.4084141	1.097349719	1.182884488	7.096018338	57.67185213	3.125417515	4.147469825	1.02E-12	5.40E-12	-	1	123472654	123475485	-	645	protein_coding	- && - && -	-	62	65	66	1	1	7	5.178982712	5.493351496	5.578722944	0.105619768	0.114235403	0.683828372
Zm00001eb245920	122.8377262	163.5736994	122.4173381	7.681448031	13.01172937	3.041150716	136.2762546	7.911442705	4.14504899	3.46E-27	3.25E-26	-	5	183585636	183588971	+	2499	protein_coding	- && Q38954.1 RecName: Full=Inorganic phosphate transporter 2-1, chloroplastic; AltName: Full=H(+)/Pi cotransporter; Short=AtPht2;1; Flags: Precursor && PF01384:Phosphate transporter family	-	138	182	136	7	11	3	2.975262693	3.969985115	2.967038795	0.190825631	0.324329806	0.075642137
novel.3090	537.637584	574.3054613	561.6795515	35.115191	27.20634322	32.43894097	557.8741989	31.58682506	4.137495898	1.18E-112	3.90E-111	-	6	103801870	103804067	+	1557	-	- && - && -	-	604	639	624	32	23	32	20.90069908	22.37154573	21.8497539	1.400123316	1.088427878	1.295001156
Zm00001eb108890	14.24205521	12.58259227	11.70165732	2.194699437	0	0	12.8421016	0.731566479	4.13696606	0.000923308	0.002232633	-	2	217436946	217442495	-	3636	protein_coding	- && Q9LF24.1 RecName: Full=Protein LONGIFOLIA 1; AltName: Full=Protein TON1 RECRUITING MOTIF 2 && PF14309:Domain of unknown function (DUF4378)	-	16	14	13	2	0	0	0.237087466	0.209888144	0.194926125	0.03747236	0	0
Zm00001eb356350	316.8857283	257.9431414	235.8334014	14.26554634	22.47480527	10.13716905	270.2207571	15.62584022	4.136068318	1.29E-51	2.03E-50	-	8	139296918	139298320	-	874	protein_coding	- && - && PF00641:Zn-finger in Ran binding protein and others	zf-RanBP	356	287	262	13	19	10	21.94578154	17.90004862	16.34332554	1.013297198	1.601779023	0.720937071
novel.2150	4.450642252	1.797513181	14.40203978	0	1.182884488	0	6.883398405	0.394294829	4.131688728	0.011407015	0.022787498	-	4	230658437	230659326	+	727	-	- && - && -	-	5	2	16	0	1	0	0.370551077	0.149961347	1.199875386	0	0.10135053	0
Zm00001eb383890	28.48411041	34.15275043	14.40203978	3.292049156	1.182884488	0	25.67963354	1.491644548	4.131470352	3.64E-06	1.18E-05	-	9	72586486	72588072	+	1587	misc_non_coding	- && - && -	-	32	38	16	3	1	0	1.086389446	1.305240126	0.549659361	0.128780246	0.046428377	0
Zm00001eb093050	5.340770702	4.493782952	10.80152984	1.097349719	0	0	6.878694497	0.36578324	4.130804535	0.008826568	0.018016591	-	2	149995389	149995864	-	476	protein_coding	- && Q7X9B9.3 RecName: Full=Protein NLP2; Short=AtNLP2; AltName: Full=NIN-like protein 2; AltName: Full=Nodule inception protein-like protein 2 && -	-	6	5	12	1	0	0	0.67913605	0.572594007	1.374437089	0.143119223	0	0
Zm00001eb390580	4.450642252	12.58259227	3.600509945	0	1.182884488	0	6.877914821	0.394294829	4.130675478	0.009627653	0.019498726	-	9	118565042	118569854	-	2625	protein_coding	- && Q944A7.1 RecName: Full=Probable serine/threonine-protein kinase At4g35230 && PF00069:Protein kinase domain	Pkinase	5	14	4	0	1	0	0.102625003	0.290725064	0.083077086	0	0.02806927	0
Zm00001eb310350	6.230899153	8.088809313	6.300892404	0	0	1.013716905	6.873533624	0.337905635	4.129884055	0.008219547	0.01689704	-	7	97134505	97134925	-	421	misc_non_coding	- && - && -	-	7	9	7	0	0	1	0.895835834	1.165317209	0.906497304	0	0	0.149667221
Zm00001eb369530	9.791412954	4.493782952	6.300892404	1.097349719	0	0	6.862029437	0.36578324	4.127840132	0.008658347	0.017709605	-	8	178117223	178119170	+	1948	protein_coding	- && - && -	-	11	5	7	1	0	0	0.304239935	0.139915168	0.195911378	0.034971638	0	0
novel.3327	8.011156054	0.89875659	50.40713923	1.097349719	2.365768976	0	19.77235063	1.154372898	4.12477684	0.021757244	0.041045392	-	6	137665066	137665991	-	471	-	- && Q9WTR7.3 RecName: Full=Signal peptidase complex catalytic subunit SEC11C; AltName: Full=Microsomal signal peptidase 21 kDa subunit; Short=SPase 21 kDa subunit; AltName: Full=SEC11 homolog C; AltName: Full=SEC11-like protein 3; AltName: Full=SPC21 && -	-	9	1	56	1	2	0	1.029518343	0.1157345	6.482129342	0.144638535	0.312874034	0
novel.3534	16.02231211	0.89875659	3.600509945	1.097349719	0	0	6.840526214	0.36578324	4.123774086	0.014223393	0.027894667	-	7	142297605	142298328	+	373	-	- && Q10SC8.1 RecName: Full=CBL-interacting protein kinase 9; AltName: Full=OsCIPK09 && PF00069:Protein kinase domain	Pkinase	18	1	4	1	0	0	2.600016833	0.146141956	0.584657779	0.182640081	0	0
novel.454	32.04462421	79.09057995	39.6056094	2.194699437	1.182884488	5.068584527	50.24693786	2.815389484	4.117779752	2.55E-10	1.17E-09	-	1	151519962	151529328	-	1585	-	- && - && -	-	36	88	44	2	1	5	1.22373032	3.026475427	1.513470578	0.08596183	0.046486962	0.198769401
Zm00001eb296840	152.211965	195.0301801	145.8206528	5.486748593	14.19461385	9.123452148	164.354266	9.601604865	4.112805508	8.72E-33	9.49E-32	-	6	177674010	177674807	-	692	protein_coding	- && Q6NNN0.1 RecName: Full=Protein RADIALIS-like 3; Short=AtRL3; Short=Protein RAD-like 3 && -	-	171	217	162	5	12	9	13.31381452	17.09375149	12.76319759	0.492230853	1.277719683	0.819492919
Zm00001eb389560	56.07809238	71.90052723	60.30854158	1.097349719	3.548653464	6.082301432	62.76238706	3.576101538	4.110541212	8.55E-14	4.79E-13	-	9	112967728	112968691	-	964	protein_coding	- && Q9FHH5.1 RecName: Full=Protein GLUTAMINE DUMPER 3; AltName: Full=Protein LESS SUSCEPTIBLE TO BSCTV 1; Short=Protein LBS1 && -	-	63	80	67	1	3	6	3.521080888	4.523730246	3.789207092	0.070668828	0.229300316	0.392177801
novel.793	446.8444821	521.2788224	467.1661654	29.6284424	34.30365015	20.27433811	478.4298233	28.06881022	4.106723931	1.58E-93	4.34E-92	-	10	47077930	47107788	-	4711	-	- && - && -	-	502	580	519	27	29	20	5.741205594	6.711176117	6.006269656	0.390441149	0.45357105	0.267501168
Zm00001eb371800	403.228188	345.1225307	340.2481898	17.5575955	17.74326732	27.37035645	362.8663029	20.89040642	4.104303438	2.02E-71	4.29E-70	-	9	3414646	3416564	-	1557	protein_coding	- && D9J0Z7.1 RecName: Full=Anthranilate O-methyltransferase 1; AltName: Full=Anthranilic acid methyltransferase 1; AltName: Full=O-methyltransferase 1 && PF03492:SAM dependent carboxyl methyltransferase	-	453	384	378	16	15	27	15.67552431	13.44393359	13.23590861	0.700061658	0.709844268	1.092657226
novel.1541	61.41886308	53.02663883	54.90777667	1.097349719	4.731537952	4.054867621	56.45109286	3.294585097	4.104201078	1.07E-12	5.62E-12	-	3	103174967	103180174	+	1456	-	- && - && -	-	69	59	61	1	4	4	2.55329034	2.208891496	2.284120611	0.046788977	0.202422624	0.173104121
Zm00001eb112690	142.4205521	111.4458172	120.6170832	6.584098312	7.097306927	8.109735243	124.8278175	7.263713494	4.098749819	3.66E-26	3.33E-25	-	2	227485642	227489400	+	3123	protein_coding	- && Q2QYE1.2 RecName: Full=Probable apyrase 3; Short=OsAPY3; AltName: Full=ATP-diphosphatase; AltName: Full=ATP-diphosphohydrolase; AltName: Full=Adenosine diphosphatase; Short=ADPase; Flags: Precursor && PF01150:GDA1/CD39 (nucleoside phosphatase) family	-	160	124	134	6	6	8	2.760326691	2.164379678	2.339286351	0.130883285	0.141559721	0.161408646
Zm00001eb187130	53.40770702	103.3570079	87.31236617	4.389398875	5.91442244	4.054867621	81.35902703	4.786229645	4.098524858	1.78E-16	1.14E-15	-	4	160522142	160522910	-	769	protein_coding	- && - && -	-	60	115	97	4	5	4	4.203755001	8.151832494	6.87695159	0.354355007	0.47907565	0.327749805
Zm00001eb087760	37.38539492	41.34280316	33.30471699	6.584098312	0	0	37.34430502	2.194699437	4.089162898	0.001753488	0.004046409	-	2	102437812	102438168	-	357	misc_non_coding	- && - && -	-	42	46	37	6	0	0	6.338603129	7.023819818	5.650463588	1.144953783	0	0
Zm00001eb404050	7.121027603	18.8738884	28.80407956	1.097349719	0	2.027433811	18.26633185	1.04159451	4.076536599	0.00012362	0.000338229	-	9	160773828	160775797	+	1844	protein_coding	- && P0DKI6.1 RecName: Full=Probable receptor-like protein kinase At1g33260 && PF00069:Protein kinase domain	Pkinase	8	21	32	1	0	2	0.233744584	0.620786301	0.946105646	0.036944008	0	0.068340456
Zm00001eb093360	47.17680787	70.10301405	49.50701175	1.097349719	7.097306927	2.027433811	55.59561122	3.407363486	4.072652692	4.58E-12	2.33E-11	-	2	152234899	152240334	+	3737	protein_coding	- && - && -	-	53	78	55	1	6	2	0.764126494	1.137772025	0.802398604	0.018229797	0.118301046	0.033722184
Zm00001eb131950	13.35192676	11.68383567	11.70165732	2.194699437	0	0	12.24580658	0.731566479	4.068286176	0.001237124	0.00292826	-	3	72676006	72677243	-	1238	misc_non_coding	- && - && -	-	15	13	13	2	0	0	0.652804442	0.572409001	0.572497086	0.110056139	0	0
Zm00001eb103100	5.340770702	7.190052723	7.201019891	0	1.182884488	0	6.577281105	0.394294829	4.066233191	0.009927524	0.020049578	-	2	200577002	200578252	-	1251	protein_coding	- && Q0J090.1 RecName: Full=Dehydration-responsive element-binding protein 1H; Short=Protein DREB1H >A2Z388.1 RecName: Full=Dehydration-responsive element-binding protein 1H; Short=Protein DREB1H && PF00847:AP2 domain	AP2	6	8	8	0	1	0	0.258408281	0.348591204	0.348644846	0	0.058898349	0
novel.1864	6.230899153	6.291296133	7.201019891	0	0	1.013716905	6.574405059	0.337905635	4.065701893	0.01000391	0.020191976	-	3	227932199	227932413	-	215	-	- && - && -	-	7	7	8	0	0	1	1.754171564	1.774775099	2.028626525	0	0	0.293069302
Zm00001eb129850	15.13218366	0	4.500637432	1.097349719	0	0	6.544273696	0.36578324	4.059778323	0.021403393	0.04044228	-	3	51279642	51308204	+	2174	protein_coding	- && - && -	-	17	0	5	1	0	0	0.421310098	0	0.125389462	0.031336132	0	0
Zm00001eb278030	16.02231211	17.07637522	2.700382459	0	0	2.027433811	11.93302326	0.67581127	4.059213796	0.002410789	0.005428709	-	6	117283896	117284310	-	415	misc_non_coding	- && - && -	-	18	19	3	0	0	2	2.336882599	2.495682023	0.394115695	0	0	0.303662169
Zm00001eb411300	2319.674742	2262.170338	2347.532484	184.3547527	128.9344092	103.3991243	2309.792521	138.8960954	4.057068037	1.28E-74	2.82E-73	-	10	33937178	33941414	+	1504	protein_coding	- && Q0WPI9.1 RecName: Full=GDSL esterase/lipase At3g53100; AltName: Full=Extracellular lipase At3g53100; Flags: Precursor && PF00657:GDSL-like Lipase/Acylhydrolase	Lipase_GDSL	2606	2517	2608	168	109	102	93.35531776	91.22610359	94.53885183	7.609679532	5.339973417	4.273277793
Zm00001eb127870	19.58282591	16.17761863	18.00254973	0	0	3.041150716	17.92099809	1.013716905	4.055162242	8.89E-05	0.000247832	-	3	37366323	37367390	+	942	protein_coding	- && - && -	-	22	18	20	0	0	3	1.258300197	1.041610499	1.157523097	0	0	0.200668471
Zm00001eb130790	415.6899863	373.8827416	351.0497197	19.75229494	21.29192078	27.37035645	380.2074825	22.80485739	4.051085098	1.26E-75	2.82E-74	-	3	58671476	58672284	-	702	protein_coding	- && - && -	-	467	416	390	18	18	27	35.8420016	32.30278487	30.28852103	1.746788464	1.889277821	2.423457693
Zm00001eb181750	461.9766658	395.4528998	476.1674403	23.04434409	26.02345873	31.42522407	444.5323353	26.83100896	4.044007507	9.89E-87	2.53E-85	-	4	117644490	117645251	-	762	protein_coding	- && - && -	-	519	440	529	21	22	31	36.6965193	31.4761388	37.84872668	1.877453743	2.127297075	2.563394882
novel.3990	69.43001913	46.7353427	45.9065018	0	5.91442244	4.054867621	54.02395454	3.323096687	4.038548093	1.07E-11	5.33E-11	-	8	33295923	33299306	-	2333	-	- && - && -	-	78	52	51	0	5	4	1.801326136	1.214989015	1.191807214	0	0.157912205	0.108032405
Zm00001eb394380	24.03346816	13.48134886	16.20229475	1.097349719	1.182884488	1.013716905	17.90570392	1.097983704	4.032453784	7.83E-05	0.000220073	-	9	133937210	133941537	+	1639	protein_coding	- && Q8LF05.1 RecName: Full=Rhomboid-like protein 19; Short=AtRBL19 && PF08551:Eukaryotic integral membrane protein (DUF1751)	-	27	15	18	1	1	1	0.887559132	0.498879952	0.598748067	0.041564826	0.04495536	0.038444112
Zm00001eb383560	39.16565182	43.14031634	61.20866907	5.486748593	3.548653464	0	47.83821241	3.011800686	4.026223416	1.60E-10	7.43E-10	-	9	69945238	69946170	+	933	protein_coding	- && Q9C7I1.1 RecName: Full=RING-H2 finger protein ATL34; AltName: Full=RING-type E3 ubiquitin transferase ATL34; Flags: Precursor && PF13639:Ring finger domain	-	44	48	68	5	3	0	2.540876281	2.804421837	3.973542309	0.365084406	0.236919084	0
novel.394	48.06693632	71.00177064	60.30854158	6.584098312	4.731537952	0	59.79241618	3.771878755	4.025686242	7.99E-13	4.23E-12	-	1	88014015	88022792	-	4100	-	- && - && -	-	54	79	67	6	4	0	0.70961435	1.050332929	0.890925765	0.099694756	0.071884717	0
Zm00001eb177310	15.13218366	14.38010545	6.300892404	1.097349719	1.182884488	0	11.93772717	0.760078069	4.020964553	0.001525448	0.003553327	-	4	66217055	66226743	-	1128	protein_coding	- && - && -	-	17	16	7	1	1	0	0.811993043	0.773204957	0.338329224	0.060394282	0.065320776	0
Zm00001eb185430	13.35192676	16.17761863	23.40331464	0	1.182884488	2.027433811	17.64428668	1.0701061	4.018134767	9.70E-05	0.000268782	-	4	150312700	150314075	-	1376	protein_coding	- && Q6H7J3.1 RecName: Full=Putative protein phosphatase 2C 24; Short=OsPP2C24 && PF07228:Stage II sporulation protein E (SpoIIE)	SpoIIE	15	18	26	0	1	2	0.587334229	0.713079281	1.030161907	0	0.053547845	0.091584157
Zm00001eb099410	202.9492867	253.4493585	143.1202703	10.97349719	10.64596039	15.20575358	199.8396385	12.27507039	4.014488288	7.34E-36	8.61E-35	-	2	185112615	185115172	-	538	protein_coding	- && Q9CAC5.1 RecName: Full=NAD(P)H-quinone oxidoreductase subunit L, chloroplastic; AltName: Full=NAD(P)H dehydrogenase subunit L; Short=NDH subunit L; Short=NDH-L; AltName: Full=NADH-plastoquinone oxidoreductase subunit L; AltName: Full=Protein CHLORORESPIRATORY REDUCTION 23; Flags: Precursor && PF10716:NADH dehydrogenase transmembrane subunit	-	228	282	159	10	9	15	22.83310941	28.57265381	16.11259242	1.266259295	1.232595753	1.756781599
Zm00001eb211600	40.94590872	44.03907293	37.80535443	3.292049156	0	4.054867621	40.93011202	2.448972259	4.013746502	1.67E-09	7.19E-09	-	5	2564554	2566444	-	1563	protein_coding	- && P0CI03.1 RecName: Full=Protein NRT1/ PTR FAMILY 5.6; Short=AtNPF5.6 && PF00854:POT family	-	46	49	42	3	0	4	1.585664634	1.708916522	1.465010998	0.130757678	0	0.161253743
Zm00001eb302630	25.81372506	26.06394112	18.90267721	3.292049156	1.182884488	0	23.5934478	1.491644548	4.009504949	5.99E-06	1.91E-05	-	7	15590566	15591561	+	996	protein_coding	- && - && -	-	29	29	21	3	1	0	1.568740634	1.587166199	1.149504112	0.20519503	0.073977746	0
novel.2656	20.47295436	23.36767135	8.101147377	0	0	3.041150716	17.31392436	1.013716905	4.00918902	0.00018492	0.000494101	-	5	191963995	191968922	+	730	-	- && - && -	-	23	26	9	0	0	3	1.697530016	1.941485871	0.67215622	0	0	0.258944795
novel.2842	0.89012845	3.595026362	14.40203978	1.097349719	0	0	6.295731531	0.36578324	4.002663498	0.019007514	0.036323383	-	5	143650812	143651355	-	464	-	- && - && -	-	1	4	16	1	0	0	0.116116652	0.469921978	1.879977168	0.146820582	0	0
Zm00001eb200840	20.47295436	10.78507908	21.60305967	0	2.365768976	1.013716905	17.62036437	1.126495294	4.002015772	0.000107735	0.000296915	-	4	210540858	210542892	+	1748	protein_coding	- && - && -	-	23	12	24	0	2	1	0.708922718	0.374217044	0.748549261	0	0.084304159	0.036046854
novel.3774	18.69269746	9.886322494	24.30344213	2.194699437	1.182884488	0	17.62748736	1.125861308	4.001489823	0.000118374	0.000324365	-	7	180293561	180295501	-	921	-	- && Q9LYP1.1 RecName: Full=RHOMBOID-like protein 3; Short=AtRBL3 && PF03141:Putative S-adenosyl-L-methionine-dependent methyltransferase	-	21	11	27	2	1	0	1.228491486	0.651053685	1.598286778	0.147936482	0.080001992	0
Zm00001eb087960	365.8427931	376.5790114	410.4581338	21.94699437	22.47480527	27.37035645	384.2933128	23.9307187	3.998774219	8.93E-78	2.06E-76	-	2	105229640	105232385	-	1550	protein_coding	- && - && PF07468:Agglutinin domain	-	411	419	456	20	19	27	14.28639357	14.73554053	16.03923746	0.879029033	0.903196688	1.097591807
Zm00001eb294560	7.121027603	4.493782952	7.201019891	0	0	1.013716905	6.271943482	0.337905635	3.997883514	0.012588912	0.024943874	-	6	173614872	173616800	+	1599	protein_coding	- && P20027.3 RecName: Full=Myb-related protein Hv33 && PF00249:Myb-like DNA-binding domain	Myb_DNA-binding	8	5	8	0	0	1	0.269559107	0.17045325	0.272767169	0	0	0.039405816
Zm00001eb037660	8.011156054	6.291296133	4.500637432	0	0	1.013716905	6.267696539	0.337905635	3.997057107	0.012685383	0.025118927	-	1	202468730	202469429	+	403	protein_coding	- && O22424.1 RecName: Full=40S ribosomal protein S4 && -	-	9	7	5	0	0	1	1.203233596	0.946840313	0.676418584	0	0	0.156352109
Zm00001eb195470	15.13218366	8.987565904	10.80152984	0	1.182884488	1.013716905	11.64042647	0.732200464	3.996394271	0.001585304	0.003685534	-	4	190250028	190250492	-	465	protein_coding	- && Q0IQJ7.2 RecName: Full=Mannan endo-1,4-beta-mannosidase 8; AltName: Full=Beta-mannanase 8; AltName: Full=Endo-beta-1,4-mannanase 8; AltName: Full=OsMAN8 && -	-	17	10	12	0	1	1	1.969737962	1.172278483	1.406950655	0	0.158455559	0.135505161
Zm00001eb028350	53.40770702	23.36767135	27.90395208	4.389398875	1.182884488	1.013716905	34.89311015	2.195333423	3.994507536	8.56E-08	3.24E-07	-	1	149935660	149936167	+	387	protein_coding	- && - && -	-	60	26	31	4	1	1	8.353197922	3.662234331	4.367182103	0.704131784	0.190392339	0.162816279
novel.3489	60.52873463	62.91296133	83.71185623	1.097349719	3.548653464	8.109735243	69.05118406	4.251912808	3.988470978	1.17E-14	6.82E-14	-	7	100795327	100809581	+	1923	-	- && - && -	-	68	70	93	1	3	8	1.905206765	1.984277931	2.636660645	0.035426287	0.114948261	0.262131669
Zm00001eb077890	12.46179831	9.886322494	28.80407956	0	0	3.041150716	17.05073345	1.013716905	3.987516112	0.00022749	0.000600579	-	2	31817305	31823510	-	1820	protein_coding	- && Q94A68.1 RecName: Full=Uncharacterized oxidoreductase At1g06690, chloroplastic; Flags: Precursor && PF00248:Aldo/keto reductase family	Aldo_ket_red	14	11	32	0	0	3	0.414447128	0.329461782	0.958581765	0	0	0.103862473
Zm00001eb094680	7.121027603	12.58259227	15.30216727	1.097349719	1.182884488	0	11.66859571	0.760078069	3.987501941	0.001664532	0.003855231	-	2	161285141	161290265	+	2797	protein_coding	- && Q9ZVT8.1 RecName: Full=Putative E3 ubiquitin-protein ligase RF4; AltName: Full=RING finger protein 4 && PF13920:Zinc finger, C3HC4 type (RING finger)	-	8	14	17	1	1	0	0.154102615	0.272847083	0.3313653	0.024356364	0.026343166	0
novel.3001	143.3106805	163.5736994	211.5299593	13.16819662	7.097306927	12.16460286	172.8047798	10.81003547	3.985066922	1.21E-33	1.35E-32	-	6	24098865	24110429	+	5006	-	- && - && -	-	161	182	235	12	6	12	1.732796321	1.981820376	2.559337674	0.163303436	0.088312227	0.151042509
Zm00001eb320970	437.9431976	441.2894859	437.4619584	32.92049156	27.20634322	23.31548882	438.8982139	27.81410787	3.984654645	1.38E-89	3.65E-88	-	7	153537206	153539525	+	1908	protein_coding	- && Q9LMA1.1 RecName: Full=Probable flavin-containing monooxygenase 1 && PF00743:Flavin-binding monooxygenase-like	FMO-like	492	491	486	30	23	23	13.89310183	14.02771289	13.88700115	1.071143869	0.888198221	0.759553302
Zm00001eb350640	20.47295436	57.52042178	24.30344213	1.097349719	0	5.068584527	34.09893942	2.055311415	3.984497516	3.11E-07	1.12E-06	-	8	115323946	115326570	-	2426	protein_coding	- && Q6L4I2.1 RecName: Full=Endoglucanase 15; AltName: Full=Endo-1,4-beta glucanase 15; AltName: Full=OsCel9C; Flags: Precursor && PF00759:Glycosyl hydrolase family 9|PF09478:Carbohydrate binding domain CBM49	-	23	64	27	1	0	5	0.510798397	1.438046482	0.606769218	0.028081101	0	0.129863768
novel.2320	21.36308281	29.65896748	18.00254973	1.097349719	1.182884488	2.027433811	23.00820001	1.435889339	3.984072993	7.13E-06	2.25E-05	-	4	122173140	122175029	-	1366	-	- && B5X0I6.1 RecName: Full=Protein CTR9 homolog; AltName: Full=Protein EARLY FLOWERING 8; AltName: Full=Protein VERNALIZATION INDEPENDENCE 6 && -	-	24	33	20	1	1	2	0.94661423	1.316882381	0.798233351	0.049871706	0.05393985	0.092254612
novel.560	12.46179831	14.38010545	7.201019891	0	0	2.027433811	11.34764121	0.67581127	3.983126126	0.002112599	0.004811547	-	1	254975765	254976221	-	425	-	- && - && -	-	14	16	8	0	0	2	1.774808876	2.052176921	1.02624636	0	0	0.296517177
novel.1869	14.24205521	13.48134886	6.300892404	0	0	2.027433811	11.34143216	0.67581127	3.982908059	0.002210299	0.005014854	-	3	232671656	232672320	-	665	-	- && - && -	-	16	15	7	0	0	2	1.296315828	1.229570289	0.573887767	0	0	0.189503459
Zm00001eb165620	968.459754	1094.685527	1038.747119	86.69062777	37.85230361	71.97390028	1033.964133	65.50561056	3.976016356	4.65E-40	5.98E-39	-	4	4111390	4113543	+	2057	protein_coding	- && Q43257.1 RecName: Full=indole-2-monooxygenase; AltName: Full=Cytochrome P450 71C4; AltName: Full=Protein benzoxazineless 2 && PF00067:Cytochrome P450	p450	1088	1218	1154	79	32	71	28.49752151	32.27726614	30.58595814	2.616361331	1.146241478	2.17486772
Zm00001eb354680	30.26436731	25.16518453	30.60433454	5.486748593	0	0	28.67796213	1.828916198	3.97386706	8.70E-07	3.01E-06	-	8	133366983	133368615	-	1560	protein_coding	- && A5H8G4.1 RecName: Full=Peroxidase 1; AltName: Full=Plasma membrane-bound peroxidase 1; Short=pmPOX1; Flags: Precursor && PF00141:Peroxidase	-	34	28	34	5	0	0	1.174266862	0.978401657	1.188241979	0.218348558	0	0
novel.575	28.48411041	25.16518453	14.40203978	0	1.182884488	3.041150716	22.68377824	1.408011735	3.970235072	1.16E-05	3.57E-05	-	1	273796586	273802626	-	721	-	- && - && -	-	32	28	16	0	1	3	2.391262207	2.116930076	1.20986048	0	0.102193946	0.262177115
Zm00001eb086970	37.38539492	37.7477768	44.10624683	2.194699437	2.365768976	3.041150716	39.74647285	2.533873043	3.962973623	2.18E-09	9.34E-09	-	2	90311412	90312796	-	1385	misc_non_coding	- && - && -	-	42	42	49	2	2	3	1.633849326	1.653039623	1.928843	0.09837509	0.106399762	0.136483538
Zm00001eb124140	19.58282591	4.493782952	9.90140235	2.194699437	0	0	11.32600374	0.731566479	3.955670498	0.002795168	0.006228944	-	3	16814529	16814922	-	394	misc_non_coding	- && - && -	-	22	5	11	2	0	0	3.008423313	0.691763318	1.522113494	0.345810914	0	0
Zm00001eb281630	175.3553047	169.8649956	181.8257522	9.876147468	18.92615181	6.082301432	175.6820175	11.62820024	3.950950461	8.30E-36	9.71E-35	-	6	133164455	133169214	+	2787	protein_coding	- && Q651J5.1 RecName: Full=Phosphate transporter PHO1-3; AltName: Full=Protein PHO1-3; Short=OsPHO1;3 && PF03124:EXS family|PF03105:SPX domain	SPX	197	189	202	9	16	6	3.808392874	3.696652116	3.951527179	0.219993811	0.423003	0.135651023
novel.1766	127.2883684	141.1047847	137.7195054	3.292049156	14.19461385	9.123452148	135.3708862	8.870038386	3.948224954	6.02E-28	5.78E-27	-	3	125881897	125891254	-	808	-	- && - && -	-	143	157	153	3	12	9	9.535361514	10.59185528	10.32358749	0.252938429	1.094284679	0.701842946
novel.2306	580.3637497	594.0781062	543.6770017	27.43374297	43.76672605	40.54867621	572.7062859	37.24971508	3.944729133	2.27E-113	7.60E-112	-	4	112525255	112549940	-	2697	-	- && - && -	-	652	661	604	25	37	40	13.0250421	13.35993237	12.20974419	0.631486375	1.010837188	0.934518354
novel.3910	172.6849194	137.5097583	180.0254973	15.36289606	14.19461385	3.041150716	163.406725	10.86622021	3.941603753	1.01E-31	1.07E-30	-	8	136708760	136709752	+	993	-	- && - && -	-	194	153	200	14	12	3	10.52603883	8.398968044	10.9807327	0.96046979	0.890414925	0.190362236
Zm00001eb391720	922.1730746	852.0212477	874.9239167	39.50458987	65.05864683	67.91903266	883.039413	57.49408979	3.939069989	1.73E-168	8.83E-167	-	9	122783551	122786221	-	2016	protein_coding	- && Q6NKX1.1 RecName: Full=Proline dehydrogenase 2, mitochondrial; AltName: Full=Osmotic stress-induced proline dehydrogenase; AltName: Full=Proline oxidase; Flags: Precursor && PF01619:Proline dehydrogenase	-	1036	948	972	36	55	67	27.68737061	25.63312504	26.28610933	1.216513395	2.010169111	2.094079018
Zm00001eb161250	770.8512381	772.0319111	820.0161401	66.93833284	47.31537952	40.54867621	787.6330964	51.60079619	3.936451312	1.47E-152	6.70E-151	-	3	228582810	228584465	+	1656	protein_coding	- && Q6PF45.1 RecName: Full=Vesicular inhibitory amino acid transporter; AltName: Full=GABA and glycine transporter; AltName: Full=Solute carrier family 32 member 1; AltName: Full=Vesicular GABA transporter; Short=xVIAAT && PF01490:Transmembrane amino acid transporter protein	Aa_trans	866	859	911	61	40	40	28.17539712	28.27590917	29.99222029	2.509426181	1.779754469	1.521978261
Zm00001eb307740	22.25321126	48.53285588	29.70420705	2.194699437	2.365768976	2.027433811	33.49675806	2.195967408	3.935385081	9.79E-08	3.68E-07	-	7	59567608	59571224	+	3075	protein_coding	- && - && PF06136:Domain of unknown function (DUF966)	-	25	54	33	2	2	2	0.43803355	0.957265454	0.585085577	0.044308781	0.047923145	0.040982049
Zm00001eb299450	67.64976223	55.7229086	45.00637432	4.389398875	5.91442244	1.013716905	56.12634838	3.77251274	3.934941734	2.81E-12	1.44E-11	-	7	3910937	3911516	+	580	protein_coding	- && - && -	-	76	62	50	4	5	1	7.059892451	5.827032529	4.699942919	0.469825863	0.635188233	0.108637759
novel.2758	0.89012845	7.190052723	9.90140235	1.097349719	0	0	5.993861174	0.36578324	3.931795478	0.020265038	0.038481543	-	5	66416440	66417831	-	388	-	- && - && -	-	1	8	11	1	0	0	0.138861151	1.123937102	1.545651331	0.175579253	0	0
novel.2422	1.780256901	1.797513181	14.40203978	1.097349719	0	0	5.993269954	0.36578324	3.9317039	0.022501786	0.042297722	-	4	224447178	224456665	-	339	-	- && - && -	-	2	2	16	1	0	0	0.317865054	0.321598522	2.573184088	0.200957965	0	0
novel.4243	1.780256901	8.088809313	8.101147377	0	1.182884488	0	5.990071197	0.394294829	3.930962924	0.017627345	0.033893259	-	9	81599509	81600946	+	464	-	- && - && -	-	2	9	9	0	1	0	0.232233304	1.057324451	1.057487157	0	0.158797058	0
Zm00001eb253370	1.780256901	11.68383567	4.500637432	0	1.182884488	0	5.988243336	0.394294829	3.93060142	0.018824198	0.036005645	-	5	212606440	212607463	+	1024	protein_coding	- && - && PF00170:bZIP transcription factor	bZIP_1	2	13	5	0	1	0	0.105230716	0.692033538	0.266207704	0	0.071954917	0
novel.1319	5.340770702	5.392539542	7.201019891	0	1.182884488	0	5.978110045	0.394294829	3.928479027	0.015036406	0.029347663	-	2	118781867	118783578	-	673	-	- && - && -	-	6	6	8	0	1	0	0.48033991	0.485981719	0.648075339	0	0.109482667	0
Zm00001eb195030	6.230899153	6.291296133	5.400764918	1.097349719	0	0	5.974320068	0.36578324	3.927707367	0.015072305	0.029410303	-	4	188982980	188985809	+	2035	protein_coding	- && O80919.2 RecName: Full=Protein trichome birefringence-like 34 && PF14416:PMR5 N terminal Domain|PF13839:GDSL/SGNH-like Acyl-Esterase family found in Pmr5 and Cas1p	-	7	7	6	1	0	0	0.185330165	0.187506951	0.160744976	0.033476536	0	0
Zm00001eb316340	9.791412954	0.89875659	7.201019891	1.097349719	0	0	5.963729812	0.36578324	3.925474086	0.020551982	0.038985722	-	7	136780208	136782361	+	2033	protein_coding	- && Q8S9J6.1 RecName: Full=Aspartyl protease family protein At5g10770; Flags: Precursor && PF14541:Xylanase inhibitor C-terminal|PF14543:Xylanase inhibitor N-terminal	-	11	1	8	1	0	0	0.291519623	0.026813059	0.214537483	0.033509469	0	0
novel.849	10.6815414	6.291296133	0.900127486	1.097349719	0	0	5.957655008	0.36578324	3.924193217	0.020878557	0.039544562	-	10	111766137	111766752	-	540	-	- && - && -	-	12	7	1	1	0	0	1.197291702	0.706623419	0.100961737	0.126156945	0	0
Zm00001eb430160	104.1450287	81.78684972	80.11134628	4.389398875	10.64596039	3.041150716	88.6810749	6.025503327	3.917456763	1.49E-18	1.04E-17	-	10	142901719	142907073	+	4431	protein_coding	- && - && -	-	117	91	89	4	9	3	1.422645184	1.119498172	1.095062304	0.061498307	0.149658433	0.042660731
novel.3876	50.73732167	68.30550087	46.80662929	5.486748593	4.731537952	1.013716905	55.28315061	3.74400115	3.914826299	4.08E-12	2.08E-11	-	8	100067860	100070752	+	1664	-	- && - && -	-	57	76	52	5	4	1	1.845584865	2.489682788	1.703729308	0.204701773	0.177119796	0.037866526
novel.3414	172.6849194	173.4600219	195.3276645	15.36289606	4.731537952	15.20575358	180.4908686	11.7667292	3.912946837	1.38E-36	1.64E-35	-	7	39569957	39570773	+	746	-	- && - && -	-	194	193	217	14	4	15	14.01120182	14.10269872	15.85884225	1.278480565	0.395076863	1.266955094
Zm00001eb279370	256.3569937	274.1207601	209.7297043	15.36289606	17.74326732	16.21947049	246.7358194	16.44187796	3.910250765	8.26E-49	1.24E-47	-	6	122708564	122709923	+	1360	protein_coding	- && Q9ZPE7.1 RecName: Full=Protein EXORDIUM; Flags: Precursor && PF04674:Phosphate-induced protein 1 conserved region	-	288	305	233	14	15	16	11.40948563	12.22488205	9.340445384	0.701284192	0.812667298	0.741292941
novel.3317	26.70385351	13.48134886	24.30344213	0	0	4.054867621	21.49621483	1.35162254	3.906408007	2.71E-05	8.05E-05	-	6	121299902	121301334	-	1433	-	- && - && -	-	30	15	27	0	0	4	1.127944032	0.570596121	1.027231069	0	0	0.175882484
novel.4423	183.3664608	211.2077987	210.6298318	13.16819662	10.64596039	16.21947049	201.7346971	13.3445425	3.905335724	1.83E-41	2.42E-40	-	9	97134309	97137216	-	1844	-	- && - && -	-	206	235	234	12	9	16	6.018923036	6.946894318	6.918397538	0.443328092	0.359618501	0.546723644
Zm00001eb327160	31.15449576	36.84902021	30.60433454	6.584098312	0	0	32.8692835	2.194699437	3.905004514	0.002877084	0.006398119	-	7	173900422	173903087	-	1365	protein_coding	- && - && -	-	35	41	34	6	0	0	1.381490426	1.637325222	1.357990833	0.299449451	0	0
Zm00001eb204420	1209.684564	1211.523884	1092.754768	80.10652946	63.87576235	89.20708767	1171.321072	77.72979316	3.904004093	2.89E-220	2.01E-218	-	4	234664543	234665694	-	1152	protein_coding	- && Q5EAE9.2 RecName: Full=RING-H2 finger protein ATL43; AltName: Full=RING-type E3 ubiquitin transferase ATL43; Flags: Precursor && PF13639:Ring finger domain	-	1359	1348	1214	73	54	88	63.55935247	63.78538183	57.45353834	4.316932949	3.453836017	4.813256251
novel.1315	3413.642607	3729.83985	3887.650613	250.1957359	249.5886269	241.2646235	3677.044357	247.0163288	3.896739601	0	0	-	2	116048275	116065163	-	5461	-	- && - && -	-	3835	4150	4319	228	211	238	37.83604019	41.42472812	43.11829706	2.84424886	2.846890165	2.74608244
novel.129	164.6737633	135.7122451	186.3263897	10.97349719	9.463075903	12.16460286	162.237466	10.86705865	3.892664203	1.02E-32	1.10E-31	-	1	134624928	134628523	+	2657	-	- && - && -	-	185	151	207	10	8	12	3.751393835	3.097912446	4.247460646	0.256397253	0.22184971	0.284576139
novel.2796	46.28667942	55.7229086	92.71313109	2.194699437	5.91442244	5.068584527	64.90757304	4.392568801	3.889823284	3.23E-13	1.75E-12	-	5	108897743	108898555	-	813	-	- && - && -	-	52	62	103	2	5	5	3.446079438	4.157046576	6.907123985	0.167588561	0.453147817	0.38751476
Zm00001eb023420	226.0926264	187.8401274	204.3289394	16.46024578	18.92615181	7.096018338	206.0872311	14.16080531	3.888817877	4.08E-41	5.36E-40	-	1	92660743	92662553	+	1336	protein_coding	- && Q336T5.2 RecName: Full=Expansin-B3; AltName: Full=Beta-expansin-3; AltName: Full=OsEXPB3; AltName: Full=OsaEXPb1.10; Flags: Precursor && PF03330:Rare lipoprotein A (RlpA)-like double-psi beta-barrel|PF01357:Pollen allergen	-	254	209	227	15	16	7	10.24329652	8.527536255	9.26339049	0.764873691	0.882417186	0.330141692
Zm00001eb132490	338.2488112	431.4031634	396.056094	31.82314184	28.38922771	19.2606212	388.5693562	26.49099692	3.88492765	1.15E-73	2.51E-72	-	3	84798330	84798725	+	396	misc_non_coding	- && - && -	-	380	480	440	29	24	19	51.70123259	66.07387813	60.57704207	4.988933719	4.46556576	3.023202273
novel.4125	4.450642252	24.26642794	2.700382459	0	0	2.027433811	10.47248422	0.67581127	3.875932351	0.006247757	0.013144224	-	8	163928218	163928940	-	723	-	- && - && -	-	5	27	3	0	0	2	0.372601152	2.035678611	0.226221319	0	0	0.174301245
novel.49	87.23258814	133.914732	131.418613	9.876147468	5.91442244	8.109735243	117.5219777	7.966768383	3.874877875	2.01E-23	1.68E-22	-	1	40350691	40355179	+	4489	-	- && - && PF13855:Leucine rich repeat	-	98	149	146	9	5	8	1.176221075	1.809340938	1.773184078	0.136583371	0.082069319	0.112292092
Zm00001eb364140	32.93475267	24.26642794	21.60305967	0	0	5.068584527	26.26808009	1.689528176	3.873517291	3.14E-06	1.03E-05	-	8	167317355	167318345	-	991	protein_coding	- && - && PF14364:Domain of unknown function (DUF4408)	-	37	27	24	0	0	5	2.011595039	1.485162094	1.320347234	0	0	0.317910696
novel.1128	77.44117519	48.53285588	65.7093065	3.292049156	4.731537952	5.068584527	63.89444586	4.364057211	3.869457814	8.45E-14	4.74E-13	-	2	211167735	211169595	+	1240	-	- && - && -	-	87	54	73	3	4	5	3.780158882	2.373863928	3.209606181	0.164817944	0.237683339	0.254072177
Zm00001eb023440	91.68323039	84.4831195	78.31109131	3.292049156	9.463075903	5.068584527	84.82581373	5.941236529	3.857561274	3.16E-18	2.19E-17	-	1	92869377	92869721	+	345	misc_non_coding	- && - && -	-	103	94	87	3	8	5	16.08535374	14.85225869	13.74835477	0.592389131	1.708564291	0.913186957
Zm00001eb087280	1.780256901	8.088809313	7.201019891	0	1.182884488	0	5.690028702	0.394294829	3.856842983	0.021363444	0.040378855	-	2	94750745	94751886	-	1142	protein_coding	- && - && -	-	2	9	8	0	1	0	0.09435749	0.429595924	0.381921806	0	0.064519996	0
Zm00001eb341430	3.560513802	7.190052723	6.300892404	1.097349719	0	0	5.683819643	0.36578324	3.855474771	0.019226765	0.036687952	-	8	51221241	51223151	-	1166	protein_coding	- && Q940J9.1 RecName: Full=Probable methyltransferase PMT8 && PF03141:Putative S-adenosyl-L-methionine-dependent methyltransferase	-	4	8	7	1	0	0	0.184830623	0.374003084	0.327303057	0.058426029	0	0
novel.1739	20.47295436	29.65896748	13.5019123	3.292049156	1.182884488	0	21.21127805	1.491644548	3.854701556	2.64E-05	7.85E-05	-	3	85745189	85746135	-	807	-	- && - && -	-	23	33	15	3	1	0	1.53555999	2.229072283	1.013370592	0.253251859	0.091303389	0
Zm00001eb297810	5.340770702	1.797513181	9.90140235	0	0	1.013716905	5.679895411	0.337905635	3.854639115	0.022318263	0.041983373	-	6	180240462	180242505	-	1380	protein_coding	- && Q5XF85.2 RecName: Full=E3 ubiquitin-protein ligase ATL42; AltName: Full=RING-H2 finger protein ATL42; AltName: Full=RING-type E3 ubiquitin transferase ATL42; Flags: Precursor && PF13639:Ring finger domain	-	6	2	11	0	0	1	0.234252724	0.079001376	0.434574432	0	0	0.045659348
Zm00001eb202750	8.011156054	5.392539542	3.600509945	1.097349719	0	0	5.668068514	0.36578324	3.852078609	0.019592377	0.037302727	-	4	223458422	223459080	+	426	protein_coding	- && - && -	-	9	6	4	1	0	0	1.13827028	0.767759852	0.511918665	0.159917254	0	0
Zm00001eb418540	8.901284504	4.493782952	3.600509945	0	1.182884488	0	5.665192467	0.394294829	3.85145316	0.019924177	0.037885466	-	10	95204296	95204963	-	591	protein_coding	- && - && -	-	10	5	4	0	1	0	0.911643428	0.461175545	0.368997211	0	0.124673156	0
Zm00001eb417630	50.73732167	45.83658611	77.41096383	0	7.097306927	5.068584527	57.9949572	4.055297151	3.850939583	4.73E-12	2.40E-11	-	10	89936932	89940993	+	2141	protein_coding	- && - && -	-	57	51	86	0	6	5	1.434401315	1.298485952	2.189940708	0	0.206488094	0.147150631
Zm00001eb292680	9.791412954	4.493782952	2.700382459	0	1.182884488	0	5.661859455	0.394294829	3.850713556	0.021055456	0.039857641	-	6	169768672	169771067	+	1454	protein_coding	- && Q9FNQ2.1 RecName: Full=PLASMODESMATA CALLOSE-BINDING PROTEIN 1; Short=AtPDCB1; AltName: Full=Glucan endo-1,3-beta-glucosidase-like protein 2; Flags: Precursor && PF07983:X8 domain	-	11	5	3	0	1	0	0.407606185	0.187451683	0.112488317	0	0.050675265	0
novel.986	9.791412954	6.291296133	0.900127486	0	1.182884488	0	5.660945524	0.394294829	3.850460425	0.024715169	0.04608014	-	2	72688092	72696623	+	720	-	- && - && -	-	11	7	1	0	1	0	0.823138045	0.529967564	0.075721303	0	0.102335882	0
Zm00001eb339490	1616.473266	1658.205909	1640.932408	119.6111193	108.8253729	112.5225765	1638.537194	113.6530229	3.848781254	0	0	-	8	30519888	30522682	-	1849	protein_coding	- && P49133.1 RecName: Full=Triose phosphate/phosphate translocator, chloroplastic; Short=cTPT; Flags: Precursor && PF03151:Triose-phosphate Transporter family	-	1816	1845	1823	109	92	111	52.91653753	54.3930242	53.75270575	4.016007442	3.66615945	3.78263867
Zm00001eb158520	16.91244056	31.45648066	45.9065018	3.292049156	1.182884488	2.027433811	31.42514101	2.167455818	3.847059097	3.91E-07	1.40E-06	-	3	220172049	220173958	+	1910	protein_coding	- && Q9ST48.1 RecName: Full=DELLA protein DWARF8; Short=Protein dwarf-8 && PF03514:GRAS domain family	GRAS	19	35	51	3	1	2	0.535960422	0.998891744	1.455751953	0.107002225	0.038576877	0.065978953
Zm00001eb411160	38.27552337	59.31793496	66.60943399	2.194699437	9.463075903	0	54.73429744	3.885925114	3.846404871	0.000130543	0.000356163	-	10	31950304	31950537	+	234	protein_coding	- && - && -	-	43	66	74	2	8	0	9.900681383	15.37488318	17.24115813	0.582262821	2.519037095	0
Zm00001eb000450	39.16565182	30.55772407	38.70548191	1.097349719	0	6.082301432	36.1429526	2.39321705	3.843592303	3.04E-08	1.19E-07	-	1	1932708	1933552	-	845	protein_coding	- && P14009.1 RecName: Full=14 kDa proline-rich protein DC2.15; Flags: Precursor && PF14547:Hydrophobic seed protein	-	44	34	43	1	0	6	2.805488249	2.193339978	2.774356838	0.080621006	0	0.447407574
Zm00001eb225140	83.67207434	71.90052723	63.90905153	4.389398875	5.91442244	5.068584527	73.16055103	5.12413528	3.84060471	5.81E-16	3.63E-15	-	5	48231748	48233345	+	1598	protein_coding	- && - && -	-	94	80	71	4	5	5	3.169301565	2.728958671	2.422323522	0.170525032	0.230543914	0.197152378
Zm00001eb312500	10.6815414	3.595026362	17.10242224	2.194699437	0	0	10.45966334	0.731566479	3.84019692	0.004339659	0.009355895	-	7	116284217	116286151	+	1652	protein_coding	- && Q9ZVH0.1 RecName: Full=Protein FEZ; AltName: Full=NAC domain-containing protein 9; Short=ANAC009 && PF02365:No apical meristem (NAM) protein	NAM	12	4	19	2	0	0	0.391366537	0.131987771	0.627038389	0.082475484	0	0
novel.1647	1703.705854	1877.502517	1782.252423	127.2925674	127.7515247	121.6460286	1787.820265	125.5633736	3.833128116	0	0	-	3	11848022	11857818	-	1844	-	- && - && -	-	1914	2089	1980	116	108	120	55.92339171	61.7534563	58.54028686	4.285504887	4.315422009	4.100427333
Zm00001eb154980	437.9431976	455.6695913	416.7590262	32.92049156	35.48653464	24.32920573	436.790605	30.91207731	3.831793386	1.10E-87	2.86E-86	-	3	208466866	208467584	+	719	protein_coding	- && - && -	-	492	507	463	30	30	24	36.86792529	38.43817994	35.10772383	2.842479142	3.074346385	2.103251183
novel.4199	117.4969555	106.0532777	133.218868	17.5575955	2.365768976	5.068584527	118.9230337	8.330649667	3.831392988	3.95E-09	1.66E-08	-	9	38865164	38869378	+	4215	-	- && - && -	-	132	118	148	16	2	5	1.687286527	1.526047933	1.91432076	0.258599289	0.034961725	0.07474484
Zm00001eb379950	613.2985023	583.2930272	562.579679	30.72579212	50.86403298	42.57611003	586.3904028	41.38864504	3.830223999	3.97E-115	1.35E-113	-	9	34000907	34002871	+	1843	protein_coding	- && Q8RWD0.2 RecName: Full=Zinc finger protein CONSTANS-LIKE 16 && PF06203:CCT motif|PF00643:B-box zinc finger	CCT	689	649	625	28	43	42	20.14217538	19.19566262	18.48865229	1.03499349	1.719109553	1.435928269
Zm00001eb084910	30.26436731	24.26642794	23.40331464	0	3.548653464	2.027433811	25.97803663	1.858695758	3.828009881	2.01E-06	6.72E-06	-	2	66216309	66220333	+	2119	protein_coding	- && Q93Y09.1 RecName: Full=Serine carboxypeptidase-like 45; Flags: Precursor && PF00450:Serine carboxypeptidase	Peptidase_S10	34	27	26	0	3	2	0.864490941	0.694570852	0.668948931	0	0.104315953	0.059471354
novel.4095	17.80256901	21.57015817	21.60305967	0	0	4.054867621	20.32526228	1.35162254	3.824758736	3.67E-05	0.000107103	-	8	135089064	135090269	-	693	-	- && - && -	-	20	24	24	0	0	4	1.554924289	1.88782509	1.888115597	0	0	0.363693507
Zm00001eb053560	9.791412954	10.78507908	9.90140235	0	0	2.027433811	10.15929813	0.67581127	3.82468792	0.003621351	0.007922186	-	1	269116654	269126190	+	1545	protein_coding	- && Q8H129.1 RecName: Full=Purple acid phosphatase 3; Flags: Precursor && PF00149:Calcineurin-like phosphoesterase	Metallophos	11	12	11	0	0	2	0.383598312	0.423386015	0.388163571	0	0	0.081566214
novel.2388	10.6815414	11.68383567	8.101147377	0	0	2.027433811	10.15550815	0.67581127	3.82448949	0.0037059	0.008095693	-	4	182836433	182840851	-	661	-	- && - && -	-	12	13	9	0	0	2	0.978120301	1.072076162	0.742320788	0	0	0.190650227
novel.2676	88.12271659	83.58436291	60.30854158	5.486748593	4.731537952	6.082301432	77.33854036	5.433529326	3.824014339	1.81E-16	1.16E-15	-	5	211113066	211123698	+	4397	-	- && - && -	-	99	93	67	5	4	6	1.213084952	1.152949352	0.830747245	0.077467307	0.067029188	0.085981214
Zm00001eb181260	6461.442421	6248.155816	6469.216244	432.3557892	473.1537952	456.1726074	6392.938161	453.8940639	3.81703115	0	0	-	4	107760801	107761746	+	946	protein_coding	- && P21569.1 RecName: Full=Peptidyl-prolyl cis-trans isomerase; Short=PPIase; AltName: Full=Cyclophilin; AltName: Full=Cyclosporin A-binding protein; AltName: Full=Rotamase && PF00160:Cyclophilin type peptidyl-prolyl cis-trans isomerase/CLD	Pro_isomerase	7259	6952	7187	394	400	450	413.4263435	400.5920937	414.197126	28.37331029	31.15510995	29.97299683
Zm00001eb041460	10538.23072	10593.64393	10447.77973	735.2243115	716.8279997	791.7129031	10526.55146	747.9217381	3.812390996	0	0	-	1	218541179	218542732	-	1340	protein_coding	- && P27521.1 RecName: Full=Chlorophyll a-b binding protein 4, chloroplastic; AltName: Full=LHCI type III CAB-4; Flags: Precursor && PF00504:Chlorophyll A-B binding protein	-	11839	11787	11607	670	606	781	476.0172692	479.4929562	472.2432497	34.06237505	33.3217851	36.7244268
Zm00001eb359500	10.6815414	17.07637522	3.600509945	0	2.365768976	0	10.45280886	0.788589659	3.81208451	0.004436819	0.009550048	-	8	151990128	151992229	-	2102	protein_coding	- && Q9SXS8.1 RecName: Full=Ethylene-responsive transcription factor 3; AltName: Full=Ethylene-responsive element-binding factor 3 homolog; AltName: Full=Ethylene-responsive element-binding factor 5; Short=EREBP-5; AltName: Full=NtERF5 && PF00847:AP2 domain	AP2	12	19	4	0	2	0	0.307582074	0.492725043	0.103747551	0	0.070106408	0
Zm00001eb433540	2852.861684	2705.257337	2812.898395	177.7706544	184.5299801	232.1411713	2790.339138	198.1472686	3.808876707	0	0	-	10	150168727	150169960	+	1137	protein_coding	- && P27525.1 RecName: Full=Chlorophyll a-b binding protein CP24 10B, chloroplastic; Short=CAB-10B; Short=LHCP; Flags: Precursor && PF00504:Chlorophyll A-B binding protein	-	3205	3010	3125	162	156	229	151.8728195	144.3077906	149.8442663	9.706428773	10.10938106	12.69064829
Zm00001eb260010	197.608516	167.1687258	169.2239674	12.07084691	13.01172937	13.17831977	178.0004031	12.75363201	3.802534107	1.14E-36	1.36E-35	-	6	6082226	6084292	+	1990	protein_coding	- && Q43257.1 RecName: Full=indole-2-monooxygenase; AltName: Full=Cytochrome P450 71C4; AltName: Full=Protein benzoxazineless 2 && PF00067:Cytochrome P450	p450	222	186	188	11	11	13	6.010524676	5.094993266	5.150570612	0.37656897	0.407286525	0.411622462
novel.3867	66.75963378	44.03907293	58.50828661	0	9.463075903	3.041150716	56.43566444	4.16807554	3.802529762	9.46E-12	4.72E-11	-	8	92922561	92923178	+	618	-	- && - && -	-	75	49	65	0	8	3	6.538607597	4.322065572	5.734234565	0	0.953810162	0.305873301
Zm00001eb042740	97.91412954	81.78684972	93.61325858	2.194699437	5.91442244	11.15088596	91.10474595	6.420002612	3.802053759	5.24E-19	3.73E-18	-	1	225418372	225419527	-	1156	protein_coding	- && - && PF04526:Protein of unknown function (DUF568)	-	110	91	104	2	5	11	5.126811354	4.291086852	4.904853925	0.117862889	0.318693058	0.599575173
novel.56	94.35361574	101.5594947	108.9154258	5.486748593	8.280191415	8.109735243	101.6095121	7.292225084	3.800773055	9.63E-22	7.57E-21	-	1	47605352	47636918	+	944	-	- && - && -	-	106	113	121	5	7	8	6.049874385	6.525145433	6.98817784	0.360830244	0.546369539	0.533982203
Zm00001eb124110	49.84719322	85.38187609	62.10879656	8.778797749	1.182884488	4.054867621	65.77928862	4.672183286	3.799004195	1.69E-13	9.31E-13	-	3	16633157	16633725	-	456	protein_coding	- && - && PF00582:Universal stress protein family	Usp	56	95	69	8	1	4	6.616612038	11.3564478	8.24963665	1.195171054	0.161582972	0.552718421
novel.2587	28.48411041	17.97513181	29.70420705	3.292049156	1.182884488	1.013716905	25.38781642	1.829550183	3.798544465	2.90E-06	9.54E-06	-	5	134295944	134302322	+	1254	-	- && - && -	-	32	20	33	3	1	1	1.374880424	0.869393133	1.434719417	0.162977871	0.058757444	0.050247129
novel.865	15.13218366	17.97513181	12.60178481	3.292049156	0	0	15.23636676	1.097349719	3.79822151	0.000371179	0.000953227	-	10	125746568	125747852	-	326	-	- && C0LGH3.2 RecName: Full=Probable LRR receptor-like serine/threonine-protein kinase At1g56140; Flags: Precursor && -	-	17	20	14	3	0	0	2.809595559	3.344230028	2.341321258	0.626914878	0	0
Zm00001eb399120	26.70385351	8.088809313	10.80152984	3.292049156	0	0	15.19806422	1.097349719	3.79480961	0.000619363	0.001538581	-	9	150088856	150092275	+	1422	protein_coding	- && Q38909.1 RecName: Full=Probable xyloglucan endotransglucosylase/hydrolase protein 28; Short=At-XTH28; Short=XTH-28; Flags: Precursor && PF00722:Glycosyl hydrolases family 16	-	30	9	12	3	0	0	1.136669337	0.345006009	0.460078801	0.143723101	0	0
Zm00001eb143380	19.58282591	10.78507908	0	0	1.182884488	1.013716905	10.122635	0.732200464	3.794475549	0.009328793	0.018939348	-	3	163586136	163586468	+	333	misc_non_coding	- && - && -	-	22	12	0	0	1	1	3.559515871	1.964358539	0	0	0.221266772	0.189218919
Zm00001eb314290	9.791412954	24.26642794	11.70165732	0	2.365768976	1.013716905	15.25316607	1.126495294	3.792124029	0.000404121	0.001031571	-	7	127757271	127758722	+	1452	protein_coding	- && - && -	-	11	27	13	0	2	1	0.408167626	1.013633358	0.488120794	0	0.101490131	0.043395248
novel.3928	20.47295436	25.16518453	28.80407956	0	0	5.068584527	24.81407282	1.689528176	3.791775181	6.06E-06	1.93E-05	-	8	162403520	162408283	+	1664	-	- && - && -	-	23	28	32	0	0	5	0.744709683	0.917251553	1.048448805	0	0	0.189332632
novel.3483	142.4205521	166.2699692	161.1228201	9.876147468	17.74326732	7.096018338	156.6044471	11.57181104	3.785746629	8.04E-32	8.50E-31	-	7	97027447	97036753	+	3206	-	- && - && -	-	160	185	179	9	15	7	2.688864709	3.145516422	3.043968022	0.19124228	0.344737219	0.137576201
Zm00001eb038680	8.011156054	16.17761863	5.400764918	0	0	2.027433811	9.863179866	0.67581127	3.784775417	0.005118274	0.01090826	-	1	206546796	206549357	-	2562	protein_coding	- && P33543.1 RecName: Full=Putative kinase-like protein TMKL1; Flags: Precursor && PF07714:Protein tyrosine kinase	Pkinase_Tyr	9	18	6	0	0	2	0.189267424	0.38298091	0.127679948	0	0	0.049188056
Zm00001eb163790	171.7947909	191.4351538	166.523585	9.876147468	23.65768976	6.082301432	176.5845099	13.20537955	3.779764503	3.43E-34	3.87E-33	-	3	236393161	236397072	+	1948	protein_coding	- && Q8L4P8.1 RecName: Full=Cyclin-dependent kinase B1-1; Short=CDKB1;1; Short=CDKB;1 && PF00069:Protein kinase domain	Pkinase	193	213	185	9	20	6	5.338027943	5.960386158	5.177657857	0.314744739	0.756487013	0.194075667
Zm00001eb204270	13.35192676	19.77264499	11.70165732	0	1.182884488	2.027433811	14.94207636	1.0701061	3.779360184	0.000372274	0.00095588	-	4	233974686	233975441	+	756	protein_coding	- && - && -	-	15	22	13	0	1	2	1.069010448	1.586297471	0.937501842	0	0.097462745	0.166692857
Zm00001eb240210	3.560513802	3.595026362	9.001274863	0	0	1.013716905	5.385605009	0.337905635	3.777695549	0.025141316	0.046806929	-	5	159622521	159632927	-	2202	protein_coding	- && P56521.1 RecName: Full=Probable histone deacetylase 19; AltName: Full=RPD3 homolog && PF00850:Histone deacetylase domain	Hist_deacetyl	4	4	10	0	0	1	0.097871256	0.099020798	0.24759009	0	0	0.02861485
Zm00001eb065440	4.450642252	2.696269771	9.001274863	0	0	1.013716905	5.382728962	0.337905635	3.777039199	0.025569735	0.047527273	-	1	307828915	307829661	+	747	protein_coding	- && Q8RWU3.1 RecName: Full=Protein REVEILLE 8; AltName: Full=MYB-like transcription factor; AltName: Full=Protein LHY-CCA1-like 5 && PF00249:Myb-like DNA-binding domain	Myb_DNA-binding	5	3	10	0	0	1	0.360630031	0.218919476	0.72984388	0	0	0.084350602
novel.3031	5.340770702	8.987565904	16.20229475	0	2.365768976	0	10.17687712	0.788589659	3.774050432	0.004490099	0.009656664	-	6	53222449	53225426	+	632	-	- && - && -	-	6	10	18	0	2	0	0.511501202	0.862515023	1.552765952	0	0.233170364	0
Zm00001eb290690	37.38539492	46.7353427	36.00509945	7.681448031	1.182884488	0	40.04194569	2.954777506	3.774042132	8.76E-09	3.58E-08	-	6	165381210	165382911	-	1538	protein_coding	- && - && PF11331:Probable zinc-ribbon domain	-	42	52	40	7	1	0	1.47131425	1.843022999	1.417928163	0.310060631	0.047907565	0
Zm00001eb023600	313.3252145	336.1349648	290.7411781	14.26554634	22.47480527	31.42522407	313.4004525	22.72185856	3.77376545	3.93E-61	7.19E-60	-	1	94079628	94083971	+	2388	protein_coding	- && Q05085.1 RecName: Full=Protein NRT1/ PTR FAMILY 6.3; Short=AtNPF6.3; AltName: Full=Nitrate transporter 1.1; Short=AtNRT1; AltName: Full=Nitrate/chlorate transporter; AltName: Full=Protein CHLORINA 1 && PF00854:POT family	-	352	374	323	13	19	31	7.941834406	8.537309505	7.374265548	0.37086338	0.586245756	0.817967714
Zm00001eb343220	24.92359661	61.11544815	33.30471699	2.194699437	3.548653464	3.041150716	39.78125392	2.928167872	3.76831728	1.36E-08	5.48E-08	-	8	68102116	68104805	+	1927	protein_coding	- && Q9M363.1 RecName: Full=Cytochrome b561 and DOMON domain-containing protein At3g61750; AltName: Full=Protein b561A.tha9; Flags: Precursor && -	-	28	68	37	2	3	3	0.782868472	1.923583063	1.046816555	0.070705501	0.114709655	0.09809533
Zm00001eb399980	3.560513802	11.68383567	29.70420705	0	2.365768976	1.013716905	14.98285218	1.126495294	3.763586544	0.000949463	0.002290506	-	9	152556346	152557500	+	1155	protein_coding	- && - && -	-	4	13	33	0	2	1	0.186590915	0.613543154	1.557695368	0	0.127587593	0.054554026
Zm00001eb071010	33.82488112	43.14031634	41.40586437	4.389398875	1.182884488	3.041150716	39.45702061	2.871144693	3.762115576	3.60E-09	1.52E-08	-	2	10906854	10909344	+	1491	protein_coding	- && Q7XLD4.2 RecName: Full=Zinc transporter 3; AltName: Full=ZRT/IRT-like protein 3; Short=OsZIP3; Flags: Precursor && PF02535:ZIP Zinc transporter	-	38	48	46	4	1	3	1.373151449	1.754879661	1.682018472	0.182762576	0.04941773	0.126780483
Zm00001eb025910	20.47295436	8.088809313	16.20229475	2.194699437	1.182884488	0	14.92135281	1.125861308	3.760083629	0.000453823	0.00115084	-	1	114434687	114438243	-	739	protein_coding	- && D9HP20.1 RecName: Full=Cell number regulator 4; AltName: Full=ZmCNR04 && PF04749:PLAC8 family	-	23	9	18	2	1	0	1.676856443	0.663868126	1.32794057	0.184370095	0.099704784	0
novel.4073	580.3637497	609.3569683	688.597527	32.92049156	55.59557093	50.68584527	626.1060817	46.40063592	3.756752289	1.91E-115	6.53E-114	-	8	115380929	115388978	-	1348	-	- && Q5G1T1.1 RecName: Full=Pentatricopeptide repeat-containing protein At3g49170, chloroplastic; AltName: Full=Protein EMBRYO DEFECTIVE 2261; Flags: Precursor && -	-	652	678	765	30	47	50	26.05974669	27.41722829	30.94012868	1.516129453	2.569025406	2.337162463
novel.3092	9.791412954	7.190052723	12.60178481	0	1.182884488	1.013716905	9.861083495	0.732200464	3.756646343	0.004036097	0.008753936	-	6	105858551	105861991	+	1831	-	- && Q8RXR2.2 RecName: Full=Chloride channel protein CLC-f; Short=AtCLC-f; AltName: Full=CBS domain-containing protein CBSCLC1 && -	-	11	8	14	0	1	1	0.323680717	0.238169086	0.416860038	0	0.040241308	0.034412835
novel.2131	723.6744302	790.9057995	752.5065786	77.91183003	62.69287786	28.38407335	755.6956028	56.32959374	3.749946314	3.49E-24	2.99E-23	-	4	212344429	212356131	+	5466	-	- && - && -	-	813	880	836	71	53	28	8.013705987	8.776003572	8.338486362	0.884898876	0.714441503	0.322772997
novel.3296	81.89181744	96.16695517	86.41223869	7.681448031	9.463075903	3.041150716	88.15700377	6.728558217	3.740502644	1.04E-18	7.31E-18	-	6	99332833	99360685	-	5873	-	- && - && -	-	92	107	96	7	8	3	0.843995853	0.993133253	0.891172558	0.081197557	0.100366879	0.032186225
novel.3260	1.780256901	25.16518453	2.700382459	1.097349719	1.182884488	0	9.881941297	0.760078069	3.740195255	0.009473398	0.019203925	-	6	68526017	68528873	-	959	-	- && - && -	-	2	28	3	1	1	0	0.112363142	1.591560568	0.170550588	0.071037279	0.076831945	0
novel.2321	13.35192676	6.291296133	9.001274863	0	0	2.027433811	9.548165917	0.67581127	3.737809611	0.005481385	0.011624355	-	4	122486449	122487050	-	602	-	- && - && -	-	15	7	10	0	0	2	1.342478237	0.63384825	0.905636842	0	0	0.209335216
Zm00001eb295850	23.14333971	17.97513181	2.700382459	3.292049156	0	0	14.60628466	1.097349719	3.737046883	0.001325469	0.003119699	-	6	176007415	176008720	+	1306	misc_non_coding	- && Q9FFH6.1 RecName: Full=Fasciclin-like arabinogalactan protein 13; Flags: Precursor && PF02469:Fasciclin domain	-	26	20	3	3	0	0	1.072612015	0.834777174	0.125235845	0.156488706	0	0
novel.974	4.450642252	15.27886204	9.90140235	0	2.365768976	0	9.876968879	0.788589659	3.729915075	0.005395793	0.011458649	-	2	67108626	67112793	+	504	-	- && - && -	-	5	17	11	0	2	0	0.534505224	1.838662978	1.189906184	0	0.292388234	0
Zm00001eb125730	10.6815414	6.291296133	12.60178481	0	2.365768976	0	9.858207449	0.788589659	3.729262503	0.004759855	0.010201338	-	3	24925221	24928109	-	2132	protein_coding	- && A2RVM8.1 RecName: Full=Heavy metal-associated isoprenylated plant protein 37; Short=AtHIP37; Flags: Precursor && PF00403:Heavy-metal-associated domain	HMA	12	7	14	0	2	0	0.303253996	0.178975913	0.358006909	0	0.06911992	0
Zm00001eb124770	40.94590872	40.44404657	63.00892404	3.292049156	2.365768976	5.068584527	48.13295978	3.575467553	3.728680349	1.29E-10	6.01E-10	-	3	19786943	19789264	+	2322	misc_non_coding	- && Q9LS40.1 RecName: Full=Protein ASPARTIC PROTEASE IN GUARD CELL 1; Short=AtASPG1; Flags: Precursor && PF14541:Xylanase inhibitor C-terminal|PF14543:Xylanase inhibitor N-terminal	-	46	45	70	3	2	5	1.067353068	1.056413749	1.643563157	0.088016473	0.063464113	0.135680233
Zm00001eb263040	44.50642252	23.36767135	18.90267721	3.292049156	1.182884488	2.027433811	28.92559036	2.167455818	3.728431494	1.10E-06	3.78E-06	-	6	20175183	20176022	+	435	protein_coding	- && - && -	-	50	26	21	3	1	2	6.192888115	3.258125715	2.631968035	0.469825863	0.169383529	0.28970069
Zm00001eb352140	71.21027603	37.7477768	34.20484448	2.194699437	1.182884488	7.096018338	47.72096577	3.491200754	3.726888239	9.23E-10	4.05E-09	-	8	121987728	121988579	-	852	protein_coding	- && Q9ZVI6.1 RecName: Full=Protein LURP-one-related 8 && PF04525:LURP-one-related	-	80	42	38	2	1	7	5.058979023	2.68715948	2.431613661	0.159917254	0.086481027	0.517686972
novel.4494	38.27552337	56.62166519	34.20484448	1.097349719	2.365768976	6.082301432	43.03401101	3.181806709	3.723451872	1.85E-09	7.94E-09	-	9	161302439	161307974	-	1411	-	- && - && -	-	43	63	38	1	2	6	1.641927317	2.433869466	1.468274159	0.048281184	0.104439171	0.267937208
Zm00001eb077350	5.340770702	26.96269771	9.90140235	0	0	3.041150716	14.06829025	1.013716905	3.71647387	0.001309708	0.003084952	-	2	29827343	29829265	+	1923	protein_coding	- && Q7XQ12.1 RecName: Full=Ammonium transporter 1 member 1; Short=OsAMT1;1 && PF00909:Ammonium Transporter Family	Ammonium_transp	6	30	11	0	0	3	0.168106479	0.850404828	0.311863087	0	0	0.098299376
novel.2314	5.340770702	7.190052723	16.20229475	2.194699437	0	0	9.57770606	0.731566479	3.712739038	0.006178654	0.013007692	-	4	118295400	118317662	-	865	-	- && - && -	-	6	8	18	2	0	0	0.373721109	0.504147509	1.134506453	0.157513873	0	0
Zm00001eb330110	182.4763323	143.8010545	174.6247323	8.778797749	14.19461385	15.20575358	166.967373	12.72638839	3.710959405	1.47E-33	1.62E-32	-	7	181129027	181132516	-	944	protein_coding	- && - && -	-	205	160	194	8	12	15	11.70022876	9.239143976	11.20418596	0.577328391	0.936633496	1.001216632
Zm00001eb098640	233.213654	213.9040685	207.9294493	14.26554634	14.19461385	21.28805501	218.3490573	16.5827384	3.706032618	2.10E-44	2.92E-43	-	2	181981412	181982265	+	724	protein_coding	- && - && PF04570:zinc-finger of the FCS-type, C2-C2	-	262	238	231	13	12	21	19.49733311	17.91934526	17.39498211	1.223234463	1.221245885	1.827635221
novel.1506	10.6815414	14.38010545	17.10242224	1.097349719	0	2.027433811	14.0546897	1.04159451	3.699110438	0.000572557	0.001430352	-	3	71064403	71067583	+	2998	-	- && - && -	-	12	16	19	1	0	2	0.215656277	0.29091901	0.345519486	0.022723399	0	0.042034623
Zm00001eb321130	18.69269746	11.68383567	11.70165732	1.097349719	0	2.027433811	14.02606349	1.04159451	3.696864591	0.000596765	0.001485666	-	7	153889495	153893069	-	207	misc_non_coding	- && - && -	-	21	13	13	1	0	2	5.465896901	3.423392961	3.423919769	0.329105073	0	0.608791304
Zm00001eb358400	64.97937688	93.4706854	81.91160126	8.778797749	3.548653464	6.082301432	80.12055451	6.136584215	3.695114772	8.77E-17	5.69E-16	-	8	148276772	148280087	+	1767	protein_coding	- && A7PZL3.1 RecName: Full=Probable polygalacturonase; Short=PG; AltName: Full=Pectinase && PF00295:Glycosyl hydrolases family 28	-	73	104	91	8	3	6	2.225864879	3.208341111	2.807730473	0.30843124	0.125096494	0.213955518
Zm00001eb148590	137.9699098	137.5097583	90.91287612	7.681448031	7.097306927	13.17831977	122.1308481	9.319024909	3.693641096	1.05E-23	8.81E-23	-	3	186681222	186682344	-	1123	protein_coding	- && - && -	-	155	153	101	7	6	13	7.436428871	7.426692135	4.903342052	0.424642253	0.393669644	0.729411131
novel.3871	5.340770702	22.46891476	14.40203978	2.194699437	0	1.013716905	14.07057508	1.069472114	3.692811105	0.000895144	0.002168261	-	8	93950409	93959371	+	957	-	- && - && -	-	6	25	16	2	0	1	0.337793897	1.424005994	0.911504081	0.142371474	0	0.065841066
Zm00001eb412410	647.1233834	716.3090025	684.0968896	63.64628368	39.0351881	54.74071289	682.5097585	52.47406156	3.692724929	2.35E-130	9.04E-129	-	10	48888064	48891108	-	2188	misc_non_coding	- && - && -	-	727	797	760	58	33	54	17.90191866	19.85613653	18.93724716	1.805866319	1.111289102	1.55508894
Zm00001eb283300	37.38539492	49.43161247	69.30981645	5.486748593	5.91442244	1.013716905	52.04227461	4.138295979	3.686600683	6.14E-11	2.92E-10	-	6	140011087	140013764	+	2678	protein_coding	- && - && PF13968:Domain of unknown function (DUF4220)|PF04578:Protein of unknown function, DUF594	-	42	55	77	5	5	1	0.844989289	1.119530329	1.56758365	0.127193335	0.137568773	0.023528715
Zm00001eb137410	6.230899153	4.493782952	17.10242224	1.097349719	0	1.013716905	9.275701448	0.703688875	3.681769336	0.006881655	0.014359615	-	3	133495517	133496513	-	903	protein_coding	- && - && -	-	7	5	19	1	0	1	0.417659896	0.3018325	1.147139999	0.075442691	0	0.069778405
Zm00001eb298390	32.93475267	58.41917837	47.70675678	1.097349719	2.365768976	7.096018338	46.35356261	3.519712344	3.680562382	6.67E-10	2.96E-09	-	7	1397206	1401144	+	3939	protein_coding	- && Q8LPB4.1 RecName: Full=Phytosulfokine receptor 1; Short=DcPSKR1; AltName: Full=Phytosulfokine LRR receptor kinase 1; Flags: Precursor && PF00069:Protein kinase domain|PF13855:Leucine rich repeat	Pkinase	37	65	53	1	2	7	0.506090552	0.899520618	0.733568141	0.017294935	0.037411442	0.111974943
Zm00001eb323400	66.75963378	67.40674428	74.71058137	3.292049156	4.731537952	8.109735243	69.62565314	5.377774117	3.675434677	3.90E-15	2.33E-14	-	7	164213568	164220753	-	2351	protein_coding	- && Q9M069.2 RecName: Full=Glucan endo-1,3-beta-glucosidase 7; AltName: Full=(1->3)-beta-glucan endohydrolase 7; Short=(1->3)-beta-glucanase 7; AltName: Full=Beta-1,3-endoglucanase 7; Short=Beta-1,3-glucanase 7; Flags: Precursor && PF07983:X8 domain|PF00332:Glycosyl hydrolases family 17	Glyco_hydro_17	75	75	83	3	4	8	1.718783281	1.738971165	1.924757568	0.086930774	0.125362544	0.214410549
novel.3903	12.46179831	14.38010545	15.30216727	2.194699437	1.182884488	0	14.04802367	1.125861308	3.673052551	0.00056037	0.001402173	-	8	126454796	126455767	+	972	-	- && - && -	-	14	16	17	2	1	0	0.7760224	0.89729958	0.953527514	0.140174383	0.075804357	0
Zm00001eb261380	19.58282591	11.68383567	10.80152984	2.194699437	1.182884488	0	14.02273047	1.125861308	3.670466206	0.000642693	0.001591931	-	6	12248212	12251370	-	2679	protein_coding	- && Q5W6G0.2 RecName: Full=Putative mannan endo-1,4-beta-mannosidase 5; AltName: Full=Beta-mannanase 5; AltName: Full=Endo-beta-1,4-mannanase 5; AltName: Full=OsMAN5; Flags: Precursor && PF00069:Protein kinase domain|PF00150:Cellulase (glycosyl hydrolase family 5)	Pkinase	22	13	12	2	1	0	0.442448221	0.264517485	0.24420756	0.050858343	0.027503485	0
novel.1252	368.5131785	399.9466827	389.7552016	35.115191	36.66941912	20.27433811	386.0716876	30.68631608	3.669167284	1.16E-75	2.60E-74	-	2	64492685	64494290	-	1033	-	- && Q7XL73.1 RecName: Full=Protein PYRICULARIA ORYZAE RESISTANCE 21; Short=Pi21 && -	-	414	445	433	32	31	20	21.5929762	23.48245161	22.8527331	2.110350439	2.211168331	1.219939981
Zm00001eb065660	541.1980978	706.42268	644.4912802	58.15953509	48.498264	42.57611003	630.7040194	49.74463637	3.667714947	2.14E-109	6.91E-108	-	2	770994	772938	-	1945	protein_coding	- && Q9FMS6.1 RecName: Full=Probable CCR4-associated factor 1 homolog 11 && PF04857:CAF1 family ribonuclease	CAF1	608	786	716	53	41	42	16.84210847	22.02858934	20.06984366	1.856355658	1.553190353	1.36062509
Zm00001eb200910	61.41886308	58.41917837	45.00637432	4.389398875	1.182884488	7.096018338	54.94813859	4.222767233	3.661967885	6.48E-12	3.27E-11	-	4	210874860	210878709	-	1953	protein_coding	- && Q40677.2 RecName: Full=Fructose-bisphosphate aldolase, chloroplastic; AltName: Full=Chloroplastic aldolase; Short=AldP; Flags: Precursor && PF00274:Fructose-bisphosphate aldolase class-I	-	69	65	50	4	1	7	1.903528282	1.814240509	1.395784379	0.139528418	0.037727514	0.225841936
Zm00001eb267840	192.2677453	279.5132996	238.5337839	15.36289606	29.5721122	12.16460286	236.7716096	19.03320371	3.661613408	6.20E-42	8.30E-41	-	6	56610785	56613977	-	492	protein_coding	- && - && -	-	216	311	265	14	25	12	23.65381168	34.45712456	29.36509052	1.938509149	3.743995683	1.53682683
Zm00001eb090040	39.16565182	32.35523725	66.60943399	5.486748593	2.365768976	3.041150716	46.04344102	3.631222762	3.659763807	9.04E-10	3.96E-09	-	2	121219116	121219432	+	317	misc_non_coding	- && - && -	-	44	36	74	5	2	3	7.478351957	6.19051792	12.72691168	1.074522872	0.464869622	0.596308202
Zm00001eb397060	50.73732167	63.81171792	77.41096383	7.681448031	0	7.096018338	63.98666781	4.925822123	3.659745095	3.74E-13	2.02E-12	-	9	144069882	144073514	+	1634	protein_coding	- && P51091.1 RecName: Full=Leucoanthocyanidin dioxygenase; Short=LDOX; Short=Leucocyanidin oxygenase; AltName: Full=Anthocyanidin synthase; AltName: Full=Leucoanthocyanidin hydroxylase && PF14226:non-haem dioxygenase in morphine synthesis N-terminal|PF03171:2OG-Fe(II) oxygenase superfamily	2OG-FeII_Oxy	57	71	86	7	0	7	1.879469532	2.368590827	2.869438835	0.291844095	0	0.269932252
Zm00001eb013440	20.47295436	9.886322494	10.80152984	2.194699437	0	1.013716905	13.7202689	1.069472114	3.656681309	0.000789354	0.001927108	-	1	45131280	45134805	+	2643	protein_coding	- && Q9LY46.1 RecName: Full=Protein ESKIMO 1; AltName: Full=Protein trichome birefringence-like 29 && PF13839:GDSL/SGNH-like Acyl-Esterase family found in Pmr5 and Cas1p|PF14416:PMR5 N terminal Domain	-	23	11	12	2	0	1	0.468859974	0.226871148	0.247533884	0.051551078	0	0.023840295
Zm00001eb285710	29.37423886	12.58259227	26.1036971	0	1.182884488	4.054867621	22.68684274	1.74591737	3.653929612	2.04E-05	6.15E-05	-	6	149521559	149523560	+	1635	misc_non_coding	- && - && -	-	33	14	29	0	1	4	1.087448427	0.466760424	0.967009662	0	0.045065343	0.154152661
Zm00001eb374740	203.8394151	286.7033523	225.0318716	27.43374297	14.19461385	15.20575358	238.5248797	18.94470347	3.653268311	1.96E-43	2.69E-42	-	9	14902881	14903846	-	966	misc_non_coding	- && - && -	-	229	319	250	25	12	15	12.77235092	18.00102782	14.10955949	1.763062891	0.915302299	0.978414596
novel.1564	1051.2417	1091.989257	1130.560123	83.39857862	106.4596039	72.98761719	1091.263693	87.61526657	3.649648698	4.70E-205	2.97E-203	-	3	140922581	140935259	+	2419	-	- && - && -	-	1181	1215	1256	76	90	72	26.30428587	27.37941447	28.30768431	2.140339399	2.74136633	1.87544969
Zm00001eb354030	131.7390107	127.6234358	192.6272821	12.07084691	13.01172937	11.15088596	150.6632429	12.07782074	3.645090002	1.28E-28	1.25E-27	-	8	129909641	129910488	-	848	misc_non_coding	- && - && -	-	148	142	214	11	11	11	9.403257944	9.128012763	13.75841781	0.883693692	0.955778521	0.817345401
Zm00001eb432580	460.1964089	427.808137	368.1521419	36.21254072	27.20634322	36.49380859	418.7188959	33.30423084	3.644458908	6.85E-79	1.59E-77	-	10	148696490	148700868	-	1729	protein_coding	- && P25462.1 RecName: Full=Glutamine synthetase, chloroplastic; AltName: Full=GS2; AltName: Full=Glutamate--ammonia ligase; Flags: Precursor && PF03951:Glutamine synthetase, beta-Grasp domain|PF00120:Glutamine synthetase, catalytic domain	-	517	476	409	33	23	36	16.11046353	15.00706301	12.89670861	1.300241037	0.980151652	1.311947022
Zm00001eb154190	81.00168899	91.67317222	86.41223869	7.681448031	5.91442244	7.096018338	86.36236663	6.897296269	3.641321819	1.35E-18	9.42E-18	-	3	206294036	206302925	-	861	protein_coding	- && - && PF13370:4Fe-4S single cluster domain of Ferredoxin I|PF00226:DnaJ domain	DnaJ	91	102	96	7	5	7	5.694436144	6.457743142	6.07881119	0.553859757	0.427885221	0.51227561
novel.100	10.6815414	34.15275043	27.00382459	0	5.91442244	0	23.94603881	1.971474147	3.636323699	0.015077157	0.029415803	-	1	102391073	102391809	+	544	-	- && - && -	-	12	38	30	0	5	0	1.188488087	3.807750146	3.006581132	0	0.677222748	0
Zm00001eb141530	8.901284504	2.696269771	15.30216727	1.097349719	0	1.013716905	8.966573848	0.703688875	3.633733753	0.008511167	0.017444338	-	3	154095565	154097298	+	1567	protein_coding	- && Q9SR79.1 RecName: Full=Probable inactive purple acid phosphatase 16; Flags: Precursor && PF00149:Calcineurin-like phosphoesterase	Metallophos	10	3	17	1	0	1	0.34382978	0.104360465	0.591466971	0.043474633	0	0.04021053
novel.2794	409.4590872	430.5044068	475.2673128	25.23904353	48.498264	33.45265788	438.4102689	35.72998847	3.628684643	2.25E-82	5.47E-81	-	5	108301206	108313638	-	5321	-	- && - && -	-	460	479	528	23	41	33	4.657759488	4.907112346	5.4099249	0.294468944	0.56774201	0.390777429
novel.2563	1943.150407	1836.159714	2256.619608	158.0183595	185.7128646	148.0026682	2011.976577	163.9112974	3.623198417	6.56E-294	6.36E-292	-	5	114627510	114631306	+	756	-	- && - && -	-	2183	2043	2507	144	157	146	155.5766539	147.3093515	180.7936244	12.97614288	15.30165093	12.16857857
novel.1948	11.57166986	18.8738884	10.80152984	0	3.548653464	0	13.74902936	1.182884488	3.622625774	0.000930388	0.002247292	-	4	71509337	71513105	+	916	-	- && - && -	-	13	21	12	0	3	0	0.764645901	1.249705173	0.714227134	0	0.241316054	0
Zm00001eb175030	20.47295436	15.27886204	30.60433454	1.097349719	0	4.054867621	22.11871698	1.71740578	3.622026295	2.25E-05	6.76E-05	-	4	45701112	45703166	-	2055	protein_coding	- && Q9LIS3.1 RecName: Full=UDP-glucuronate 4-epimerase 6; AltName: Full=UDP-glucuronic acid epimerase 6; Short=AtUGlcAE2 && PF01370:NAD dependent epimerase/dehydratase family	Epimerase	23	17	34	1	0	4	0.603015529	0.450942161	0.902023108	0.03315073	0	0.122647007
Zm00001eb264070	32.04462421	28.76021089	20.70293219	3.292049156	3.548653464	0	27.16925576	2.280234207	3.620595201	1.75E-06	5.89E-06	-	6	23979468	23991643	+	2339	misc_non_coding	- && - && -	-	36	32	23	3	3	0	0.829248635	0.745767586	0.536102938	0.087376764	0.094504278	0
novel.3118	3.560513802	8.987565904	14.40203978	2.194699437	0	0	8.983373162	0.731566479	3.620089856	0.008849643	0.018054299	-	6	137863584	137872252	+	2960	-	- && - && -	-	4	10	16	2	0	0	0.072808279	0.184158613	0.294699124	0.046030237	0	0
Zm00001eb212820	816.247789	854.7175174	748.0059411	54.86748593	87.5334521	56.7681467	806.3237492	66.38969491	3.615087712	2.29E-144	9.87E-143	-	5	4323546	4324968	+	1329	protein_coding	- && P23444.2 RecName: Full=Histone H1 && PF00538:linker histone H1 and H5 family	-	917	951	831	50	74	56	37.17550195	39.0067065	34.08996972	2.563007904	4.10267554	2.655044696
novel.2195	555.4401531	563.5203822	623.788348	47.1860379	50.86403298	44.60354384	580.9162944	47.55120491	3.61457653	5.55E-113	1.85E-111	-	4	22322523	22323569	-	1047	-	- && - && -	-	624	627	693	43	43	44	32.11074594	32.64409294	36.08586546	2.797864617	3.026092556	2.647980516
Zm00001eb070390	22.25321126	16.17761863	2.700382459	0	3.548653464	0	13.71040412	1.182884488	3.611518304	0.002038707	0.004652508	-	2	9537038	9540702	-	2050	protein_coding	- && - && PF03763:Remorin, C-terminal region	-	25	18	3	0	3	0	0.657050324	0.478632727	0.079784397	0	0.107827076	0
novel.2662	21.36308281	26.06394112	7.201019891	0	4.731537952	0	18.20934794	1.577179317	3.60843346	0.000262157	0.000686591	-	5	198693519	198694627	+	865	-	- && - && -	-	24	29	8	0	4	0	1.494884437	1.827534722	0.50422509	0	0.340725249	0
novel.2571	41.83603717	77.29306677	54.00764918	6.584098312	5.91442244	2.027433811	57.71225104	4.841984854	3.598068154	6.75E-12	3.40E-11	-	5	118279386	118293794	+	8931	-	- && - && PF13456:Reverse transcriptase-like	-	47	86	60	6	5	2	0.283537336	0.524906691	0.366270325	0.045767383	0.041250607	0.01411038
Zm00001eb216220	147.7613228	133.0159754	106.2150434	12.07084691	17.74326732	3.041150716	128.9974472	10.95175498	3.595704032	4.09E-24	3.49E-23	-	5	11291437	11292307	+	776	protein_coding	- && - && -	-	166	148	118	11	15	3	11.52547553	10.3964182	8.290311685	0.965685891	1.424262275	0.243594974
Zm00001eb330120	57.85834928	43.14031634	61.20866907	1.097349719	0	12.16460286	54.06911156	4.420650861	3.592516732	0.004115616	0.008912653	-	7	181132977	181133225	-	249	protein_coding	- && - && -	-	65	48	68	1	0	12	14.0645712	10.50813484	14.88881516	0.273593374	0	3.036621687
Zm00001eb383830	54.29783547	71.00177064	46.80662929	7.681448031	4.731537952	2.027433811	57.36874513	4.813473264	3.592016826	3.55E-12	1.82E-11	-	9	72300352	72302161	+	1572	protein_coding	- && Q9FLC0.1 RecName: Full=Peroxidase 52; Short=Atperox P52; AltName: Full=ATP49; Flags: Precursor && PF00141:Peroxidase	-	61	79	52	7	4	2	2.090690663	2.739417944	1.803438657	0.303354485	0.187485585	0.080165267
Zm00001eb111110	37.38539492	36.84902021	16.20229475	1.097349719	0	6.082301432	30.14556996	2.39321705	3.588363509	1.68E-06	5.66E-06	-	2	222775306	222776039	+	734	protein_coding	- && A3BNA1.1 RecName: Full=Flowering-promoting factor 1-like protein 5; AltName: Full=FPF1-like protein 5 && -	-	42	41	18	1	0	6	3.082944574	3.044889548	1.336986487	0.092813011	0	0.515067303
Zm00001eb308490	166.4540202	234.5754701	217.8308517	17.5575955	18.92615181	15.20575358	206.2867807	17.22983363	3.587636869	3.74E-39	4.73E-38	-	7	76703792	76704500	+	276	protein_coding	- && - && -	-	187	261	242	16	16	15	36.50438288	51.54839786	47.80318755	3.949260875	4.271410727	3.424451088
Zm00001eb191640	3.560513802	12.58259227	9.90140235	1.097349719	0	1.013716905	8.681502806	0.703688875	3.586325254	0.008828355	0.018018003	-	4	177064201	177065060	-	860	protein_coding	- && - && -	-	4	14	11	1	0	1	0.250595938	0.887387549	0.697340368	0.079214826	0	0.073267326
Zm00001eb303060	56.07809238	42.24155975	45.00637432	1.097349719	3.548653464	7.096018338	47.77534215	3.914007173	3.583034682	1.92E-10	8.83E-10	-	7	18951203	18954860	-	3555	protein_coding	- && O22938.1 RecName: Full=Leucine-rich repeat receptor-like tyrosine-protein kinase PXC3; AltName: Full=Protein PXY/TDR-CORRELATED 3; Flags: Precursor && PF07714:Protein tyrosine kinase|PF13855:Leucine rich repeat	Pkinase_Tyr	63	47	50	1	3	7	0.954802243	0.720679219	0.766798001	0.01916308	0.062178764	0.124070127
Zm00001eb430720	2150.550336	1994.340874	2148.60431	150.3369115	196.358825	179.4278923	2097.83184	175.3745429	3.582895635	0	0	-	10	144215114	144216374	+	1261	protein_coding	- && Q00451.1 RecName: Full=36.4 kDa proline-rich protein && PF14547:Hydrophobic seed protein	-	2416	2219	2387	137	166	177	103.2272433	95.92370884	103.2019504	7.401340811	9.699591289	8.844371373
Zm00001eb274150	397.8874173	425.1118672	446.4632332	40.60193959	28.38922771	36.49380859	423.1541726	35.16165863	3.582534437	5.36E-83	1.32E-81	-	6	102601769	102602293	-	525	protein_coding	- && - && -	-	447	473	496	37	24	36	45.87337636	49.1117697	51.50779349	4.801172864	3.368312459	4.320678858
novel.2304	500.2521891	490.7210983	522.9740696	32.92049156	37.85230361	54.74071289	504.649119	41.83783602	3.58044186	5.16E-97	1.48E-95	-	4	112191105	112194341	-	3237	-	- && - && -	-	562	546	581	30	32	54	9.354188183	9.194617981	9.78552218	0.631369324	0.728396268	1.051138276
Zm00001eb122680	190.4874884	177.9538049	152.1215452	18.65494522	7.097306927	17.23318739	173.5209462	14.32847985	3.57860153	8.06E-34	9.00E-33	-	3	11212309	11216964	+	3566	protein_coding	- && B9X287.1 RecName: Full=Cytochrome P450 734A6 && PF00067:Cytochrome P450	p450	214	198	169	17	6	17	3.233291949	3.026687603	2.583782417	0.324767457	0.123973923	0.300383707
novel.662	32.04462421	24.26642794	21.60305967	0	2.365768976	4.054867621	25.97137061	2.140212199	3.577796209	3.14E-06	1.03E-05	-	10	55695437	55722197	+	876	-	- && - && -	-	36	27	24	0	2	4	2.214169586	1.680132004	1.493680489	0	0.168223368	0.287716438
novel.2550	123.7278546	134.8134886	157.5223101	10.97349719	9.463075903	14.19203668	138.6878844	11.54286992	3.574727296	4.54E-28	4.37E-27	-	5	99488141	99503482	+	2878	-	- && - && -	-	139	150	175	10	8	14	2.602174982	2.841084927	3.315109147	0.236708652	0.204813996	0.30651098
novel.902	152.211965	213.0053119	220.5312342	25.23904353	11.82884488	12.16460286	195.2495037	16.41083042	3.572525041	5.73E-35	6.58E-34	-	2	1029061	1030707	+	1151	-	- && - && -	-	171	237	245	23	10	12	8.004482752	11.22423547	11.60489815	1.361311253	0.640154953	0.656923371
novel.1755	6.230899153	17.97513181	1.800254973	0	1.182884488	1.013716905	8.668761978	0.732200464	3.570289012	0.011998859	0.023857291	-	3	115623137	115627104	-	347	-	- && - && -	-	7	20	2	0	1	1	1.086878635	3.141841467	0.314232495	0	0.212339582	0.181584726
Zm00001eb028130	8.901284504	0.89875659	16.20229475	2.194699437	0	0	8.667445283	0.731566479	3.568466389	0.014921654	0.029147611	-	1	146113356	146113976	+	621	misc_non_coding	- && - && -	-	10	1	18	2	0	0	0.867602683	0.087779307	1.580270663	0.219403382	0	0
Zm00001eb342500	251.016223	287.6021089	264.637481	10.97349719	27.20634322	29.39779026	267.7519376	22.52587689	3.56774763	1.18E-50	1.82E-49	-	8	64065090	64066096	-	564	protein_coding	- && - && -	-	282	320	294	10	23	29	26.9390633	30.92819828	28.41965484	1.20788564	3.004755684	3.239870745
Zm00001eb111690	24.03346816	23.36767135	30.60433454	1.097349719	3.548653464	2.027433811	26.00182468	2.224478998	3.566113621	2.23E-06	7.41E-06	-	2	224107046	224109760	+	2241	protein_coding	- && Q9M2E2.1 RecName: Full=(+)-neomenthol dehydrogenase; AltName: Full=Menthone:neomenthol reductase; AltName: Full=Short-chain dehydrogenase/reductase 1; Short=AtSDR1 && PF00106:short chain dehydrogenase	adh_short	27	26	34	1	3	2	0.649134055	0.632434041	0.827156398	0.030399264	0.098636995	0.056233735
novel.21	36.49526647	30.55772407	30.60433454	0	0	8.109735243	32.55244169	2.703245081	3.565229168	0.016499637	0.031919463	-	1	15206446	15207803	+	1358	-	- && - && -	-	41	34	34	0	0	8	1.626659198	1.364780767	1.364990786	0	0	0.371192342
Zm00001eb127380	903.4803772	1062.33029	906.4283787	103.1508736	63.87576235	76.0287679	957.4130152	81.01846793	3.559141667	5.73E-159	2.75E-157	-	3	34546552	34549826	+	1608	misc_non_coding	- && - && -	-	1015	1182	1007	94	54	75	34.0088921	40.06961583	34.14239629	3.982416983	2.474389983	2.93889459
Zm00001eb411680	3335.311304	3630.976625	3466.39095	285.3109269	283.8922771	314.2522407	3477.559626	294.4851482	3.558980502	0	0	-	10	38458493	38463380	-	2040	protein_coding	- && Q41761.1 RecName: Full=4-hydroxy-7-methoxy-3-oxo-3,4-dihydro-2H-1,4-benzoxazin-2-yl glucoside beta-D-glucosidase 2, chloroplastic; AltName: Full=Beta-glucosidase 2; Short=ZmGlu2; Flags: Precursor && PF00232:Glycosyl hydrolase family 1	Glyco_hydro_1	3747	4040	3851	260	240	310	98.96144135	107.9530568	102.9186128	8.682566189	8.668451181	9.575033825
novel.1026	2.670385351	9.886322494	13.5019123	1.097349719	1.182884488	0	8.686206713	0.760078069	3.556733619	0.009821569	0.019857641	-	2	109400765	109401761	+	837	-	- && - && PF05699:hAT family C-terminal dimerisation region	hATC	3	11	15	1	1	0	0.193111565	0.716392406	0.977049066	0.081391577	0.088030866	0
Zm00001eb112260	6664.391708	6400.944437	6596.13422	532.2146136	551.2241714	585.9283713	6553.823455	556.4557187	3.556335232	0	0	-	2	226115227	226117262	-	1383	protein_coding	- && Q9XF89.1 RecName: Full=Chlorophyll a-b binding protein CP26, chloroplastic; AltName: Full=LHCB5; AltName: Full=LHCIIc; AltName: Full=Light-harvesting complex II protein 5; Flags: Precursor && PF00504:Chlorophyll A-B binding protein	-	7487	7122	7328	485	466	578	291.6742833	280.713653	288.8775906	23.89045828	24.82699575	26.33385554
Zm00001eb169010	3686.912042	3883.527227	4160.389242	324.8155167	348.9509239	328.4442773	3910.27617	334.0702393	3.550521792	0	0	-	4	16651883	16653350	-	1382	protein_coding	- && Q7XWK5.2 RecName: Full=Senescence-specific cysteine protease SAG39; AltName: Full=Cysteine proteinase SAG39; AltName: Full=Protein SENESCENCE-ASSOCIATED GENE 39; Flags: Precursor && PF08246:Cathepsin propeptide inhibitor domain (I29)|PF00112:Papain family cysteine protease	Peptidase_C1	4142	4321	4622	296	295	324	161.4784373	170.435465	182.33602	14.59111869	15.7280328	14.77221968
novel.1921	549.2092539	563.5203822	656.1929375	46.08868818	54.41268644	50.68584527	589.6408579	50.39573997	3.550365641	4.10E-109	1.32E-107	-	4	46398003	46401710	+	507	-	- && - && -	-	617	627	729	42	46	50	65.56766097	67.41294933	78.39171065	5.643470422	6.685136907	6.213994084
novel.4001	8.011156054	8.987565904	9.001274863	0	2.365768976	0	8.666665607	0.788589659	3.54117976	0.008676949	0.017743053	-	8	41531245	41549174	-	380	-	- && - && -	-	9	10	10	0	2	0	1.276060893	1.43449867	1.434719417	0	0.387799132	0
Zm00001eb138290	235.8840394	175.2575351	234.9332739	17.5575955	11.82884488	25.34292263	215.3582828	18.243121	3.541050717	1.35E-39	1.72E-38	-	3	137807520	137812532	-	2611	protein_coding	- && P37890.1 RecName: Full=Serine carboxypeptidase 1; AltName: Full=Carboxypeptidase C; AltName: Full=Serine carboxypeptidase I; Contains: RecName: Full=Serine carboxypeptidase 1 chain A; AltName: Full=Serine carboxypeptidase I chain A; Contains: RecName: Full=Serine carboxypeptidase 1 chain B; AltName: Full=Serine carboxypeptidase I chain B; Flags: Precursor && PF00450:Serine carboxypeptidase	Peptidase_S10	265	195	261	16	10	25	5.468289371	4.071097336	5.449845723	0.417463042	0.28219776	0.60331195
Zm00001eb039350	1215.915463	1103.673093	1229.574146	107.5402724	99.36229698	98.33053982	1183.054234	101.7443697	3.539880278	1.67E-219	1.15E-217	-	1	209099892	209101295	-	1404	protein_coding	- && O22527.1 RecName: Full=Chlorophyllase-1; Short=AtCLH1; AltName: Full=Chlorophyll-chlorophyllido hydrolase 1; Short=Chlase 1; AltName: Full=Coronatine-induced protein 1; Short=CORI1 && PF12740:Chlorophyllase enzyme	-	1366	1228	1366	98	84	97	52.4198867	47.67766805	53.04374325	4.755146374	4.408314917	4.353248078
novel.2165	122.8377262	136.6110017	104.4147884	2.194699437	10.64596039	18.2469043	121.2878388	10.36252138	3.539854242	6.42E-09	2.65E-08	-	4	243426099	243429172	+	2277	-	- && - && -	-	138	152	116	2	9	18	3.265341006	3.63885126	2.777445407	0.059837286	0.29123255	0.498101976
Zm00001eb338940	10.6815414	9.886322494	17.10242224	1.097349719	0	2.027433811	12.55676205	1.04159451	3.538239146	0.00134445	0.003159806	-	8	27612496	27613846	+	1351	protein_coding	- && O80339.1 RecName: Full=Ethylene-responsive transcription factor 3; Short=AtERF3; AltName: Full=Ethylene-responsive element-binding factor 3; Short=EREBP-3 && PF00847:AP2 domain	AP2	12	11	19	1	0	2	0.47856219	0.443834526	0.766741243	0.050425426	0	0.093278905
novel.3442	223.4222411	226.4866608	256.5363336	28.53109269	24.84057425	8.109735243	235.4817451	20.49380072	3.533593597	8.25E-18	5.61E-17	-	7	62472635	62483301	+	4308	-	- && - && -	-	251	252	285	26	21	8	3.139138759	3.188662782	3.606780708	0.411152159	0.359173291	0.117010028
Zm00001eb283450	158.4428642	159.9786731	149.4211627	18.65494522	9.463075903	12.16460286	155.9475667	13.42754133	3.532519205	1.17E-31	1.23E-30	-	6	140662913	140667137	+	1223	protein_coding	- && P15490.1 RecName: Full=Stem 28 kDa glycoprotein; AltName: Full=Vegetative storage protein A; Flags: Precursor && PF03767:HAD superfamily, subfamily IIIB (Acid phosphatase)	-	178	178	166	17	8	12	7.841624313	7.933727722	7.400008246	0.946950737	0.481974391	0.618249223
novel.3036	9.791412954	16.17761863	25.20356962	0	3.548653464	1.013716905	17.05753373	1.520790123	3.53189584	0.00024545	0.000644637	-	6	56348374	56357964	+	1006	-	- && - && -	-	11	18	28	0	3	1	0.589124645	0.97534502	1.517436839	0	0.219727142	0.062634095
Zm00001eb267940	140.6402952	188.738884	190.8270271	4.389398875	13.01172937	27.37035645	173.4020687	14.92382823	3.530048251	1.35E-08	5.46E-08	-	6	57270246	57271831	+	1586	protein_coding	- && - && -	-	158	210	212	4	11	27	5.367430014	7.217717142	7.287578579	0.171815259	0.511034165	1.072677995
novel.155	442.3938399	417.0230579	410.4581338	30.72579212	34.30365015	44.60354384	423.2916772	36.5443287	3.52556306	6.94E-83	1.70E-81	-	1	156572088	156582302	+	3558	-	- && - && PF05699:hAT family C-terminal dimerisation region	hATC	497	464	456	28	29	44	7.525977774	7.10879161	6.987301311	0.536113829	0.600554586	0.779211805
novel.2300	1.780256901	16.17761863	7.201019891	0	1.182884488	1.013716905	8.386298473	0.732200464	3.52209861	0.013216436	0.026091955	-	4	111192837	111204137	-	4712	-	- && - && -	-	2	18	8	0	1	1	0.022868475	0.208233678	0.092562543	0	0.015637062	0.01337222
Zm00001eb073550	5.340770702	13.48134886	31.50446202	2.194699437	1.182884488	1.013716905	16.77552719	1.463766944	3.521610485	0.000442698	0.001124288	-	2	17166353	17167635	-	1283	protein_coding	- && Q8H273.1 RecName: Full=Dehydration-responsive element-binding protein 1E; Short=Protein DREB1E >A2XWL6.1 RecName: Full=Dehydration-responsive element-binding protein 1E; Short=Protein DREB1E && PF00847:AP2 domain	AP2	6	15	35	2	1	1	0.25196318	0.637306502	1.487277338	0.106196025	0.057429334	0.04911138
novel.3477	14.24205521	8.987565904	13.5019123	0	0	3.041150716	12.24384447	1.013716905	3.513961993	0.001870784	0.004295288	-	7	90851097	90852381	+	328	-	- && Q75W16.1 RecName: Full=Phospho-2-dehydro-3-deoxyheptonate aldolase 2, chloroplastic; AltName: Full=3-deoxy-D-arabino-heptulosonate 7-phosphate synthase 2; AltName: Full=DAHP synthase 2; AltName: Full=Phospho-2-keto-3-deoxyheptonate aldolase 2; Flags: Precursor && PF01474:Class-II DAHP synthetase family	-	16	10	15	0	0	3	2.628201297	1.661919191	2.493262402	0	0	0.576310061
Zm00001eb365600	30.26436731	12.58259227	7.201019891	4.389398875	0	0	16.68265982	1.463132958	3.513820522	0.000615388	0.001529689	-	8	170163318	170167667	+	1831	protein_coding	- && Q9ZUP2.2 RecName: Full=DNA repair protein recA homolog 3, mitochondrial; AltName: Full=Recombinase A homolog 3; Flags: Precursor && PF00154:recA bacterial DNA recombination protein	-	34	14	8	4	0	0	1.00046767	0.4167959	0.238205736	0.148825232	0	0
Zm00001eb137790	48.06693632	44.03907293	34.20484448	2.194699437	8.280191415	1.013716905	42.10361791	3.829535919	3.512079063	4.25E-09	1.78E-08	-	3	135253043	135254786	-	1744	misc_non_coding	- && - && -	-	54	49	38	2	7	1	1.668244746	1.53155764	1.187921353	0.078124713	0.29574131	0.03612953
Zm00001eb242170	99.69438645	50.33036906	73.81045388	8.778797749	4.731537952	6.082301432	74.61173646	6.530879044	3.509125599	1.68E-14	9.75E-14	-	5	169984720	169986668	-	1158	protein_coding	- && Q8LLD0.1 RecName: Full=Nuclear pore complex protein NUP96; Short=AtNUP96; AltName: Full=Nucleoporin 96; AltName: Full=Nucleoporin PRECOCIOUS; AltName: Full=Nucleoporin PRECOZ; AltName: Full=Protein MODIFIER OF SNC1 3; AltName: Full=Protein SUPPRESSOR OF AUXIN RESISTANCE 3 && PF12110:Nuclear protein 96	-	112	56	82	8	4	6	5.211010517	2.636108091	3.860609417	0.470637306	0.254514111	0.326476166
Zm00001eb215460	16.91244056	32.35523725	14.40203978	0	5.91442244	0	21.2232392	1.971474147	3.506955499	7.74E-05	0.000217611	-	5	8977277	8978001	-	725	protein_coding	- && - && -	-	19	36	16	0	5	0	1.41197849	2.706750594	1.203185387	0	0.508150586	0
novel.1012	994.2734791	1053.342724	926.2311834	86.69062777	95.81364352	80.08363552	991.2824622	87.52930227	3.506544259	6.67E-183	3.64E-181	-	2	93592285	93595597	+	880	-	- && - && -	-	1117	1172	1029	79	81	79	68.38848569	72.5986736	63.75045302	6.115744611	6.782077998	5.656570569
Zm00001eb305600	32.93475267	26.96269771	52.20739421	4.389398875	3.548653464	2.027433811	37.36828153	3.321828716	3.504845169	3.07E-08	1.20E-07	-	7	34062703	34066140	-	2886	protein_coding	- && Q9LNU1.1 RecName: Full=CO(2)-response secreted protease; AltName: Full=Subtilisin-like serine protease; Short=AtSBT5.2; AltName: Full=Tripeptidyl-peptidase II; Flags: Precursor && PF02225:PA domain|PF00082:Subtilase family|PF05922:Peptidase inhibitor I9	Peptidase_S8	37	30	58	4	3	2	0.690745213	0.566641886	1.095676229	0.094420998	0.076592344	0.043665904
novel.2876	8.901284504	16.17761863	11.70165732	1.097349719	0	2.027433811	12.26018682	1.04159451	3.503995577	0.00157819	0.003670375	-	5	170618311	170619146	-	836	-	- && - && -	-	10	18	13	1	0	2	0.644475199	1.17368073	0.847788747	0.081488936	0	0.150741388
Zm00001eb249200	9.791412954	2.696269771	12.60178481	1.097349719	1.182884488	0	8.363155845	0.760078069	3.502379917	0.011457958	0.022880397	-	5	195289178	195290832	+	1655	protein_coding	- && - && -	-	11	3	14	1	1	0	0.358102352	0.098811389	0.461190773	0.041162991	0.044520746	0
Zm00001eb202500	100.5845149	91.67317222	70.20994393	8.778797749	13.01172937	2.027433811	87.48921035	7.939320309	3.50078962	5.18E-17	3.39E-16	-	4	221892618	221893058	+	441	protein_coding	- && - && -	-	113	102	78	8	11	2	13.80550636	12.60797471	9.642876085	1.235823131	1.837868901	0.285759184
novel.2281	336.4685543	370.2877152	366.3518869	25.23904353	28.38922771	40.54867621	357.7027188	31.39231582	3.49883754	3.26E-69	6.73E-68	-	4	95848239	95886398	-	584	-	- && - && -	-	378	412	407	23	24	40	34.87317098	38.45635476	37.99549745	2.682995295	3.028020618	4.315746576
Zm00001eb289670	63.19911998	49.43161247	62.10879656	1.097349719	0	14.19203668	58.24650967	5.096462131	3.498657101	0.008469837	0.017369881	-	6	162738886	162740569	+	1684	protein_coding	- && Q9SNC3.1 RecName: Full=Fasciclin-like arabinogalactan protein 4; AltName: Full=Protein SALT OVERLY SENSITIVE 5; Flags: Precursor && PF02469:Fasciclin domain	-	71	55	69	1	0	14	2.271583722	1.780345737	2.233868357	0.040454127	0	0.523835273
Zm00001eb197870	28.48411041	38.64653339	30.60433454	3.292049156	0	5.068584527	32.57832611	2.786877894	3.497094597	1.91E-07	7.01E-07	-	4	197697173	197699172	-	1341	protein_coding	- && Q41542.1 RecName: Full=Probable xyloglucan endotransglucosylase/hydrolase; Flags: Precursor && PF06955:Xyloglucan endo-transglycosylase (XET) C-terminus|PF00722:Glycosyl hydrolases family 16	-	32	43	34	3	0	5	1.285682365	1.747927537	1.38229492	0.152404363	0	0.234936242
Zm00001eb285720	77.44117519	74.596797	46.80662929	4.389398875	10.64596039	3.041150716	66.28153383	6.025503327	3.494232224	3.32E-13	1.80E-12	-	6	149537645	149538707	-	1063	protein_coding	- && - && -	-	87	83	52	4	9	3	4.409592675	4.256264163	2.666985483	0.256349013	0.623834916	0.177826623
novel.2005	131.7390107	97.96446835	140.4198879	17.5575955	0	15.20575358	123.3744556	10.92111636	3.492165917	0.001410118	0.003300594	-	4	115123824	115124700	+	877	-	- && - && -	-	148	109	156	16	0	15	9.092317829	6.775021085	9.697852573	1.242868873	0	1.077706386
Zm00001eb434120	309.7647007	286.7033523	251.1355687	28.53109269	20.10903629	26.35663954	282.5345406	24.99892284	3.491672149	2.40E-54	3.94E-53	-	10	150978074	150979142	+	1069	misc_non_coding	- && Q9FMS6.1 RecName: Full=Probable CCR4-associated factor 1 homolog 11 && PF04857:CAF1 family ribonuclease	CAF1	348	319	279	26	17	26	17.53937143	16.26659764	14.22908818	1.656916279	1.171741062	1.532513939
Zm00001eb355220	0	15.27886204	9.001274863	1.097349719	0	1.013716905	8.093378967	0.703688875	3.489898017	0.021991694	0.041429549	-	8	135576681	135586340	+	2247	protein_coding	- && Q9SK02.2 RecName: Full=DNA repair protein RAD51 homolog 2; Short=AtRAD51B && PF08423:Rad51	-	0	17	10	1	0	1	0	0.412410388	0.242631677	0.030318091	0	0.028041789
novel.3140	7.121027603	8.987565904	32.40458951	2.194699437	0	2.027433811	16.17106101	1.407377749	3.486222727	0.000653416	0.001616291	-	6	160458173	160464228	+	745	-	- && - && -	-	8	10	36	2	0	2	0.578557064	0.731690597	2.634491494	0.182885235	0	0.169154094
novel.1979	122.8377262	133.0159754	135.9192504	4.389398875	15.37749834	15.20575358	130.590984	11.65755027	3.485233751	7.90E-26	7.12E-25	-	4	99081789	99085126	+	1663	-	- && - && -	-	138	148	151	4	13	15	4.470944961	4.851245051	4.950342764	0.163859892	0.575985481	0.568339447
Zm00001eb314320	77.44117519	94.36944199	98.11389601	12.07084691	8.280191415	4.054867621	89.97483773	8.135301981	3.482594466	2.62E-18	1.82E-17	-	7	128017074	128018459	-	1386	protein_coding	- && - && PF04819:Family of unknown function (DUF716)	-	87	105	109	11	7	4	3.381960328	4.129617383	4.287595835	0.54067262	0.37213048	0.181846753
novel.2939	26.70385351	21.57015817	12.60178481	4.389398875	0	1.013716905	20.29193216	1.801038593	3.48086114	6.34E-05	0.000180122	-	6	15770573	15778372	+	475	-	- && - && -	-	30	24	14	4	0	1	3.402829048	2.754237446	1.606885748	0.573682106	0	0.132652421
Zm00001eb082600	26.70385351	35.05150702	12.60178481	0	5.91442244	1.013716905	24.78571512	2.309379782	3.479114426	1.82E-05	5.49E-05	-	2	51690363	51692595	+	324	protein_coding	- && Q6P4Y0.1 RecName: Full=Threonylcarbamoyladenosine tRNA methylthiotransferase; AltName: Full=CDK5 regulatory subunit-associated protein 1-like 1; AltName: Full=tRNA-t(6)A37 methylthiotransferase && PF00919:Uncharacterized protein family UPF0004	-	30	39	14	0	5	1	4.988715426	6.561503176	2.355773858	0	1.137065355	0.194475
Zm00001eb180010	56.96822083	74.596797	74.71058137	6.584098312	3.548653464	8.109735243	68.75853306	6.080829006	3.477876309	1.75E-14	1.01E-13	-	4	89136211	89137174	-	273	protein_coding	- && - && -	-	64	83	83	6	3	8	12.63076961	16.57292603	16.57547635	1.497247255	0.809690495	1.846443956
Zm00001eb132480	228.7630118	223.790391	239.4339114	19.75229494	14.19461385	27.37035645	230.662438	20.43908841	3.477837185	1.65E-45	2.34E-44	-	3	84753798	84755688	+	1891	protein_coding	- && - && -	-	257	249	266	18	12	27	7.322410648	7.177803499	7.669034305	0.648464041	0.467573781	0.899665415
Zm00001eb020680	166.7596338	156.6216652	163.9090515	31.82314184	44.94961054	57.78186361	162.4301168	44.85153866	3.472987485	0.095293659	0.153686623	-	1	77452036	77453330	-	1190	protein_coding	- && Q75KD7.1 RecName: Full=Allene oxide cyclase, chloroplastic; Short=OsAOC; AltName: Full=Protein COLEOPTILE PHOTOMORPHOGENESIS 2; AltName: Full=Protein HEBIBA; Flags: Precursor >A2XID3.1 RecName: Full=Allene oxide cyclase, chloroplastic; Short=OsAOC; Flags: Precursor && PF06351:Allene oxide cyclase	-	166.7596338	156.6216652	163.9090515	29	38	57	6.395680248	5.885873795	6.252834444	1.660182986	2.35286532	3.018121261
Zm00001eb293440	1.780256901	7.190052723	15.30216727	2.194699437	0	0	8.090825631	0.731566479	3.46869316	0.017189032	0.033124641	-	6	171342007	171343667	+	1661	protein_coding	- && Q4R1I9.1 RecName: Full=Anthocyanidin 5,3-O-glucosyltransferase; AltName: Full=UDP-glucose: anthocyanidin 5,3-O-glucosyltransferase && PF00201:UDP-glucoronosyl and UDP-glucosyl transferase	UDPGT	2	8	17	2	0	0	0.064874325	0.262545211	0.557994427	0.082028597	0	0
Zm00001eb323860	141.5304236	88.07814586	97.21376852	13.16819662	8.280191415	8.109735243	108.9407793	9.852707761	3.468018509	1.14E-20	8.60E-20	-	7	165714765	165716512	-	1748	protein_coding	- && - && PF00564:PB1 domain	-	159	98	108	12	7	8	4.900813575	3.056105862	3.368471676	0.46767563	0.295064557	0.288374828
Zm00001eb005110	29.37423886	35.05150702	57.60815913	6.584098312	4.731537952	0	40.67796834	3.771878755	3.465240226	2.36E-08	9.35E-08	-	1	14142524	14145101	-	1824	protein_coding	- && O80437.1 RecName: Full=Glycerol-3-phosphate 2-O-acyltransferase 6; Short=AtGPAT6; AltName: Full=Glycerol-3-phosphate acyltransferase 6 && -	-	33	39	64	6	4	0	0.974768738	1.165530169	1.912959223	0.224094573	0.161582972	0
novel.787	31.15449576	51.22912565	27.90395208	2.194699437	8.280191415	0	36.7625245	3.491630284	3.459380206	1.42E-07	5.26E-07	-	10	39753920	39756178	-	1688	-	- && - && -	-	35	57	31	2	7	0	1.117141251	1.840713341	1.001243764	0.080716529	0.305552633	0
novel.1507	34.71500957	29.65896748	32.40458951	3.292049156	4.731537952	1.013716905	32.25952219	3.012434671	3.456476623	1.58E-07	5.84E-07	-	3	71900764	71914535	+	1434	-	- && - && -	-	39	33	36	3	4	1	1.465304698	1.254436075	1.368686306	0.142520398	0.205528131	0.043939958
novel.1973	1188.321481	1343.641103	1321.38715	93.27472609	132.4830626	125.7008963	1284.449911	117.152895	3.455934335	1.02E-218	7.03E-217	-	4	97209400	97216690	+	7218	-	- && - && -	-	1335	1495	1468	85	112	124	9.964990164	11.29036706	11.0881668	0.80224491	1.143303619	1.082464339
novel.840	24.03346816	8.987565904	14.40203978	0	1.182884488	3.041150716	15.80769128	1.408011735	3.453192337	0.000454635	0.001152616	-	10	105279440	105280224	-	785	-	- && - && -	-	27	10	16	0	1	3	1.853133017	0.694406999	1.111222173	0	0.09386221	0.240802166
novel.3579	1.780256901	8.987565904	12.60178481	0	0	2.027433811	7.789869204	0.67581127	3.451516749	0.018533944	0.03551717	-	7	185567621	185568143	+	333	-	- && Q93VK5.1 RecName: Full=Protein LUTEIN DEFICIENT 5, chloroplastic; AltName: Full=Cytochrome P450 97A3; Flags: Precursor && -	-	2	10	14	0	0	2	0.323592352	1.636965449	2.292104295	0	0	0.378437838
Zm00001eb207870	66.75963378	38.64653339	38.70548191	0	8.280191415	5.068584527	48.03721636	4.449591981	3.450765125	1.40E-09	6.09E-09	-	4	245898526	245901159	+	2634	protein_coding	- && Q9ZVR7.4 RecName: Full=Phytosulfokine receptor 1; Short=AtPSKR1; AltName: Full=Guanylate cyclase; AltName: Full=Phytosulfokine LRR receptor kinase 1; AltName: Full=Protein serine-threonine kinase; Flags: Precursor && PF13855:Leucine rich repeat|PF08263:Leucine rich repeat N-terminal domain	LRRNT_2	75	43	43	0	7	5	1.534115222	0.889890215	0.890027156	0	0.195813533	0.11960877
novel.4450	77.44117519	82.68560631	115.2163183	9.876147468	9.463075903	6.082301432	91.78103325	8.473841601	3.448328656	3.02E-18	2.10E-17	-	9	126817105	126820343	-	2845	-	- && - && -	-	87	92	128	9	8	6	1.647591218	1.762744236	2.452891124	0.215508876	0.207189694	0.132885554
Zm00001eb105500	72.10040448	69.20425746	50.40713923	3.292049156	9.463075903	5.068584527	63.90393373	5.941236529	3.447511904	2.87E-13	1.56E-12	-	2	207897409	207898668	+	720	protein_coding	- && P51423.2 RecName: Full=Ubiquitin-60S ribosomal protein L40; Contains: RecName: Full=Ubiquitin; Contains: RecName: Full=60S ribosomal protein L40; AltName: Full=CEP52; Flags: Precursor && PF00240:Ubiquitin family	ubiquitin	81	77	56	3	8	5	6.061289242	5.829643206	4.240392945	0.283853125	0.818687056	0.43756875
novel.2786	59.63860618	90.77441563	66.60943399	8.778797749	10.64596039	1.013716905	72.3408186	6.812825015	3.447246146	5.43E-14	3.08E-13	-	5	96813623	96815797	-	1422	-	- && - && -	-	67	101	74	8	9	1	2.53856152	3.871734104	2.837152603	0.383261604	0.466340728	0.04431076
Zm00001eb209120	33.82488112	49.43161247	24.30344213	2.194699437	4.731537952	3.041150716	35.85331191	3.322462702	3.445433229	6.83E-08	2.61E-07	-	4	248103084	248105397	-	710	protein_coding	- && - && -	-	38	55	27	2	4	3	2.883618043	4.222679184	2.073270595	0.191900704	0.41510893	0.266239014
Zm00001eb137430	16.02231211	18.8738884	36.00509945	2.194699437	1.182884488	3.041150716	23.63376665	2.139578214	3.441639561	1.37E-05	4.19E-05	-	3	133551194	133552240	+	930	protein_coding	- && P32024.1 RecName: Full=23 kDa jasmonate-induced protein && -	-	18	21	40	2	1	3	1.04280245	1.230892407	2.344917758	0.146504839	0.07922778	0.203257742
novel.1730	533.1869418	558.1278426	615.6872007	57.06218537	53.22980196	47.64469455	569.0006617	52.64556063	3.437101871	5.31E-107	1.68E-105	-	3	80713476	80716708	-	1831	-	- && - && -	-	599	621	684	52	45	47	17.62588631	18.48787527	20.36659044	1.93472802	1.810858862	1.617403223
Zm00001eb138340	16.91244056	23.36767135	18.90267721	1.097349719	2.365768976	2.027433811	19.72759637	1.830184168	3.434721377	4.50E-05	0.000130134	-	3	138185404	138189381	-	2156	protein_coding	- && Q41761.1 RecName: Full=4-hydroxy-7-methoxy-3-oxo-3,4-dihydro-2H-1,4-benzoxazin-2-yl glucoside beta-D-glucosidase 2, chloroplastic; AltName: Full=Beta-glucosidase 2; Short=ZmGlu2; Flags: Precursor && PF00232:Glycosyl hydrolase family 1	Glyco_hydro_1	19	26	21	1	2	2	0.474807238	0.657367665	0.531032512	0.031597751	0.068350496	0.058450742
novel.606	93.46348729	86.28063268	117.0165732	9.876147468	13.01172937	5.068584527	98.92023106	9.318820454	3.432090926	1.22E-19	8.91E-19	-	1	304354839	304355812	-	406	-	- && - && -	-	105	96	130	9	11	5	13.93399826	12.88928854	17.45693084	1.510154559	1.996305875	0.77598399
novel.1039	306.2041869	342.4262609	306.0433454	32.92049156	30.75499669	25.34292263	318.2245977	29.67280363	3.428215467	3.95E-62	7.39E-61	-	2	118783725	118810609	+	2258	-	- && - && -	-	344	381	340	30	26	25	8.208182263	9.197817424	8.209289138	0.905111826	0.848417941	0.69762954
Zm00001eb224290	11.57166986	12.58259227	34.20484448	1.097349719	1.182884488	3.041150716	19.45303553	1.773794974	3.426990655	0.000124297	0.000340021	-	5	41381066	41382734	-	345	protein_coding	- && - && -	-	13	14	38	1	1	3	2.030190278	2.212038529	6.005028518	0.197463044	0.213570536	0.547912174
Zm00001eb395160	340.0290681	368.4902021	383.4543092	28.53109269	37.85230361	35.48009169	363.9911931	33.954496	3.423944066	1.13E-70	2.40E-69	-	9	137205026	137205724	+	699	protein_coding	- && - && -	-	382	410	426	26	32	35	29.44412641	31.97351828	33.22637758	2.533967815	3.373131218	3.155002146
novel.4224	12.46179831	10.78507908	11.70165732	0	1.182884488	2.027433811	11.64951157	1.0701061	3.421645389	0.002073812	0.004727735	-	9	63194969	63198673	+	621	-	- && - && -	-	14	12	13	0	1	2	1.214643756	1.05335168	1.14130659	0	0.118650298	0.202930435
Zm00001eb190090	35.60513802	26.06394112	31.50446202	0	3.548653464	5.068584527	31.05784705	2.872412664	3.418891388	4.51E-07	1.60E-06	-	4	171572652	171574390	+	1739	protein_coding	- && Q766C3.1 RecName: Full=Aspartic proteinase nepenthesin-1; AltName: Full=Nepenthesin-I; Flags: Precursor && PF14543:Xylanase inhibitor N-terminal|PF14541:Xylanase inhibitor C-terminal	-	40	29	35	0	3	5	1.239289858	0.90903826	1.097283971	0	0.127110699	0.18116705
Zm00001eb086930	154.8823504	182.4475878	192.6272821	16.46024578	26.02345873	8.109735243	176.6524068	16.86447992	3.417927525	1.54E-32	1.66E-31	-	2	89685902	89686369	-	468	protein_coding	- && - && -	-	174	203	214	15	22	8	20.03161117	23.64470671	24.9297827	2.18348558	3.463676006	1.077092308
novel.1989	317.7758568	359.5026362	359.150867	30.72579212	26.02345873	39.53495931	345.4764533	32.09473672	3.416125753	4.76E-66	9.43E-65	-	4	107173766	107177342	+	1719	-	- && - && -	-	357	400	399	28	22	39	11.18934915	12.68433961	12.6545758	1.109652707	0.942990326	1.429543979
Zm00001eb087750	93.46348729	73.69804041	99.91415098	6.584098312	5.91442244	12.16460286	89.02522623	8.221041205	3.415414813	6.22E-18	4.26E-17	-	2	102434802	102438082	+	414	protein_coding	- && - && -	-	105	82	111	6	5	12	13.66474225	10.79685472	14.61750363	0.987315219	0.889877235	1.826373913
Zm00001eb151990	2.670385351	7.190052723	13.5019123	0	1.182884488	1.013716905	7.787450123	0.732200464	3.415194022	0.015765415	0.030621687	-	3	198669679	198670473	+	795	protein_coding	- && - && -	-	3	8	15	0	1	1	0.203313685	0.548537856	1.028666752	0	0.092681554	0.079257736
Zm00001eb359290	8.901284504	17.97513181	8.101147377	1.097349719	1.182884488	1.013716905	11.6591879	1.097983704	3.412590989	0.002227548	0.005049544	-	8	150757901	150758775	+	875	protein_coding	- && - && -	-	10	20	9	1	1	1	0.615750018	1.245964559	0.560770332	0.077856857	0.084207811	0.072011314
Zm00001eb301680	3541.821104	3466.504169	3581.607268	357.7360083	330.0247721	310.197373	3529.977514	332.6527178	3.409283695	0	0	-	7	11631053	11635264	+	2161	protein_coding	- && P23444.2 RecName: Full=Histone H1 && PF00538:linker histone H1 and H5 family	-	3979	3857	3979	326	279	306	99.20456535	97.29233321	100.385213	10.2770331	9.512832936	8.92227182
Zm00001eb191780	12.46179831	5.392539542	5.400764918	2.194699437	0	0	7.751700922	0.731566479	3.408143766	0.016072777	0.031158011	-	4	177343089	177345726	+	2276	protein_coding	- && Q84TE6.2 RecName: Full=NAC domain-containing protein 21/22; Short=ANAC021/ANAC022 && PF02365:No apical meristem (NAM) protein	NAM	14	6	6	2	0	0	0.331412027	0.143701976	0.143724089	0.059863577	0	0
Zm00001eb223390	31.15449576	44.03907293	27.90395208	1.097349719	1.182884488	7.096018338	34.36584026	3.125417515	3.407794603	1.87E-07	6.88E-07	-	5	37066348	37067564	-	1098	protein_coding	- && - && -	-	35	49	31	1	1	7	1.717426622	2.432638	1.539252708	0.062044399	0.067105496	0.401702459
Zm00001eb349320	13.35192676	11.68383567	9.90140235	2.194699437	1.182884488	0	11.64572159	1.125861308	3.401115324	0.002171144	0.004935714	-	8	106419143	106421229	-	1929	protein_coding	- && P93846.1 RecName: Full=Obtusifoliol 14-alpha demethylase; AltName: Full=CYPLI; AltName: Full=Cytochrome P450 51; AltName: Full=Cytochrome P450-LIA1 && PF00067:Cytochrome P450	p450	15	13	11	2	1	0	0.418958994	0.367362542	0.310893062	0.070632193	0.038196908	0
Zm00001eb135940	7.121027603	9.886322494	29.70420705	2.194699437	2.365768976	0	15.57051905	1.520156138	3.396590391	0.000811041	0.001975843	-	3	123492508	123495319	-	1770	protein_coding	- && C0LGN2.1 RecName: Full=Probable leucine-rich repeat receptor-like serine/threonine-protein kinase At3g14840; Flags: Precursor && PF07714:Protein tyrosine kinase	Pkinase_Tyr	8	11	33	2	2	0	0.243516956	0.338768612	1.016462231	0.076977119	0.083256311	0
Zm00001eb286440	57.85834928	63.81171792	64.80917902	4.389398875	13.01172937	1.013716905	62.15974874	6.138281716	3.393359484	2.52E-12	1.30E-11	-	6	152382464	152383570	-	1107	protein_coding	- && Q9W4S1.2 RecName: Full=Glutaredoxin domain-containing cysteine-rich protein CG12206 && PF00462:Glutaredoxin	-	65	71	72	4	11	1	3.163575636	3.496185557	3.545973194	0.246159892	0.732159156	0.056919512
Zm00001eb159960	99.69438645	133.914732	86.41223869	6.584098312	10.64596039	13.17831977	106.6737857	10.13612616	3.388383943	2.52E-20	1.89E-19	-	3	224723960	224726585	-	2549	protein_coding	- && Q8S3D2.1 RecName: Full=Transcription factor bHLH87; AltName: Full=Basic helix-loop-helix protein 87; Short=AtbHLH87; Short=bHLH 87; AltName: Full=Transcription factor EN 121; AltName: Full=bHLH transcription factor bHLH087 && -	-	112	149	96	6	9	13	2.367340204	3.186399164	2.053297934	0.160356415	0.260155557	0.321352962
novel.2210	14.24205521	20.67140158	21.60305967	2.194699437	0	3.041150716	18.83883882	1.745283384	3.385125354	9.13E-05	0.000253859	-	4	45228125	45230318	-	591	-	- && - && -	-	16	23	24	2	0	3	1.458629485	2.121407509	2.213983263	0.230540609	0	0.319847208
Zm00001eb226440	10.6815414	15.27886204	19.8028047	2.194699437	1.182884488	1.013716905	15.25440271	1.463766944	3.384995148	0.00041567	0.001058953	-	5	55386537	55389039	-	2503	protein_coding	- && Q5EAE9.2 RecName: Full=RING-H2 finger protein ATL43; AltName: Full=RING-type E3 ubiquitin transferase ATL43; Flags: Precursor && PF13639:Ring finger domain	-	12	17	22	2	1	1	0.258305042	0.37023018	0.479195139	0.054434479	0.029437409	0.025173752
Zm00001eb347920	486.9002624	458.3658611	504.9715198	47.1860379	43.76672605	47.64469455	483.4125478	46.19915284	3.384933514	1.32E-93	3.63E-92	-	8	98892041	98892845	-	805	misc_non_coding	- && - && -	-	547	510	561	43	37	47	36.61035435	34.53488724	37.99422179	3.638961806	3.386618505	3.678838883
Zm00001eb188420	173.5750478	161.7761863	158.4224376	16.46024578	23.65768976	8.109735243	164.5912239	16.07589026	3.383211435	1.50E-31	1.57E-30	-	4	165379872	165380198	+	327	protein_coding	- && - && -	-	195	180	176	15	20	8	32.12915806	30.00602723	29.34374148	3.124988536	4.506534253	1.541526606
Zm00001eb188430	67.64976223	71.00177064	71.11007142	13.16819662	7.097306927	0	69.92053476	6.75516785	3.379945882	0.000586808	0.001462997	-	4	165387555	165387881	+	327	protein_coding	- && - && -	-	76	79	79	12	6	0	12.5221334	13.16931195	13.17133851	2.499990829	1.351960276	0
novel.2231	8.901284504	6.291296133	19.8028047	0	3.548653464	0	11.66512845	1.182884488	3.378741437	0.003703094	0.008090134	-	4	54201059	54205496	-	794	-	- && - && -	-	10	7	22	0	3	0	0.678565826	0.480575121	1.510611377	0	0.278394843	0
novel.4511	194.0480022	244.4617926	184.5261347	19.75229494	15.37749834	24.32920573	207.6786432	19.81966634	3.376938276	1.32E-38	1.64E-37	-	scaf_208	76301	81464	+	1152	-	- && - && -	-	218	272	205	18	13	24	10.19568715	12.87064084	9.701791894	1.06444922	0.831479041	1.31270625
novel.4405	89.90297349	94.36944199	97.21376852	8.778797749	4.731537952	13.17831977	93.828728	8.89621849	3.372079981	4.22E-19	3.01E-18	-	9	80600730	80607004	-	1507	-	- && - && -	-	101	105	108	8	4	13	3.610942791	3.798042265	3.907158918	0.361644327	0.195572223	0.543549237
novel.1736	408.5689587	418.8205711	407.7577513	34.01784128	48.498264	37.5075255	411.7157604	40.00787693	3.370990058	6.76E-80	1.59E-78	-	3	84759132	84797804	-	1319	-	- && - && -	-	459	466	453	31	41	37	18.74909788	19.25860686	18.72423052	1.601112398	2.290337556	1.767525626
Zm00001eb403970	36.49526647	36.84902021	40.50573689	0	8.280191415	3.041150716	37.95000785	3.77378071	3.366955234	3.60E-08	1.40E-07	-	9	160696783	160698454	+	996	protein_coding	- && P45432.2 RecName: Full=COP9 signalosome complex subunit 1; Short=CSN complex subunit 1; AltName: Full=Constitutive photomorphogenesis protein 11; AltName: Full=Protein FUSCA 6 && PF10602:26S proteasome subunit RPN7	-	41	41	45	0	7	3	2.217874689	2.243924626	2.463223096	0	0.517844222	0.189788855
Zm00001eb294020	20.47295436	10.78507908	24.30344213	2.194699437	0	3.041150716	18.52049186	1.745283384	3.361972042	0.000140023	0.00038045	-	6	172683188	172687025	-	1811	protein_coding	- && Q8H0Z6.1 RecName: Full=Type IV inositol polyphosphate 5-phosphatase 3; Short=At5PTase3 && PF03372:Endonuclease/Exonuclease/phosphatase family	Exo_endo_phos	23	12	27	2	0	3	0.684261133	0.361199002	0.812822817	0.075234401	0	0.104378631
Zm00001eb180030	17.80256901	24.26642794	13.5019123	2.194699437	0	3.041150716	18.52363641	1.745283384	3.361522771	0.000117919	0.000323232	-	4	89450803	89461166	-	2493	misc_non_coding	- && - && -	-	20	27	15	2	0	3	0.432235272	0.590371294	0.328034524	0.054652828	0	0.075824188
Zm00001eb209070	193.1578737	253.4493585	176.4249873	17.5575955	11.82884488	30.41150716	207.6774065	19.93264918	3.357231949	4.42E-35	5.08E-34	-	4	247986807	247987468	-	662	protein_coding	- && Q9LZP8.1 RecName: Full=bZIP transcription factor 53; Short=AtbZIP53 && PF00170:bZIP transcription factor	bZIP_1	217	282	196	16	10	30	17.66095691	23.22067636	16.14167707	1.64651964	1.113018656	2.855433535
novel.2523	939.9756436	925.7192881	803.8138453	107.5402724	96.99652801	56.7681467	889.836259	87.10164905	3.356797237	1.63E-38	2.02E-37	-	5	81676682	81697156	+	12743	-	- && P04146.3 RecName: Full=Copia protein; AltName: Full=Gag-int-pol protein; Contains: RecName: Full=Copia VLP protein; Contains: RecName: Full=Copia protease && -	-	1056	1030	893	98	82	56	4.464827881	4.40604865	3.820589242	0.523913169	0.474135641	0.276901389
novel.3256	430.82217	514.0887697	457.2647631	48.28338762	50.86403298	38.5212424	467.3919009	45.88955434	3.355873028	8.00E-86	2.02E-84	-	6	63601540	63611680	-	1305	-	- && - && -	-	484	572	508	44	43	38	19.98238565	23.89292191	21.22285336	2.29692644	2.42783058	1.834771035
Zm00001eb309170	22.25321126	10.78507908	22.50318716	2.194699437	1.182884488	2.027433811	18.51382583	1.801672579	3.348889551	0.000115367	0.000316737	-	7	86029598	86029984	-	387	misc_non_coding	- && - && -	-	25	12	25	2	1	2	3.480499134	1.690261999	3.521921051	0.352065892	0.190392339	0.325632558
novel.1618	80.11156054	64.71047451	102.6145334	9.876147468	13.01172937	2.027433811	82.47885616	8.305103549	3.347265024	2.43E-15	1.47E-14	-	3	205841541	205843079	+	1211	-	- && - && -	-	90	72	114	9	11	2	4.004154743	3.240948275	5.132291095	0.506294592	0.669281739	0.104062593
novel.4410	334.6882974	337.0337214	294.341688	23.04434409	42.58384156	30.41150716	322.0212356	32.01323094	3.340669219	1.15E-59	2.07E-58	-	9	87614003	87616356	-	1523	-	- && - && -	-	376	375	327	21	36	30	13.30149416	13.42193437	11.70572783	0.939343238	1.741658609	1.241166776
Zm00001eb187150	100.5845149	110.5470606	90.01274863	5.486748593	17.74326732	7.096018338	100.3814414	10.10867808	3.340339175	2.16E-19	1.56E-18	-	4	160612755	160616448	-	2881	protein_coding	- && Q9ZPH9.1 RecName: Full=Probable methyltransferase PMT15 && PF03141:Putative S-adenosyl-L-methionine-dependent methyltransferase	-	113	123	100	5	15	7	2.1132344	2.327263722	1.89237549	0.118231083	0.383626354	0.153095904
novel.1546	19.58282591	29.65896748	27.90395208	3.292049156	1.182884488	3.041150716	25.71524849	2.505361453	3.339267597	4.02E-06	1.30E-05	-	3	108617063	108625519	+	940	-	- && - && -	-	22	33	31	3	1	3	1.260977431	1.913682268	1.797978164	0.217419415	0.078384931	0.201095426
Zm00001eb255380	3.560513802	17.97513181	11.70165732	1.097349719	1.182884488	1.013716905	11.07910098	1.097983704	3.338408673	0.003967939	0.008618804	-	5	216900905	216903717	-	1224	protein_coding	- && Q9LFT5.1 RecName: Full=EPIDERMAL PATTERNING FACTOR-like protein 1; Short=EPF-like protein 1; Contains: RecName: Full=MEPFL1; Flags: Precursor && -	-	4	20	13	1	1	1	0.176072309	0.890701789	0.579045255	0.055657476	0.060197578	0.051478676
Zm00001eb135020	14.24205521	9.886322494	31.50446202	4.389398875	1.182884488	0	18.54427991	1.857427788	3.336977246	0.000261211	0.000684288	-	3	114966303	114971483	-	1076	protein_coding	- && Q2QYW2.1 RecName: Full=Clathrin heavy chain 2 && -	-	16	11	35	4	1	0	0.801161734	0.557268071	1.773398536	0.253251859	0.068477542	0
novel.2825	222.5321126	168.966239	225.9319991	30.72579212	11.82884488	18.2469043	205.8101169	20.26718043	3.336444757	6.92E-36	8.12E-35	-	5	129100110	129103454	-	1558	-	- && - && -	-	250	188	251	28	10	18	8.645399005	6.577701219	8.783282287	1.224321568	0.47292577	0.727970603
Zm00001eb300040	31.15449576	52.12788224	38.70548191	5.486748593	4.731537952	2.027433811	40.66261997	4.081906785	3.334936271	8.80E-09	3.60E-08	-	7	5513948	5514229	-	282	protein_coding	- && - && -	-	35	58	43	5	4	2	6.687001528	11.21147187	8.313232369	1.20788564	1.045132412	0.446878723
novel.651	32.04462421	17.07637522	51.30726672	3.292049156	5.91442244	1.013716905	33.47608872	3.4067295	3.333593405	8.26E-07	2.87E-06	-	10	48462569	48463376	+	808	-	- && - && -	-	36	19	57	3	5	1	2.400510591	1.281816881	3.846042399	0.252938429	0.455951949	0.07798255
Zm00001eb433420	6561.136808	6181.647829	6385.504388	654.0204323	628.1116631	616.3398785	6376.096342	632.8239913	3.33330655	0	0	-	10	149850205	149855122	-	3078	protein_coding	- && Q8H191.1 RecName: Full=Probable polyamine oxidase 4; Short=AtPAO4; AltName: Full=Amine oxidase 2 && PF01593:Flavin containing amine oxidoreductase	Amino_oxidase	7371	6878	7094	596	531	608	129.0239347	121.8084179	125.6530808	13.19114719	12.71119376	12.4464
Zm00001eb133940	123.7278546	182.4475878	120.6170832	14.26554634	8.280191415	19.2606212	142.2641752	13.93545299	3.331271729	3.89E-25	3.43E-24	-	3	105860061	105860300	-	240	protein_coding	- && - && -	-	139	203	134	13	7	19	31.20441499	46.10717809	30.43996364	3.69009063	2.149053522	4.988283751
Zm00001eb027270	6.230899153	17.07637522	9.90140235	0	2.365768976	1.013716905	11.06955891	1.126495294	3.327096707	0.003665749	0.008017042	-	1	130646785	130647611	-	827	misc_non_coding	- && - && -	-	7	19	11	0	2	1	0.456042184	1.252367642	0.725166525	0	0.178190653	0.076190931
novel.3519	36.49526647	17.97513181	32.40458951	4.389398875	0	4.054867621	28.95832926	2.814755499	3.326002274	2.23E-06	7.41E-06	-	7	127326382	127328941	+	1787	-	- && - && -	-	41	20	36	4	0	4	1.236151757	0.610083374	1.098319062	0.152489648	0	0.141040627
Zm00001eb409300	12.46179831	8.987565904	11.70165732	2.194699437	1.182884488	0	11.05034051	1.125861308	3.324873784	0.003080959	0.006820594	-	10	16896223	16904624	-	2130	protein_coding	- && Q9C911.1 RecName: Full=DNAJ protein JJJ1 homolog; Short=AtJJJ1 && PF12171:Zinc-finger double-stranded RNA-binding|PF00226:DnaJ domain	DnaJ	14	10	13	2	1	0	0.354128532	0.255919951	0.332747132	0.063966901	0.034592411	0
novel.4218	1832.774479	2187.573541	2102.697808	224.9566923	212.9192078	175.3730246	2041.015276	204.4163083	3.324030748	1.57E-287	1.46E-285	-	9	58375532	58403145	+	6107	-	- && P20825.1 RecName: Full=Retrovirus-related Pol polyprotein from transposon 297; Includes: RecName: Full=Protease; Includes: RecName: Full=Reverse transcriptase; Includes: RecName: Full=Endonuclease && -	-	2059	2434	2336	205	180	173	18.1652305	21.72583118	20.85429397	2.28681411	2.171725938	1.784953775
Zm00001eb112680	17.80256901	46.7353427	34.20484448	2.194699437	4.731537952	3.041150716	32.91425206	3.322462702	3.321087001	5.31E-07	1.88E-06	-	2	227429290	227431933	-	2159	protein_coding	- && Q9SRT2.1 RecName: Full=Transcription factor bHLH62; AltName: Full=Basic helix-loop-helix protein 62; Short=AtbHLH62; Short=bHLH 62; AltName: Full=Transcription factor EN 85; AltName: Full=bHLH transcription factor bHLH062 && -	-	20	52	38	2	4	3	0.499102609	1.312908463	0.95958075	0.063107689	0.136511042	0.087554284
Zm00001eb040280	647.1233834	558.1278426	562.579679	38.40724015	79.25326069	59.80929742	589.2769683	59.15659942	3.320364809	1.56E-38	1.93E-37	-	1	212363034	212367695	+	2250	protein_coding	- && Q6Z955.1 RecName: Full=Cytokinin dehydrogenase 11; AltName: Full=Cytokinin oxidase 11; Short=OsCKX11; Flags: Precursor && PF09265:Cytokinin dehydrogenase 1, FAD and cytokinin binding|PF01565:FAD binding domain	FAD_binding_4	727	621	625	35	67	59	17.40862135	15.04502205	15.14426052	1.059718335	2.19408131	1.6522596
novel.2732	39.16565182	49.43161247	33.30471699	4.389398875	8.280191415	0	40.63399376	4.223196763	3.319279162	2.09E-08	8.30E-08	-	5	36841110	36865950	-	1936	-	- && - && -	-	44	55	37	4	7	0	1.224502877	1.548606519	1.041950155	0.140753616	0.266411594	0
novel.4431	13.35192676	3.595026362	5.400764918	0	2.365768976	0	7.449239345	0.788589659	3.316452243	0.021286905	0.0402588	-	9	105320497	105328549	-	361	-	- && - && -	-	15	4	6	0	2	0	2.238703321	0.60399944	0.906138579	0	0.408209612	0
novel.947	443.2839683	487.126072	434.7615759	42.79663903	56.77845542	38.5212424	455.0572054	46.03211228	3.316326432	1.66E-84	4.13E-83	-	2	37151505	37169080	+	5936	-	- && - && -	-	498	542	483	39	48	38	4.520098896	4.977246396	4.436125369	0.447585117	0.595809987	0.403365263
Zm00001eb395690	9.791412954	0.89875659	11.70165732	0	2.365768976	0	7.463942289	0.788589659	3.31485186	0.026559864	0.049184343	-	9	140113245	140114009	-	405	protein_coding	- && - && PF05970:PIF1-like helicase	-	11	1	13	0	2	0	1.463356525	0.134594937	1.750003438	0	0.363860914	0
Zm00001eb157060	39.16565182	39.54528998	40.50573689	6.584098312	1.182884488	4.054867621	39.73889289	3.940616807	3.31473513	8.72E-09	3.56E-08	-	3	215242782	215243243	-	300	protein_coding	- && - && -	-	44	44	45	6	1	4	7.902125234	7.994939254	8.177900679	1.362495002	0.245606117	0.840132
novel.3951	45.39655097	37.7477768	46.80662929	7.681448031	1.182884488	4.054867621	43.31698569	4.306400047	3.31312272	2.54E-09	1.08E-08	-	8	173847756	173856696	+	1935	-	- && - && -	-	51	42	52	7	1	4	1.420043647	1.183183399	1.465119157	0.246446124	0.038078468	0.130253023
novel.2251	7.121027603	4.493782952	9.90140235	1.097349719	0	1.013716905	7.172070968	0.703688875	3.31241503	0.018936366	0.036198605	-	4	74027895	74048902	-	346	-	- && - && -	-	8	5	11	1	0	1	1.245737031	0.787730484	1.733273747	0.196892341	0	0.182109538
Zm00001eb175660	13.35192676	16.17761863	14.40203978	0	3.548653464	1.013716905	14.64386172	1.520790123	3.311770222	0.000652147	0.001613796	-	4	51361640	51362825	+	1186	protein_coding	- && - && -	-	15	18	16	0	3	1	0.681426559	0.827316265	0.735505401	0	0.186379009	0.053128078
Zm00001eb306140	13.35192676	19.77264499	21.60305967	3.292049156	2.365768976	0	18.24254381	1.885939377	3.308850248	0.000142946	0.000387948	-	7	39947388	39949958	-	2018	protein_coding	- && O64489.1 RecName: Full=Probable indole-3-pyruvate monooxygenase YUCCA9; AltName: Full=Flavin-containing monooxygenase YUCCA9 && PF00743:Flavin-binding monooxygenase-like	FMO-like	15	22	24	3	2	0	0.400481615	0.594271996	0.648396486	0.101275644	0.073024614	0
Zm00001eb013910	346.2599672	384.6678207	392.455584	24.14169381	36.66941912	51.69956217	374.461124	37.50355837	3.308516835	5.04E-66	9.97E-65	-	1	46569686	46570814	-	1129	protein_coding	- && P20144.1 RecName: Full=Wound-induced protein 1 && PF07107:Wound-induced protein WI12	-	389	428	436	22	31	51	18.56385407	20.66491264	21.05441214	1.327497345	2.023150475	2.846328521
novel.4117	16.91244056	5.392539542	9.90140235	0	1.182884488	2.027433811	10.73546082	1.0701061	3.305486389	0.004456417	0.009589563	-	8	157204861	157226772	-	695	-	- && - && -	-	19	6	11	0	1	2	1.472927202	0.470598125	0.862895995	0	0.106017029	0.181323453
novel.2122	89.01284504	80.88809313	120.6170832	12.07084691	7.097306927	10.13716905	96.83934045	9.768440962	3.301127424	1.04E-18	7.29E-18	-	4	206210573	206213959	+	2873	-	- && - && -	-	100	90	134	11	6	10	1.87532637	1.70761763	2.542844161	0.260832667	0.153877832	0.219317438
novel.4506	43.61629407	46.7353427	27.90395208	0	5.91442244	6.082301432	39.41852962	3.998907957	3.299052726	3.60E-08	1.40E-07	-	scaf_177	13931	17573	+	2571	-	- && - && -	-	49	52	31	0	5	6	1.026848776	1.102516286	0.657370468	0	0.143294117	0.147047608
Zm00001eb118350	97.02400109	97.96446835	93.61325858	8.778797749	4.731537952	15.20575358	96.20057601	9.57202976	3.298995471	4.24E-19	3.03E-18	-	2	243066407	243070332	-	3572	protein_coding	- && Q69L87.1 RecName: Full=Potassium transporter 22; AltName: Full=OsHAK22 && PF02705:K+ potassium transporter	K_trans	109	109	104	8	4	15	1.644097368	1.663408032	1.587349143	0.152575028	0.082510454	0.264599244
Zm00001eb056060	4.450642252	8.088809313	9.001274863	2.194699437	0	0	7.180242143	0.731566479	3.296819603	0.02140354	0.04044228	-	1	278969319	278970357	+	1039	protein_coding	- && - && -	-	5	9	10	2	0	0	0.259278761	0.472183393	0.52472895	0.131135226	0	0
novel.3439	234.9939109	213.9040685	247.5350587	27.43374297	18.92615181	24.32920573	232.1443461	23.5630335	3.294197111	9.41E-45	1.32E-43	-	7	60914652	60917770	+	1308	-	- && - && -	-	264	238	275	25	16	24	10.87448427	9.918659	11.46239902	1.302078557	0.901306851	1.156144954
novel.2067	38.27552337	33.25399384	36.00509945	3.292049156	4.731537952	3.041150716	35.84487222	3.688245941	3.293633516	3.60E-08	1.40E-07	-	4	166988714	166991459	+	2746	-	- && Q6AVI0.1 RecName: Full=Zinc finger BED domain-containing protein RICESLEEPER 2; AltName: Full=Transposase-like protein RICESLEEPER 2 && PF14372:Domain of unknown function (DUF4413)|PF05699:hAT family C-terminal dimerisation region	hATC	43	37	40	3	4	3	0.843685158	0.734488394	0.794163698	0.074426165	0.107329694	0.068838201
Zm00001eb061060	3672.669986	3662.433106	3784.135953	359.9307077	344.219386	426.7748172	3706.413015	376.9749703	3.291920191	0	0	-	1	295711776	295713799	+	2024	protein_coding	- && P23444.2 RecName: Full=Histone H1 && PF00538:linker histone H1 and H5 family	-	4126	4075	4204	328	291	421	109.8325842	109.7490707	113.2407591	11.03997926	10.59358399	13.10630825
novel.3853	543.8684832	552.7353031	549.9778942	62.54893396	56.77845542	49.67212836	548.8605601	56.33317258	3.288124943	3.99E-105	1.24E-103	-	8	78832834	78835624	+	1744	-	- && - && -	-	611	615	611	57	48	49	18.87588036	19.22261119	19.1005249	2.226554332	2.027940414	1.770346961
Zm00001eb259820	96.13387264	127.6234358	140.4198879	17.5575955	11.82884488	8.109735243	121.3923988	12.49872521	3.288117488	1.44E-22	1.17E-21	-	6	4592044	4592337	+	294	protein_coding	- && - && -	-	108	142	156	16	10	8	19.79196487	26.32841777	28.92862825	3.707469393	2.506184865	1.714555102
Zm00001eb089890	395.217032	342.4262609	414.0586437	43.89398875	31.93788117	41.56239312	383.9006455	39.13142101	3.287760002	3.78E-70	7.92E-69	-	2	119086309	119086701	+	393	protein_coding	- && - && -	-	444	381	460	40	27	41	60.86994455	52.84649299	63.81398325	6.933816804	5.062110804	6.57355191
Zm00001eb331740	51.62745012	39.54528998	59.4084141	1.097349719	10.64596039	4.054867621	50.19371807	5.266059244	3.285260062	4.90E-10	2.19E-09	-	7	184185527	184189547	-	2837	protein_coding	- && - && PF04782:Protein of unknown function (DUF632)|PF04783:Protein of unknown function (DUF630)	-	58	44	66	1	9	4	1.101491485	0.845428895	1.268338491	0.024012954	0.233745687	0.088840183
novel.851	577.6933643	663.2823637	598.5847784	75.71713059	52.04691747	60.82301432	613.1868355	62.86235413	3.282471742	3.15E-109	1.01E-107	-	10	112080453	112086506	-	6054	-	- && Q7LHG5.2 RecName: Full=Transposon Ty3-I Gag-Pol polyprotein; AltName: Full=Gag3-Pol3; AltName: Full=Transposon Ty3-2 TYA-TYB polyprotein; Contains: RecName: Full=Capsid protein; Short=CA; AltName: Full=p24; Contains: RecName: Full=Spacer peptide p3; Contains: RecName: Full=Nucleocapsid protein p11; Short=NC; Contains: RecName: Full=Ty3 protease; Short=PR; AltName: Full=p16; Contains: RecName…	rve	649	738	665	69	44	60	5.775834847	6.645041411	5.988661989	0.776446607	0.535513832	0.624478692
Zm00001eb071090	956.8880842	1010.202408	847.0199646	108.6376221	76.88749171	102.3854074	938.0368188	95.97017377	3.282316257	8.30E-154	3.85E-152	-	2	10991728	11000682	+	2194	protein_coding	- && Q84ZW8.1 RecName: Full=Acyclic sesquiterpene synthase; AltName: Full=(3R,6E)-nerolidol synthase; AltName: Full=Beta-farnesene synthase; AltName: Full=Farnesyl diphosphatase; AltName: Full=Terpene synthase 1 && PF03936:Terpene synthase family, metal binding domain|PF01397:Terpene synthase, N-terminal domain	-	1075	1124	941	99	65	101	26.39880861	27.92630228	23.38318	3.073997384	2.182916717	2.900638059
novel.1281	2214.639585	2115.673014	2330.430062	241.4169381	201.0903629	240.2509066	2220.247553	227.5860692	3.281818535	0	0	-	2	90988950	90994073	-	2984	-	- && - && -	-	2488	2354	2589	220	170	237	44.92251306	43.00227045	47.30246841	5.022602219	4.197691674	5.004472622
Zm00001eb120000	4.450642252	9.886322494	7.201019891	1.097349719	1.182884488	0	7.179328212	0.760078069	3.28123087	0.019384689	0.036957368	-	3	3515127	3516032	-	906	protein_coding	- && - && -	-	5	11	8	1	1	0	0.297340655	0.66183272	0.481406957	0.075192881	0.081326529	0
Zm00001eb089920	200.2789013	204.017746	191.7271546	21.94699437	22.47480527	17.23318739	198.6746006	20.55166234	3.280469485	3.48E-39	4.41E-38	-	2	119391341	119394028	+	1454	misc_non_coding	- && - && -	-	225	227	213	20	19	17	8.337399233	8.510306415	7.98667054	0.937066714	0.962830031	0.736704471
Zm00001eb263790	208.2900574	159.0799165	206.1291944	15.36289606	21.29192078	22.30177192	191.1663894	19.65219625	3.280462937	1.86E-35	2.16E-34	-	6	22871642	22872028	+	387	protein_coding	- && - && -	-	234	177	229	14	18	22	32.5774719	24.93136448	32.26079682	2.464461244	3.427062095	3.58195814
novel.1512	534.9671987	562.6216256	575.1814638	44.99133847	50.86403298	75.015051	557.590096	56.95680748	3.279506376	2.88E-99	8.42E-98	-	3	75449272	75460278	+	5521	-	- && - && -	-	601	626	639	41	43	74	5.865016136	6.180737975	6.310062832	0.5059074	0.573866855	0.844544938
Zm00001eb102260	129.0686253	230.0816871	117.9167007	16.46024578	15.37749834	17.23318739	159.0223377	16.35697717	3.2784838	1.53E-24	1.33E-23	-	2	197344563	197347240	-	2234	protein_coding	- && Q9SRT2.1 RecName: Full=Transcription factor bHLH62; AltName: Full=Basic helix-loop-helix protein 62; Short=AtbHLH62; Short=bHLH 62; AltName: Full=Transcription factor EN 85; AltName: Full=bHLH transcription factor bHLH062 && PF00010:Helix-loop-helix DNA-binding domain	HLH	145	256	131	15	13	17	3.497013588	6.246554638	3.196971021	0.457417749	0.428766274	0.479484467
Zm00001eb148280	72.10040448	86.28063268	117.0165732	10.97349719	8.280191415	9.123452148	91.79920346	9.459046917	3.276290338	1.49E-17	1.00E-16	-	3	185772513	185775910	+	2156	protein_coding	- && Q5N9X2.1 RecName: Full=Laccase-4; AltName: Full=Benzenediol:oxygen oxidoreductase 4; AltName: Full=Diphenol oxidase 4; AltName: Full=Urishiol oxidase 4; Flags: Precursor && PF00394:Multicopper oxidase|PF07732:Multicopper oxidase|PF07731:Multicopper oxidase	-	81	96	130	10	7	9	2.024178226	2.427203687	3.28734412	0.315977505	0.239226737	0.26302834
Zm00001eb055000	20.47295436	3.595026362	7.201019891	1.097349719	0	2.027433811	10.4230002	1.04159451	3.276170695	0.006821241	0.014245087	-	1	274488214	274488963	-	480	protein_coding	- && Q8RX55.1 RecName: Full=Hydroxyproline O-galactosyltransferase GALT5; Short=AtGALT5; AltName: Full=Beta-1,3-galactosyltransferase 18 && PF00337:Galactoside-binding lectin	-	23	4	8	1	0	2	2.581660233	0.454257912	0.908655631	0.141926563	0	0.26254125
Zm00001eb074370	147.7613228	146.4973242	129.618358	19.75229494	14.19461385	10.13716905	141.292335	14.69469261	3.273543482	1.62E-27	1.53E-26	-	2	20057564	20059103	-	1540	protein_coding	- && Q6JAH0.1 RecName: Full=Putative cis-zeatin O-glucosyltransferase && PF00201:UDP-glucoronosyl and UDP-glucosyl transferase	UDPGT	166	163	144	18	12	10	5.807642218	5.76966543	5.097912112	0.796263313	0.574144169	0.409155195
Zm00001eb326110	5.340770702	19.77264499	48.60688426	0	3.548653464	4.054867621	24.57343332	2.534507028	3.271711334	0.000137027	0.000372701	-	7	171117183	171117951	-	297	protein_coding	- && Q2R3K3.1 RecName: Full=Long chain base biosynthesis protein 2a && -	-	6	22	54	0	3	4	1.088447002	4.037848108	9.912606884	0	0.74426096	0.848618182
novel.2610	163.7836349	173.4600219	180.9256248	15.36289606	21.29192078	17.23318739	172.7230939	17.96266808	3.271549404	4.71E-34	5.29E-33	-	5	156966518	156971685	+	5168	-	- && - && -	-	184	193	201	14	18	17	1.918261473	2.035722377	2.120430904	0.184548472	0.256631778	0.207269408
Zm00001eb050930	61.41886308	48.53285588	69.30981645	7.681448031	4.731537952	6.082301432	59.75384514	6.165095805	3.271092432	1.99E-12	1.03E-11	-	1	259400770	259407124	+	2236	protein_coding	- && Q8W4K5.1 RecName: Full=VAN3-binding protein; AltName: Full=Protein FORKED 1 && PF08458:Plant pleckstrin homology-like region|PF05703:Auxin canalisation	-	69	54	77	7	4	6	1.662607663	1.316454057	1.877454837	0.213270685	0.131810081	0.169078444
Zm00001eb358270	775.3018803	837.6411422	809.2146102	77.91183003	68.6073003	103.3991243	807.3858776	83.30608489	3.265384106	1.69E-142	7.19E-141	-	8	147703823	147710370	-	2707	protein_coding	- && Q54V77.1 RecName: Full=CTP synthase; AltName: Full=CTP synthetase; AltName: Full=UTP--ammonia ligase && PF06418:CTP synthase N-terminus|PF00117:Glutamine amidotransferase class-I	CTP_synth_N	871	932	899	71	58	102	17.33574003	18.76771514	18.10597885	1.786796179	1.578702044	2.374218619
Zm00001eb278280	75.66091828	47.63409929	67.50956148	4.389398875	11.82884488	4.054867621	63.60152635	6.757703792	3.265107932	1.96E-12	1.01E-11	-	6	118453897	118455522	-	1626	protein_coding	- && Q5SMM6.1 RecName: Full=Hydroxycinnamoyltransferase 4; Short=OsHCT4; AltName: Full=BAHD-like hydroxycinnamoyl transferase HCT4; AltName: Full=Glycerol hydroxycinnamoyl transferase && PF02458:Transferase family	-	85	53	75	4	10	4	2.816507233	1.776802166	2.514729606	0.167588561	0.453147817	0.155005904
Zm00001eb165610	1223.036491	1205.232588	1294.383325	144.8501629	128.9344092	114.5500103	1240.884135	129.4448608	3.264141379	3.70E-222	2.59E-220	-	4	4106275	4108968	+	1764	protein_coding	- && P42390.2 RecName: Full=Indole-3-glycerol phosphate lyase, chloroplastic; AltName: Full=Benzoxazineless 1; AltName: Full=Indole synthase; AltName: Full=Tryptophan synthase alpha chain; Flags: Precursor && PF00290:Tryptophan synthase alpha chain	-	1374	1341	1438	132	109	113	41.96629589	41.43944627	44.44376862	5.097770415	4.552902505	4.03634847
novel.4085	666.7062094	824.1597934	745.3055587	87.78797749	70.97306927	74.00133409	745.3905205	77.58746029	3.263148029	1.00E-124	3.71E-123	-	8	126426668	126430533	-	2142	-	- && - && -	-	749	917	828	80	60	73	18.83973708	23.33638686	21.07470203	2.54434174	2.063916948	2.147396219
Zm00001eb124910	2.670385351	11.68383567	7.201019891	0	2.365768976	0	7.185080306	0.788589659	3.262381155	0.024884004	0.046361376	-	3	20426047	20427277	+	1231	protein_coding	- && - && PF13947:Wall-associated receptor kinase galacturonan-binding|PF14380:Wall-associated receptor kinase C-terminal	-	3	13	8	0	2	0	0.131303314	0.575663967	0.354309263	0	0.119710536	0
novel.2378	2.670385351	11.68383567	7.201019891	0	2.365768976	0	7.185080306	0.788589659	3.262381155	0.024884004	0.046361376	-	4	172450988	172453574	-	539	-	- && - && -	-	3	13	8	0	2	0	0.299878256	1.31473533	0.809192399	0	0.273401985	0
Zm00001eb232610	41.83603717	24.26642794	27.90395208	5.486748593	1.182884488	3.041150716	31.3354724	3.236927932	3.260875536	6.39E-07	2.24E-06	-	5	83791789	83797275	+	2264	protein_coding	- && Q8W486.1 RecName: Full=Uncharacterized protein At1g04910 && PF10250:GDP-fucose protein O-fucosyltransferase	-	47	27	31	5	1	3	1.118494678	0.650086411	0.746510368	0.150452187	0.03254498	0.083493684
Zm00001eb421270	187.817103	128.5221924	133.218868	19.75229494	11.82884488	15.20575358	149.8527211	15.59563113	3.25915165	6.42E-27	5.96E-26	-	10	112969967	112978011	-	2962	protein_coding	- && Q9LDN1.1 RecName: Full=Putative cysteine-rich receptor-like protein kinase 33; Short=Cysteine-rich RLK33; Flags: Precursor && PF01657:Salt stress response/antifungal|PF00069:Protein kinase domain	Pkinase	211	143	148	18	10	15	3.838043454	2.631689998	2.724126267	0.413992404	0.248757039	0.319091323
Zm00001eb299760	23470.01685	22320.61992	22958.65167	2386.735638	2430.827623	2369.056408	22916.42948	2395.53989	3.258386529	0	0	-	7	4959484	4961247	-	1634	protein_coding	- && Q00434.1 RecName: Full=Oxygen-evolving enhancer protein 2, chloroplastic; Short=OEE2; AltName: Full=23 kDa subunit of oxygen evolving system of photosystem II; AltName: Full=23 kDa thylakoid membrane protein; AltName: Full=OEC 23 kDa subunit; Flags: Precursor && PF01789:PsbP	-	26367	24835	25506	2175	2055	2337	869.4030379	828.506383	851.0221735	90.68012941	92.66595532	90.11881048
Zm00001eb316950	56.96822083	73.69804041	36.90522694	4.389398875	7.097306927	6.082301432	55.85716273	5.856335745	3.258034057	4.97E-11	2.37E-10	-	7	139269670	139277367	-	1529	protein_coding	- && Q9S9N9.1 RecName: Full=Cinnamoyl-CoA reductase 1; Short=AtCCR1; AltName: Full=Protein IRREGULAR XYLEM 4 && -	-	64	82	41	4	6	6	2.255199544	2.923412594	1.461931231	0.178220406	0.289137351	0.247259254
Zm00001eb427910	145.9810659	162.6749429	203.4288119	18.65494522	20.10903629	15.20575358	170.6949402	17.9899117	3.253443447	1.67E-31	1.76E-30	-	10	137066429	137070290	+	2927	protein_coding	- && Q0DCT8.1 RecName: Full=Protein kinase G11A && PF00069:Protein kinase domain	Pkinase	164	181	226	17	17	15	3.018794931	3.370851333	4.209555981	0.395668176	0.427943695	0.322906901
novel.1535	19.58282591	19.77264499	13.5019123	2.194699437	3.548653464	0	17.61912773	1.914450967	3.252900431	0.000198247	0.000527475	-	3	98840394	98939833	+	907	-	- && - && -	-	22	22	15	2	3	0	1.306856433	1.322206051	0.901642853	0.150219956	0.24371059	0
Zm00001eb422730	154.8823504	187.8401274	146.7207803	14.26554634	17.74326732	19.2606212	163.1477527	17.08981162	3.252281005	4.70E-31	4.87E-30	-	10	120263685	120264149	-	465	protein_coding	- && - && -	-	174	209	163	13	15	19	20.16084737	24.5006203	19.11107972	1.904562906	2.376833388	2.574598065
novel.1487	45.39655097	52.12788224	49.50701175	5.486748593	9.463075903	1.013716905	49.01048165	5.321180467	3.246793357	4.03E-10	1.82E-09	-	3	57082524	57094202	+	677	-	- && - && -	-	51	58	55	5	8	1	4.058765815	4.670066571	4.429192884	0.503137002	0.870686382	0.09307223
Zm00001eb147480	1201.673408	1214.220154	1198.969812	106.4429227	141.9461385	133.8106315	1204.954458	127.3998976	3.243095939	2.82E-218	1.94E-216	-	3	183018093	183024610	-	2681	protein_coding	- && Q5N892.2 RecName: Full=Auxin transporter-like protein 1 && PF01490:Transmembrane amino acid transporter protein	Aa_trans	1350	1351	1332	97	120	132	27.12997796	27.46896409	27.08681762	2.464789541	3.297956063	3.102315107
Zm00001eb133460	28.48411041	17.07637522	27.00382459	5.486748593	1.182884488	1.013716905	24.18810341	2.561116662	3.242667271	1.47E-05	4.46E-05	-	3	99729342	99729689	-	348	protein_coding	- && - && -	-	32	19	30	5	1	1	4.954310492	2.976172528	4.699942919	0.978803881	0.211729411	0.181062931
Zm00001eb086920	107.7055425	140.2060281	115.2163183	13.16819662	16.56038283	9.123452148	121.0426296	12.9506772	3.240177003	2.82E-23	2.34E-22	-	2	89685424	89685768	-	243	protein_coding	- && - && -	-	121	156	128	12	14	9	26.82820296	34.9946836	28.71800513	3.36418519	4.245043994	2.3337
Zm00001eb132210	348.9303526	337.932478	378.9536717	34.01784128	47.31537952	32.43894097	355.2721674	37.92405392	3.238504349	3.68E-66	7.30E-65	-	3	78628820	78629298	+	300	protein_coding	- && - && -	-	392	376	421	31	40	32	70.40075209	68.32038999	76.50880413	7.03955751	9.824244671	6.721056001
Zm00001eb175650	7.121027603	6.291296133	7.201019891	0	1.182884488	1.013716905	6.871114542	0.732200464	3.235188809	0.021781123	0.041082922	-	4	51353869	51355054	+	1186	protein_coding	- && - && -	-	8	7	8	0	1	1	0.363427498	0.321734103	0.367752701	0	0.062126336	0.053128078
novel.2632	23.14333971	26.06394112	23.40331464	5.486748593	2.365768976	0	24.20353183	2.617505856	3.234554678	1.33E-05	4.08E-05	-	5	176980023	176980675	+	556	-	- && - && -	-	26	29	26	5	2	0	2.51948074	2.843197004	2.54946544	0.612632645	0.265042572	0
Zm00001eb008020	15.13218366	9.886322494	16.20229475	2.194699437	1.182884488	1.013716905	13.74026697	1.463766944	3.234439604	0.0009364	0.002260932	-	1	23784908	23785456	-	549	misc_non_coding	- && - && -	-	17	11	18	2	1	1	1.66835729	1.092204816	1.787519274	0.248177596	0.134210993	0.114772131
novel.2619	116.606827	142.0035413	124.2175931	9.876147468	22.47480527	9.123452148	127.6093205	13.82480163	3.232177828	8.79E-24	7.43E-23	-	5	160739617	160740303	+	562	-	- && - && -	-	131	158	138	9	19	9	12.5587804	15.32514238	13.38731072	1.090965749	2.491022893	1.009055338
Zm00001eb185470	35.60513802	20.67140158	46.80662929	0	7.097306927	4.054867621	34.36105629	3.717391516	3.22813267	6.39E-07	2.24E-06	-	4	150511544	150516516	+	2232	protein_coding	- && Q0WPR4.2 RecName: Full=Serine carboxypeptidase-like 34; Flags: Precursor && PF00450:Serine carboxypeptidase	Peptidase_S10	40	23	52	0	6	4	0.965557824	0.561716773	1.270163785	0	0.198069449	0.112920968
Zm00001eb299990	11201.37642	10466.91925	11016.66031	1097.349719	1207.725062	1189.08993	10894.98533	1164.72157	3.225898514	0	0	-	7	5295774	5296552	+	688	protein_coding	- && P36886.1 RecName: Full=Photosystem I reaction center subunit psaK, chloroplastic; AltName: Full=Light-harvesting complex I 7 kDa protein; AltName: Full=PSI-K; AltName: Full=Photosystem I subunit X; Flags: Precursor && PF01241:Photosystem I psaG / psaK	-	12584	11646	12239	1000	1021	1173	985.4685248	922.7245893	969.8578141	99.01853212	109.3447	107.4282162
Zm00001eb228900	24.92359661	18.8738884	28.80407956	3.292049156	4.731537952	0	24.20052152	2.674529036	3.225732474	1.42E-05	4.33E-05	-	5	67066505	67068190	-	1599	protein_coding	- && - && PF00098:Zinc knuckle|PF07962:Replication Fork Protection Component Swi3	zf-CCHC	28	21	32	3	4	0	0.943456876	0.715903651	1.091068675	0.12781379	0.184319787	0
Zm00001eb311100	8.901284504	8.987565904	12.60178481	0	1.182884488	2.027433811	10.16354507	1.0701061	3.225588789	0.005069382	0.010813004	-	7	103974556	103975822	+	1150	protein_coding	- && O65657.1 RecName: Full=Heavy metal-associated isoprenylated plant protein 23; Short=AtHIP23; Flags: Precursor && PF00403:Heavy-metal-associated domain	HMA	10	10	14	0	1	2	0.468505449	0.474008256	0.663713678	0	0.064071161	0.109582435
Zm00001eb173310	20.47295436	2.696269771	8.101147377	1.097349719	2.365768976	0	10.42345717	1.154372898	3.225541024	0.007898911	0.016288804	-	4	38503812	38504392	+	581	misc_non_coding	- && - && -	-	23	3	9	1	2	0	2.132869039	0.281467897	0.844533633	0.117254303	0.253637986	0
Zm00001eb019240	89.01284504	54.82415201	81.01147377	7.681448031	8.280191415	8.109735243	74.94949027	8.023791563	3.224235339	1.17E-14	6.81E-14	-	1	69007071	69011416	+	2714	protein_coding	- && Q9FX08.1 RecName: Full=Probable protein phosphatase 2C 12; Short=AtPP2C12 && PF00481:Protein phosphatase 2C	PP2C	100	61	90	7	7	8	1.985192579	1.225190832	1.807936775	0.175708641	0.190041579	0.18573294
Zm00001eb108970	211.8505712	234.5754701	156.6221826	17.5575955	27.20634322	20.27433811	201.0160746	21.67942561	3.221066012	1.33E-34	1.52E-33	-	2	217671689	217678272	-	2418	protein_coding	- && - && PF12697:Alpha/beta hydrolase family	-	238	261	174	16	23	20	5.303140666	5.883936232	3.923227787	0.45078412	0.700861127	0.521173697
novel.3103	37.38539492	46.7353427	27.90395208	2.194699437	4.731537952	5.068584527	37.34156323	3.998273972	3.220539438	4.53E-08	1.75E-07	-	6	117297266	117300940	+	1194	-	- && - && -	-	42	52	31	2	4	5	1.895210483	2.374011199	1.415493697	0.114111809	0.246840318	0.263860553
novel.3895	226.9827549	201.3214762	241.2341663	14.26554634	44.94961054	13.17831977	223.1794658	24.13115888	3.219036352	1.98E-09	8.48E-09	-	8	121442271	121471028	+	6219	-	- && - && PF00665:Integrase core domain	rve	255	224	268	13	38	13	2.209185123	1.963410947	2.349442442	0.142405813	0.450218641	0.131713893
novel.4278	40.94590872	42.24155975	47.70675678	2.194699437	2.365768976	9.123452148	43.63140841	4.561306854	3.217884192	4.06E-09	1.70E-08	-	9	124421860	124430477	+	735	-	- && - && -	-	46	47	53	2	2	9	3.371964386	3.485734183	3.931326404	0.18537347	0.200494789	0.771549796
Zm00001eb405770	1146.485444	1233.094042	1173.766242	138.2660646	123.0199867	121.6460286	1184.448576	127.6440266	3.214391903	1.23E-214	8.27E-213	-	10	2704293	2715986	+	6100	protein_coding	- && Q9LRR4.1 RecName: Full=Putative disease resistance RPP13-like protein 1 && PF00931:NB-ARC domain	NB-ARC	1288	1372	1304	126	104	120	11.37623394	12.26049552	11.65462567	1.407166969	1.256214892	1.239539017
novel.828	123.7278546	162.6749429	107.1151709	18.65494522	7.097306927	16.21947049	131.1726561	13.99057421	3.212526473	3.94E-23	3.26E-22	-	10	93537383	93539923	-	1556	-	- && - && -	-	139	181	119	17	6	16	4.813020307	6.34092664	4.16953805	0.744293542	0.284120187	0.64791671
Zm00001eb412030	9.791412954	22.46891476	8.101147377	1.097349719	1.182884488	2.027433811	13.45382503	1.435889339	3.21237157	0.001451233	0.00339067	-	10	43206004	43206868	-	865	misc_non_coding	- && - && -	-	11	25	9	1	1	2	0.685155367	1.575460967	0.567253226	0.078756937	0.085181312	0.14568763
Zm00001eb211050	68.53989068	73.69804041	80.11134628	10.97349719	7.097306927	6.082301432	74.11642579	8.051035182	3.206438778	3.81E-15	2.28E-14	-	5	1856705	1859880	-	2428	protein_coding	- && Q9LE20.1 RecName: Full=Protein DETOXIFICATION 54; Short=AtDTX54; AltName: Full=Multidrug and toxic compound extrusion protein 54; Short=MATE protein 54; AltName: Full=Protein NOVEL ION CARRIER 2; Short=Protein NIC2 && PF01554:MatE	MatE	77	82	89	10	6	6	1.70865558	1.840979348	1.998443604	0.280579696	0.182080317	0.155708155
Zm00001eb220700	1584.428642	1548.557605	1517.614942	187.6468019	125.3857557	189.5650613	1550.200396	167.5325396	3.205559554	2.95E-91	7.97E-90	-	5	24705518	24708047	-	2127	protein_coding	- && - && -	-	1780	1723	1686	171	106	187	45.08841812	44.15720071	43.21561055	5.476883999	3.671967331	5.539657406
Zm00001eb053360	163.7836349	192.3339103	228.6323815	25.23904353	17.74326732	20.27433811	194.9166422	21.08554965	3.205406018	4.66E-35	5.36E-34	-	1	268386934	268389350	+	1483	protein_coding	- && - && PF04982:HPP family	-	184	214	254	23	15	20	6.684811392	7.866043955	9.337769263	1.056553778	0.745264683	0.849762643
novel.2062	2380.203476	2266.664121	2344.832102	233.7354901	269.6976632	255.4566602	2330.566566	252.9632712	3.205124939	0	0	-	4	163908330	163911724	+	1098	-	- && - && -	-	2674	2522	2605	213	228	252	131.2113939	125.2063885	129.3468808	13.21545699	15.30005318	14.46128853
Zm00001eb206040	207343.8509	206469.554	211212.2143	22115.98623	22646.32352	23182.69191	208341.873	22648.33389	3.201441558	0	0	-	4	242141186	242145267	+	3563	protein_coding	- && Q8GSM2.1 RecName: Full=Lipoxygenase 2.3, chloroplastic; AltName: Full=LOX2:Hv:3; Flags: Precursor && PF00305:Lipoxygenase|PF01477:PLAT/LH2 domain	Lipoxygenase	232937	229728	234647	20154	19145	22869	3522.371365	3514.648161	3590.457219	385.3455553	395.9132	404.4270007
Zm00001eb382620	128.1784969	115.9396002	126.9179756	7.681448031	5.91442244	26.35663954	123.6786909	13.31750334	3.198834068	4.15E-08	1.61E-07	-	9	57865590	57866354	-	765	misc_non_coding	- && - && -	-	144	129	141	7	5	26	10.14176501	9.192042458	10.04866227	0.623363726	0.481580621	2.141512942
Zm00001eb179680	17262.26104	16708.78377	16335.51362	1764.538348	1818.093458	1918.966102	16768.85281	1833.865969	3.191885293	0	0	-	4	86380002	86381835	+	1764	protein_coding	- && Q9SQL2.1 RecName: Full=Chlorophyll a-b binding protein P4, chloroplastic; AltName: Full=LHCI type III CAB-P4; Flags: Precursor && PF00504:Chlorophyll A-B binding protein	-	19393	18591	18148	1608	1537	1893	592.3234179	574.4972004	560.8939589	62.10011233	64.2001023	67.61776685
Zm00001eb018660	26.70385351	31.45648066	21.60305967	5.486748593	1.182884488	2.027433811	26.58779795	2.899022297	3.190417824	4.47E-06	1.44E-05	-	1	66575008	66577094	-	1525	protein_coding	- && A8QW53.1 RecName: Full=5-pentadecatrienyl resorcinol O-methyltransferase; AltName: Full=O-methyltransferase 3; Short=SbOMT3 && PF08100:Dimerisation domain|PF00891:O-methyltransferase	-	30	35	24	5	1	2	1.059897572	1.251070971	0.858009252	0.223359836	0.048315957	0.082635934
Zm00001eb051960	89.01284504	65.6092311	105.3149159	14.26554634	8.280191415	6.082301432	86.64566401	9.54267973	3.189262919	4.15E-16	2.61E-15	-	1	263181734	263182979	-	1246	misc_non_coding	- && Q9LN68.1 RecName: Full=Probable galacturonosyltransferase-like 1; AltName: Full=Protein GAOLAOZHUANGREN 1; AltName: Full=Protein PARVUS && PF01501:Glycosyl transferase family 8	Glyco_transf_8	100	73	117	13	7	6	4.324087207	3.193659158	5.119392079	0.710771871	0.413942893	0.303418459
Zm00001eb390970	60.52873463	49.43161247	29.70420705	4.389398875	5.91442244	5.068584527	46.55485138	5.12413528	3.188031426	2.21E-09	9.43E-09	-	9	120135205	120139453	+	2887	protein_coding	- && - && PF04783:Protein of unknown function (DUF630)|PF04782:Protein of unknown function (DUF632)	-	68	55	33	4	5	5	1.269037966	1.038483623	0.623186058	0.094388292	0.12760969	0.109126948
Zm00001eb069080	368.5131785	372.0852284	353.7501021	41.69928931	39.0351881	39.53495931	364.7828363	40.08981224	3.185447369	7.73E-70	1.61E-68	-	2	6759772	6761340	-	1569	protein_coding	- && O22227.1 RecName: Full=Protein MIZU-KUSSEI 1 && PF04759:Protein of unknown function, DUF617	-	414	414	393	38	33	39	14.21640817	14.38338628	13.65589533	1.649930213	1.549713548	1.566211664
novel.1142	335.5784258	339.7299912	322.2456401	46.08868818	42.58384156	22.30177192	332.518019	36.99143389	3.183222831	5.91E-59	1.04E-57	-	2	221083129	221105159	+	12949	-	- && - && -	-	377	378	358	42	36	22	1.568619486	1.591253293	1.507291911	0.220962198	0.20484563	0.107052112
Zm00001eb386950	107.7055425	94.36944199	64.80917902	7.681448031	8.280191415	13.17831977	88.96138784	9.713319739	3.181971902	1.69E-16	1.08E-15	-	9	99240000	99240355	+	356	misc_non_coding	- && - && -	-	121	105	72	7	7	13	18.31250932	16.07766768	11.02638294	1.339531603	1.448800127	2.300923315
Zm00001eb309110	174.4651763	137.5097583	153.0216727	16.46024578	14.19461385	20.27433811	154.9988691	16.97639925	3.180961646	2.33E-29	2.32E-28	-	7	85126003	85129293	+	1750	protein_coding	- && Q9SU13.1 RecName: Full=Fasciclin-like arabinogalactan protein 2; Flags: Precursor && PF02469:Fasciclin domain	-	196	153	170	15	12	20	6.034350179	4.765814439	5.29616425	0.583926429	0.505246869	0.720113143
Zm00001eb019390	9.791412954	18.8738884	10.80152984	3.292049156	0	1.013716905	13.1556104	1.435255354	3.17939195	0.001709497	0.003953746	-	1	70047964	70049778	-	1815	protein_coding	- && Q9SMZ3.2 RecName: Full=F-box only protein 13 && PF00646:F-box domain	F-box	11	21	12	3	0	1	0.326534101	0.6307052	0.360458432	0.112602893	0	0.034716198
novel.796	1134.913774	1146.813409	1253.877588	114.1243707	144.3119075	132.7969146	1178.534924	130.4110643	3.178019361	2.90E-202	1.81E-200	-	10	49427403	49451594	-	8745	-	- && - && -	-	1275	1276	1393	104	122	131	7.855301476	7.953798915	8.684441126	0.810174272	1.027922684	0.943887582
Zm00001eb431800	4930.421487	4941.363734	4764.374785	490.5153242	553.5899403	573.7637684	4878.720002	539.2896777	3.176385158	0	0	-	10	146769920	146774956	-	3087	protein_coding	- && P0C587.1 RecName: Full=Glutamyl-tRNA reductase, chloroplastic; Short=GluTR; Flags: Precursor && PF00745:Glutamyl-tRNAGlu reductase, dimerisation domain|PF01488:Shikimate / quinate 5-dehydrogenase|PF05201:Glutamyl-tRNAGlu reductase, N-terminal domain	-	5539	5498	5293	447	468	566	96.67345099	97.08493688	93.479383	9.864516778	11.17042397	11.55283557
Zm00001eb353520	806.4563761	814.2734709	842.5193272	74.61978087	113.5569108	86.16593696	821.0830581	91.44754289	3.174336459	1.45E-143	6.24E-142	-	8	127662630	127665762	-	968	protein_coding	- && Q6F303.1 RecName: Full=Pseudo histidine-containing phosphotransfer protein 5; AltName: Full=OsHpt5 && -	-	906	906	936	68	96	85	50.42725485	51.01954567	52.7170457	4.785622941	7.307289425	5.532894113
Zm00001eb100710	212.7406996	284.9058391	202.5286844	14.26554634	37.85230361	26.35663954	233.3917411	26.15816317	3.167662755	1.06E-36	1.27E-35	-	2	191081820	191082689	-	870	protein_coding	- && - && -	-	239	317	225	13	32	26	14.80100259	19.86203561	14.09982876	1.017956036	2.710136461	1.883054483
Zm00001eb260850	39.16565182	43.14031634	46.80662929	3.292049156	9.463075903	2.027433811	43.03753248	4.927519623	3.167124364	5.65E-09	2.34E-08	-	6	9586169	9588927	+	1969	protein_coding	- && Q84WP6.2 RecName: Full=NAC domain-containing protein 43; Short=ANAC043; AltName: Full=Protein EMBRYO DEFECTIVE 2301; AltName: Full=Protein NAC SECONDARY WALL THICKENING PROMOTING FACTOR 1 && PF02365:No apical meristem (NAM) protein	NAM	44	48	52	3	8	2	1.203980483	1.328860119	1.439819994	0.103795963	0.299367537	0.06400193
Zm00001eb028990	330.2376551	364.8951757	352.8499746	39.50458987	30.75499669	45.61726074	349.3276018	38.62561577	3.166345424	1.03E-64	2.00E-63	-	1	155293099	155293977	-	879	protein_coding	- && - && -	-	371	406	392	36	26	45	22.7403697	25.17798121	24.31351586	2.790092154	2.179439944	3.225762799
Zm00001eb135060	15.13218366	11.68383567	12.60178481	3.292049156	1.182884488	0	13.13926805	1.491644548	3.161302364	0.001551613	0.003611282	-	3	115097300	115111222	-	9255	protein_coding	- && B9GE13.1 RecName: Full=Kinesin-like protein KIN-12F && PF12711:Kinesin motor|PF00225:Kinesin motor domain	Kinesin	17	13	14	3	1	0	0.098965765	0.076568595	0.082471176	0.022082577	0.0079613	0
Zm00001eb396680	121.9475977	100.6607381	119.7169557	10.97349719	14.19461385	13.17831977	114.1084305	12.7821436	3.160279712	2.57E-22	2.06E-21	-	9	143008937	143015079	+	4771	protein_coding	- && Q5XPJ9.1 RecName: Full=Protein SCAR2; Short=AtSCAR2; AltName: Full=Protein DISTORTED 3; AltName: Full=Protein IRREGULAR TRICHOME BRANCH 1; AltName: Full=Protein WAVE4 && -	-	137	112	133	10	12	13	1.547118705	1.279653393	1.519822246	0.142789248	0.185324255	0.171689101
Zm00001eb302950	72.99053293	54.82415201	67.50956148	10.97349719	5.91442244	5.068584527	65.10808214	7.318834718	3.157002598	4.67E-13	2.51E-12	-	7	18007891	18011829	+	1956	protein_coding	- && - && PF14365:Domain of unknown function (DUF4409)|PF03080:Domain of unknown function (DUF239)	-	82	61	75	10	5	5	2.258694469	1.699983598	2.090465409	0.348286043	0.188348249	0.161068252
Zm00001eb239330	464.6470511	541.0514674	539.1763643	69.13303228	47.31537952	56.7681467	514.9582943	57.73885283	3.152645631	4.08E-89	1.08E-87	-	5	152817349	152820818	+	2145	protein_coding	- && - && -	-	522	602	599	63	40	56	13.11160004	15.29864409	15.2247475	2.000866786	1.374020234	1.645013707
Zm00001eb404120	1253.300858	1184.561186	1242.175931	124.0005182	140.7632541	149.0163851	1226.679325	137.9267191	3.151044146	4.87E-219	3.36E-217	-	9	160855897	160858205	-	1729	protein_coding	- && - && PF07876:Stress responsive A/B Barrel Domain	-	1408	1318	1380	113	119	147	43.87530494	41.55317027	43.51456695	4.452340521	5.071219415	5.357117005
novel.2017	245.6754523	23.36767135	96.31364104	8.778797749	14.19461385	18.2469043	121.7855882	13.7401053	3.146625904	0.000756895	0.0018546	-	4	123253196	123258861	+	1299	-	- && - && -	-	276	26	107	8	12	18	11.44754653	1.091058265	4.490815359	0.419551964	0.680663603	0.873116397
novel.3877	12.46179831	13.48134886	12.60178481	1.097349719	1.182884488	2.027433811	12.84831066	1.435889339	3.145568323	0.001425652	0.003333925	-	8	102002967	102013590	+	2119	-	- && - && -	-	14	15	14	1	1	2	0.355966858	0.385872696	0.36020327	0.032149481	0.034771984	0.059471354
novel.643	21.36308281	32.35523725	42.30599186	3.292049156	2.365768976	5.068584527	32.00810397	3.575467553	3.142039362	6.81E-07	2.38E-06	-	10	39755767	39768564	+	1775	-	- && - && -	-	24	36	47	3	2	5	0.728492979	1.105574186	1.443610636	0.115140423	0.083021786	0.177492676
Zm00001eb279680	125.5081115	97.96446835	125.1177206	17.5575955	14.19461385	8.109735243	116.1967668	13.28731487	3.141193265	1.04E-21	8.17E-21	-	6	123833803	123841105	+	3264	protein_coding	- && Q6PF45.1 RecName: Full=Vesicular inhibitory amino acid transporter; AltName: Full=GABA and glycine transporter; AltName: Full=Solute carrier family 32 member 1; AltName: Full=Vesicular GABA transporter; Short=xVIAAT && PF01490:Transmembrane amino acid transporter protein	Aa_trans	141	109	139	16	12	8	2.327455836	1.82037178	2.321748763	0.333944853	0.270889099	0.154436029
Zm00001eb344930	10.6815414	5.392539542	12.60178481	2.194699437	0	1.013716905	9.558621919	1.069472114	3.13704768	0.007945813	0.016376787	-	8	77210027	77212524	+	2406	protein_coding	- && P25848.3 RecName: Full=Light-sensor Protein kinase; Includes: RecName: Full=Phytochrome; Includes: RecName: Full=Protein kinase && PF07714:Protein tyrosine kinase|PF06760:Protein of unknown function (DUF1221)	Pkinase_Tyr	12	6	14	2	0	1	0.268718836	0.13593753	0.31723638	0.056629052	0	0.026188653
Zm00001eb145930	123.7278546	118.6358699	115.2163183	13.16819662	18.92615181	9.123452148	119.1933476	13.73926686	3.13660431	5.33E-23	4.39E-22	-	3	177191135	177193398	+	1623	misc_non_coding	- && - && -	-	139	132	128	12	16	9	4.614331237	4.433422877	4.299738291	0.50369501	0.726376685	0.349407948
novel.3478	42.72616562	46.7353427	64.80917902	12.07084691	3.548653464	2.027433811	51.42356245	5.882311393	3.135490607	9.25E-10	4.06E-09	-	7	91403064	91403943	+	880	-	- && - && -	-	48	52	72	11	3	2	2.938806905	3.221101559	4.460673098	0.851559376	0.251188074	0.143204318
Zm00001eb296400	108.5956709	101.5594947	77.41096383	10.97349719	9.463075903	12.16460286	95.8553765	10.86705865	3.134364834	2.03E-18	1.41E-17	-	6	176857650	176858850	+	988	protein_coding	- && - && -	-	122	113	86	10	8	12	6.652967049	6.234551912	4.745610381	0.689521762	0.596614049	0.765302429
novel.2082	0.89012845	34.15275043	3.600509945	1.097349719	2.365768976	1.013716905	12.88112961	1.492278533	3.127505322	0.008919388	0.018184588	-	4	170918761	170919722	+	865	-	- && - && -	-	1	38	4	1	2	1	0.062286852	2.39470067	0.252112545	0.078756937	0.170362624	0.072843815
Zm00001eb087580	6.230899153	10.78507908	11.70165732	3.292049156	0	0	9.572545187	1.097349719	3.12658792	0.009361005	0.01899726	-	2	100043870	100044259	+	390	protein_coding	- && - && -	-	7	12	13	3	0	0	0.967043298	1.677259983	1.817311262	0.524036539	0	0
Zm00001eb123640	60.52873463	73.69804041	55.80790415	13.16819662	2.365768976	6.082301432	63.34489306	7.205422344	3.123577792	3.92E-12	2.00E-11	-	3	15015008	15016149	+	1142	misc_non_coding	- && Q8LEJ6.2 RecName: Full=Fasciclin-like arabinogalactan protein 11; Flags: Precursor && PF02469:Fasciclin domain	-	68	82	62	12	2	6	3.208154649	3.914096196	2.959894	0.715846761	0.129039991	0.331050263
Zm00001eb208720	8.901284504	18.8738884	9.90140235	0	1.182884488	3.041150716	12.55885842	1.408011735	3.122627623	0.002457805	0.00552613	-	4	247474432	247475894	+	486	protein_coding	- && Q6SZ87.1 RecName: Full=Nucleobase-ascorbate transporter 11; Short=AtNAT11 && PF00860:Permease family	-	10	21	11	0	1	3	1.108603428	2.355411396	1.233976783	0	0.151608714	0.38895
Zm00001eb264140	36.49526647	24.26642794	14.40203978	4.389398875	0	4.054867621	25.05457806	2.814755499	3.119360779	2.30E-05	6.90E-05	-	6	25179527	25180650	-	1124	protein_coding	- && - && PF04504:Protein of unknown function, DUF573	-	41	27	16	4	0	4	1.96530533	1.309426722	0.776075984	0.242436833	0	0.22423452
Zm00001eb278630	22.25321126	21.57015817	12.60178481	2.194699437	1.182884488	3.041150716	18.80838475	2.139578214	3.113446348	0.000134713	0.000366764	-	6	119680119	119683908	+	1207	protein_coding	- && - && -	-	25	24	14	2	1	3	1.115951255	1.083896261	0.632370116	0.112882767	0.061045431	0.156611185
Zm00001eb338800	289.2917464	284.0070826	277.2392658	35.115191	31.93788117	31.42522407	283.5126982	32.82609875	3.111050671	6.49E-54	1.05E-52	-	8	27042708	27048119	-	2831	protein_coding	- && Q6I581.1 RecName: Full=Jasmonic acid-amido synthetase JAR1; AltName: Full=Auxin-responsive GH3-like protein 5; Short=OsGH3-5; AltName: Full=Indole-3-acetic acid-amido synthetase GH3.5; AltName: Full=Jasmonate-amino acid synthetase JAR1; AltName: Full=Protein JASMONATE RESISTANT 1; Short=OsJAR1 && PF03321:GH3 auxin-responsive promoter	-	325	316	308	32	27	31	6.185231771	6.084584963	5.931457457	0.770043095	0.702723259	0.689970647
Zm00001eb310660	35.60513802	30.55772407	57.60815913	3.292049156	9.463075903	2.027433811	41.25700707	4.927519623	3.103654833	4.92E-08	1.90E-07	-	7	100201947	100202578	+	632	protein_coding	- && - && -	-	40	34	64	3	8	2	3.410008012	2.932551079	5.520945606	0.323376978	0.932681456	0.199398418
Zm00001eb330810	8.901284504	12.58259227	6.300892404	1.097349719	0	2.027433811	9.261589725	1.04159451	3.103632813	0.008948068	0.018240656	-	7	182475829	182482091	+	3076	protein_coding	- && Q9ZVI7.2 RecName: Full=Probable galacturonosyltransferase 7; AltName: Full=Like glycosyl transferase 7 && PF01501:Glycosyl transferase family 8	Glyco_transf_8	10	14	7	1	0	2	0.175156458	0.24809925	0.124068714	0.022147188	0	0.040968726
Zm00001eb317490	16.91244056	12.58259227	17.10242224	1.097349719	1.182884488	3.041150716	15.53248502	1.773794974	3.102512438	0.000507534	0.00127772	-	7	141949496	141955239	-	3190	protein_coding	- && - && -	-	19	14	19	1	1	3	0.320904202	0.239233007	0.324723329	0.021355721	0.023097754	0.059256959
Zm00001eb260700	48.95706477	80.88809313	48.60688426	6.584098312	7.097306927	7.096018338	59.48401406	6.925807859	3.102269428	1.68E-11	8.25E-11	-	6	8714636	8716543	+	1908	protein_coding	- && Q9SND9.1 RecName: Full=Uncharacterized acetyltransferase At3g50280 && PF02458:Transferase family	-	55	90	54	6	6	7	1.553090651	2.571271201	1.543000128	0.214228774	0.231703884	0.231168396
Zm00001eb305530	36.49526647	54.82415201	15.30216727	5.486748593	7.097306927	0	35.54052858	4.194685174	3.101600219	0.002758318	0.00615259	-	7	33872610	33873032	-	423	protein_coding	- && - && -	-	41	61	17	5	6	0	5.222229765	7.860917062	2.1910845	0.805257093	1.045132412	0
novel.2496	3471.500957	3750.511252	3659.018232	367.6121558	385.6203431	512.9407541	3627.010147	422.057751	3.101521134	1.91E-99	5.62E-98	-	5	48121039	48153342	+	1890	-	- && - && -	-	3900	4173	4065	335	326	506	111.1770866	120.3567154	117.2598457	12.07502184	12.70914192	16.86931715
Zm00001eb350080	105.9252856	112.3445738	155.7220551	8.778797749	14.19461385	20.27433811	124.6639715	14.41591657	3.101051065	1.13E-21	8.85E-21	-	8	111543299	111549042	-	1247	protein_coding	- && P27061.1 RecName: Full=Acid phosphatase 1; AltName: Full=Apase-1(1); Flags: Precursor && PF03767:HAD superfamily, subfamily IIIB (Acid phosphatase)	-	119	125	173	8	12	20	5.141537342	5.464209048	7.56362907	0.437047314	0.70904733	1.010583801
Zm00001eb049430	0.89012845	15.27886204	20.70293219	2.194699437	0	2.027433811	12.29064089	1.407377749	3.095082346	0.006889871	0.01437579	-	1	252813534	252815027	+	1096	protein_coding	- && - && -	-	1	17	23	2	0	2	0.049158875	0.845516552	1.144110192	0.124315237	0	0.114981569
Zm00001eb153570	508.2633452	445.7832688	527.474707	57.06218537	55.59557093	60.82301432	493.8404403	57.82692354	3.091813744	6.12E-87	1.57E-85	-	3	204267608	204269447	-	952	protein_coding	- && Q6F303.1 RecName: Full=Pseudo histidine-containing phosphotransfer protein 5; AltName: Full=OsHpt5 && PF01627:Hpt domain	Hpt	571	496	586	52	47	60	32.31555702	28.40066274	33.55917226	3.721099795	3.63765362	3.971212186
Zm00001eb172600	10.6815414	8.088809313	9.001274863	0	1.182884488	2.027433811	9.257208527	1.0701061	3.091686494	0.008551429	0.01751989	-	4	35089378	35089959	+	582	protein_coding	- && - && PF15054:Domain of unknown function (DUF4535)	-	12	9	10	0	1	2	1.110889208	0.842952827	0.936758383	0	0.126601091	0.216528866
novel.2242	957.7782126	1095.584284	1051.348904	129.4872668	118.2884488	116.5774441	1034.9038	121.4510532	3.091427915	4.34E-175	2.29E-173	-	4	65033211	65043521	-	8668	-	- && P10978.1 RecName: Full=Retrovirus-related Pol polyprotein from transposon TNT 1-94; Includes: RecName: Full=Protease; Includes: RecName: Full=Reverse transcriptase; Includes: RecName: Full=Endonuclease && PF00665:Integrase core domain	rve	1076	1219	1168	118	100	115	6.688147695	7.665995315	7.346399011	0.927401997	0.850044244	0.835964294
Zm00001eb092120	24.92359661	3.595026362	18.90267721	0	4.731537952	1.013716905	15.80710006	1.915084952	3.089023782	0.001772066	0.004085013	-	2	144710516	144712029	-	1514	protein_coding	- && - && PF03087:Arabidopsis protein of unknown function	-	28	4	21	0	4	1	0.996425063	0.144018361	0.756212744	0	0.194667992	0.041618164
Zm00001eb054220	22.25321126	16.17761863	17.10242224	5.486748593	0	1.013716905	18.51108404	2.166821833	3.08468192	0.00023429	0.000617162	-	1	271343502	271349683	+	1666	protein_coding	- && Q9LRP2.1 RecName: Full=Probable sugar phosphate/phosphate translocator At3g17430 && PF03151:Triose-phosphate Transporter family	-	25	18	19	5	0	1	0.808495297	0.588953836	0.621769159	0.204456033	0	0.037821068
Zm00001eb292800	14.24205521	17.07637522	6.300892404	2.194699437	2.365768976	0	12.53977428	1.520156138	3.084510004	0.002642964	0.005917913	-	6	169968914	169970974	+	1775	protein_coding	- && Q9XG83.1 RecName: Full=Gibberellin 2-beta-dioxygenase; AltName: Full=GA 2-oxidase; AltName: Full=Gibberellin 2-beta-hydroxylase; AltName: Full=Gibberellin 2-oxidase && PF14226:non-haem dioxygenase in morphine synthesis N-terminal|PF03171:2OG-Fe(II) oxygenase superfamily	2OG-FeII_Oxy	16	19	7	2	2	0	0.485661986	0.583497487	0.215005839	0.076760282	0.083021786	0
novel.444	27.59398196	12.58259227	25.20356962	3.292049156	3.548653464	1.013716905	21.79338128	2.618139842	3.082903437	5.51E-05	0.000157551	-	1	143755283	143760183	-	1136	-	- && - && -	-	31	14	28	3	3	1	1.470265779	0.67178987	1.343786497	0.17990691	0.194582311	0.055466461
Zm00001eb326450	16.02231211	17.07637522	22.50318716	4.389398875	1.182884488	1.013716905	18.53395816	2.195333423	3.080660164	0.000166096	0.000446544	-	7	171794068	171794850	+	783	protein_coding	- && Q39266.1 RecName: Full=Zinc finger protein 7 && -	-	18	19	25	4	1	1	1.238577623	1.322743346	1.7407196	0.348019158	0.09410196	0.080472414
Zm00001eb148800	6.230899153	11.68383567	9.90140235	3.292049156	0	0	9.272045726	1.097349719	3.080559962	0.011092917	0.022205944	-	3	187243772	187244330	+	366	protein_coding	- && - && -	-	7	13	11	3	0	0	1.030455973	1.936181265	1.638559335	0.558399591	0	0
novel.4059	7.121027603	1.797513181	18.00254973	0	0	3.041150716	8.973696837	1.013716905	3.07984485	0.019601956	0.037316369	-	8	102691150	102695376	-	4227	-	- && - && -	-	8	2	20	0	0	3	0.101969485	0.025791791	0.257957596	0	0	0.044719588
Zm00001eb224880	35.60513802	36.84902021	74.71058137	10.97349719	1.182884488	5.068584527	49.0549132	5.7416554	3.079570499	1.38E-08	5.54E-08	-	5	45516826	45517578	+	753	misc_non_coding	- && - && -	-	40	41	83	10	1	5	2.862051878	2.968059665	6.009435648	0.904711157	0.097851043	0.41839243
Zm00001eb379980	8.011156054	17.07637522	1.800254973	0	0	3.041150716	8.962595415	1.013716905	3.077859331	0.019124528	0.036522167	-	9	34096911	34097315	+	405	misc_non_coding	- && - && -	-	9	19	2	0	0	3	1.197291702	2.557303802	0.269231298	0	0	0.46674
Zm00001eb203170	82.78194589	81.78684972	83.71185623	7.681448031	9.463075903	12.16460286	82.76021728	9.769708933	3.074705174	1.65E-16	1.06E-15	-	4	226528506	226529101	+	512	misc_non_coding	- && - && -	-	93	91	93	7	8	12	9.786456589	9.688469533	9.902926604	0.931393068	1.151278672	1.476794532
Zm00001eb088840	50.73732167	34.15275043	51.30726672	2.194699437	2.365768976	11.15088596	45.39911294	5.237118124	3.073927088	1.17E-08	4.75E-08	-	2	113090509	113091926	-	1418	protein_coding	- && Q9LE33.1 RecName: Full=Glyoxylate/hydroxypyruvate reductase HPR3; AltName: Full=NAD(P)H-dependent hydroxypyruvate reductase 3; Short=AtHPR3; Short=HPR 3 && PF00389:D-isomer specific 2-hydroxyacid dehydrogenase, catalytic domain|PF02826:D-isomer specific 2-hydroxyacid dehydrogenase, NAD binding domain	2-Hacid_dh_C	57	38	57	2	2	11	2.165763904	1.460801184	2.191538969	0.096085684	0.103923604	0.488793301
Zm00001eb210810	26.70385351	19.77264499	18.90267721	1.097349719	5.91442244	1.013716905	21.79305857	2.675163021	3.073819842	5.28E-05	0.000151358	-	5	1388492	1391299	+	1593	protein_coding	- && - && -	-	30	22	21	1	5	1	1.014653985	0.752819139	0.718710669	0.042765066	0.23126753	0.039554237
Zm00001eb384050	144.200809	125.8259227	153.0216727	10.97349719	18.92615181	20.27433811	141.0161348	16.72466237	3.073247944	3.86E-26	3.51E-25	-	9	73796991	73798932	-	1942	misc_non_coding	- && - && -	-	162	140	170	10	16	20	4.494467821	3.929728591	4.772547599	0.350796859	0.607059403	0.648917611
Zm00001eb270060	8.901284504	13.48134886	4.500637432	0	0	3.041150716	8.961090264	1.013716905	3.072899805	0.013902994	0.027328708	-	6	77997392	77998399	-	1008	protein_coding	- && O49662.1 RecName: Full=AT-hook motif nuclear-localized protein 24 && PF03479:Domain of unknown function (DUF296)	-	10	15	5	0	0	3	0.534505224	0.811174843	0.270433224	0	0	0.187529464
Zm00001eb365340	32.04462421	41.34280316	45.00637432	1.097349719	3.548653464	9.123452148	39.46460056	4.589818444	3.072208061	6.06E-08	2.32E-07	-	8	169734832	169741820	+	4633	protein_coding	- && Q5N712.1 RecName: Full=Lysine-specific demethylase JMJ705; AltName: Full=Jumonji domain-containing protein 705; AltName: Full=Lysine-specific histone demethylase JMJ705; AltName: Full=Protein JUMONJI 705 && PF02375:jmjN domain|PF02373:JmjC domain, hydroxylase	JmjC	36	46	50	1	3	9	0.418651534	0.541226781	0.588380508	0.014704241	0.047711095	0.122402137
novel.2819	154.8823504	116.8383567	234.0331464	26.33639325	16.56038283	17.23318739	168.5846179	20.04332116	3.071690143	2.89E-24	2.48E-23	-	5	126489185	126501103	-	10762	-	- && - && -	-	174	130	260	24	14	17	0.871101471	0.658467146	1.317136949	0.151922877	0.095850742	0.099532457
Zm00001eb376160	658.6950533	720.8027855	707.5002043	84.49592834	85.16768313	79.06991862	695.6660143	82.9111767	3.070731902	5.96E-125	2.21E-123	-	9	19419057	19431789	+	5806	protein_coding	- && Q9LYS2.2 RecName: Full=ABC transporter C family member 10; Short=ABC transporter ABCC.10; Short=AtABCC10; AltName: Full=ATP-energized glutathione S-conjugate pump 14; AltName: Full=Glutathione S-conjugate-transporting ATPase 14; AltName: Full=Multidrug resistance-associated protein 14 && PF00664:ABC transporter transmembrane region|PF00005:ABC transporter	ABC_tran	740	802	786	77	72	78	6.867002012	7.529759123	7.380675088	0.903480151	0.913725822	0.846498829
Zm00001eb138920	18.69269746	24.26642794	12.60178481	2.194699437	3.548653464	1.013716905	18.5203034	2.252356602	3.069250443	0.000176126	0.000471948	-	3	141758915	141760104	+	1078	protein_coding	- && Q9SZP1.1 RecName: Full=Transcription repressor MYB4; AltName: Full=Myb-related protein 4; Short=AtMYB4 && PF00249:Myb-like DNA-binding domain	Myb_DNA-binding	21	27	14	2	3	1	1.049573895	1.365302074	0.708043349	0.126391002	0.205051489	0.058450742
novel.1256	31.15449576	32.35523725	36.90522694	6.584098312	1.182884488	4.054867621	33.47165332	3.940616807	3.067895404	3.10E-07	1.12E-06	-	2	69212931	69293894	-	3514	-	- && - && -	-	35	36	41	6	1	4	0.536634727	0.558450251	0.636110658	0.116320006	0.020968081	0.071724417
Zm00001eb204540	52.51757857	34.15275043	40.50573689	6.584098312	1.182884488	7.096018338	42.39202196	4.954333712	3.066890821	1.45E-08	5.85E-08	-	4	235353779	235357734	+	3231	protein_coding	- && Q6K3T2.1 RecName: Full=Potassium channel KAT1 && PF00027:Cyclic nucleotide-binding domain|PF00520:Ion transport protein|PF11834:KHA, dimerisation domain of potassium ion channel	Ion_trans	59	38	45	6	1	7	0.983846942	0.641106803	0.759322254	0.126508357	0.022804653	0.136511699
Zm00001eb075140	82.78194589	151.8898638	120.6170832	7.681448031	13.01172937	21.28805501	118.4296309	13.99374414	3.066659639	9.35E-19	6.59E-18	-	2	22846020	22848410	-	2052	protein_coding	- && Q8LPS6.2 RecName: Full=Pentatricopeptide repeat-containing protein At1g02150 && PF13041:PPR repeat family	-	93	169	134	7	11	21	2.441844919	4.489449541	3.560229665	0.232394372	0.394980597	0.644838158
novel.1065	114.8265701	106.9520343	125.1177206	26.33639325	14.19461385	1.013716905	115.6321083	13.84824134	3.065908019	0.00113695	0.002707524	-	2	142172038	142174546	+	2408	-	- && Q7LHG5.2 RecName: Full=Transposon Ty3-I Gag-Pol polyprotein; AltName: Full=Gag3-Pol3; AltName: Full=Transposon Ty3-2 TYA-TYB polyprotein; Contains: RecName: Full=Capsid protein; Short=CA; AltName: Full=p24; Contains: RecName: Full=Spacer peptide p3; Contains: RecName: Full=Nucleocapsid protein p11; Short=NC; Contains: RecName: Full=Ty3 protease; Short=PR; AltName: Full=p16; Contains: RecName…	rve	129	119	139	24	12	1	2.886328211	2.693855061	3.147088024	0.67898422	0.367185224	0.026166902
novel.540	10.6815414	15.27886204	1.800254973	0	2.365768976	1.013716905	9.253552805	1.126495294	3.06582986	0.014050604	0.027587292	-	1	225036581	225037756	-	508	-	- && - && -	-	12	17	2	0	2	1	1.272711652	1.824185317	0.214643062	0	0.290085965	0.124035236
Zm00001eb062390	24.03346816	28.76021089	37.80535443	5.486748593	0	5.068584527	30.19967783	3.518444373	3.065357309	2.13E-06	7.08E-06	-	1	299547568	299552303	+	1757	protein_coding	- && Q9SRL3.1 RecName: Full=Protein trichome birefringence-like 32 && PF13839:GDSL/SGNH-like Acyl-Esterase family found in Pmr5 and Cas1p|PF14416:PMR5 N terminal Domain	-	27	32	42	5	0	5	0.827950722	0.992800445	1.303251104	0.193866676	0	0.179311042
Zm00001eb146310	281.2805903	320.8561028	301.5427079	37.30989043	31.93788117	38.5212424	301.226467	35.92300467	3.062850322	2.39E-55	4.00E-54	-	3	178521143	178523109	+	1967	protein_coding	- && Q9SI61.1 RecName: Full=Amidophosphoribosyltransferase 1, chloroplastic; Short=AtATase1; Short=PRPP1; AltName: Full=Glutamine phosphoribosylpyrophosphate amidotransferase 1; Short=AtGPRAT1; Flags: Precursor && PF13537:Glutamine amidotransferase domain	-	316	357	335	34	27	38	8.655560755	9.893446343	9.285194806	1.177550332	1.011392753	1.217273106
novel.1245	18.69269746	12.58259227	4.500637432	1.097349719	0	3.041150716	11.92530905	1.379500145	3.059800545	0.004364309	0.009403794	-	2	61257257	61261484	-	2617	-	- && - && -	-	21	14	5	1	0	3	0.432342628	0.291613792	0.104163809	0.02603162	0	0.072231448
Zm00001eb112960	50.73732167	43.14031634	53.10752169	10.97349719	5.91442244	1.013716905	48.99505324	5.967212177	3.059634574	1.69E-09	7.26E-09	-	2	228789382	228790290	-	783	protein_coding	- && - && -	-	57	48	59	10	5	1	3.922162473	3.3416674	4.108098255	0.870047894	0.470509802	0.080472414
novel.3658	38.27552337	11.68383567	42.30599186	4.389398875	5.91442244	1.013716905	30.75511697	3.77251274	3.058076231	8.12E-06	2.55E-05	-	7	67233057	67236432	-	2299	-	- && - && -	-	43	13	47	4	5	1	1.007724856	0.308239384	1.114575415	0.118529361	0.160247575	0.027407525
Zm00001eb415120	202.0591582	216.6003383	214.2303417	25.23904353	15.37749834	34.46637478	210.9632794	25.02763888	3.055286131	1.25E-37	1.52E-36	-	10	75299224	75300272	+	1049	protein_coding	- && - && -	-	227	241	238	23	13	34	11.65904169	12.52348791	12.36949706	1.493678982	0.91312093	2.042265587
Zm00001eb244600	340.9191965	394.5541432	352.8499746	39.50458987	44.94961054	46.63097765	362.7744381	43.69505935	3.052319537	2.85E-65	5.58E-64	-	5	178901036	178905513	-	2864	protein_coding	- && Q5KS50.1 RecName: Full=Coleoptile phototropism protein 1; AltName: Full=BTB/POZ domain-containing protein CPT1; AltName: Full=Non-phototropic hypocotyl 3-like protein; Short=NPH3-like protein && PF03000:NPH3 family	-	383	439	392	36	38	46	7.205070701	8.355554055	7.462144009	0.856316691	0.977622113	1.012030517
Zm00001eb345690	23.14333971	37.7477768	29.70420705	7.681448031	1.182884488	2.027433811	30.19844119	3.630588776	3.051275877	2.49E-06	8.23E-06	-	8	81449297	81451026	+	1193	misc_non_coding	- && - && -	-	26	42	33	7	1	2	1.174208962	1.919077852	1.508078918	0.399726111	0.061761806	0.105632691
Zm00001eb155940	137.0797814	118.6358699	156.6221826	13.16819662	29.5721122	8.109735243	137.4459446	16.95001469	3.050391631	2.45E-22	1.97E-21	-	3	211672738	211676418	-	2297	protein_coding	- && Q9FR44.1 RecName: Full=Phosphoethanolamine N-methyltransferase 1; Short=AtNMT1; Short=PEAMT 1; AltName: Full=Protein XIPOTL 1 && PF13489:Methyltransferase domain|PF08241:Methyltransferase domain	Methyltransf_11	154	132	174	12	25	8	3.612203525	3.132540413	4.129893247	0.355897693	0.801935514	0.21945111
novel.131	1719.728166	2005.125953	1938.874606	245.806337	211.7363233	227.0725868	1887.909575	228.2050824	3.046799814	3.22E-274	2.80E-272	-	1	136356443	136365416	+	8614	-	- && - && -	-	1932	2231	2154	224	179	224	12.08411198	14.11817138	13.63299904	1.771528212	1.53111777	1.638520734
Zm00001eb051620	210.9604427	148.2948374	229.532509	26.33639325	26.02345873	19.2606212	196.2625964	23.87349106	3.046471774	5.96E-32	6.33E-31	-	1	261790101	261792236	+	1389	protein_coding	- && Q9FN11.1 RecName: Full=LOB domain-containing protein 37; AltName: Full=ASYMMETRIC LEAVES 2-like protein 39; Short=AS2-like protein 39 && PF03195:Protein of unknown function DUF260	-	237	165	255	24	22	19	9.19302808	6.475382765	10.00894972	1.177101514	1.167026905	0.86190648
Zm00001eb050320	30.26436731	17.97513181	23.40331464	1.097349719	2.365768976	5.068584527	23.88093792	2.843901074	3.045036954	2.18E-05	6.55E-05	-	1	256470839	256475569	+	2712	protein_coding	- && Q9LVJ7.1 RecName: Full=Nuclear transcription factor Y subunit A-6; Short=AtNF-YA-6 && PF02045:CCAAT-binding transcription factor (CBF-B/NF-YA) subunit B	CBFB_NFYA	34	20	26	1	2	5	0.675463239	0.401998152	0.522678018	0.025119746	0.054337636	0.116168695
novel.3820	1605.791725	1783.133075	1851.562239	208.4964465	203.4561319	222.0040023	1746.829013	211.3188602	3.045003315	6.07E-268	5.20E-266	-	8	37297428	37301397	+	2405	-	- && - && -	-	1804	1984	2057	190	172	219	40.41419558	44.9687001	46.63046902	5.381996889	5.269553275	5.737699835
novel.1668	8324.481268	8021.402569	8129.051329	951.4022061	1026.743735	990.4014165	8158.311722	989.515786	3.044287032	0	0	-	3	23513236	23522211	-	2404	-	- && - && -	-	9352	8925	9031	867	868	977	209.5957737	202.3753011	204.8103745	24.56911744	26.6039238	25.60760079
novel.2815	14.24205521	8.088809313	4.500637432	0	1.182884488	2.027433811	8.943833984	1.0701061	3.04333068	0.012209801	0.024246984	-	5	123242078	123250089	-	545	-	- && - && -	-	16	9	5	0	1	2	1.581743166	0.900180817	0.500177412	0	0.135196028	0.231228991
Zm00001eb268500	234.9939109	213.0053119	234.0331464	23.04434409	26.02345873	33.45265788	227.3441231	27.50682023	3.039531909	8.10E-42	1.08E-40	-	6	64898292	64904795	+	3469	protein_coding	- && Q8LPT3.1 RecName: Full=Membrane protein of ER body-like protein && PF03141:Putative S-adenosyl-L-methionine-dependent methyltransferase	-	264	237	260	21	22	33	4.100266769	3.724155383	4.086200013	0.412401197	0.467281744	0.599402335
Zm00001eb351980	24.03346816	23.36767135	42.30599186	3.292049156	3.548653464	4.054867621	29.90237712	3.631856747	3.03752684	1.96E-06	6.55E-06	-	8	121561074	121564735	+	2191	protein_coding	- && F4ISY0.1 RecName: Full=WEB family protein At2g38370 && PF05701:Weak chloroplast movement under blue light	-	27	26	47	3	3	4	0.663947703	0.646866584	1.169515691	0.093278982	0.100887953	0.115034048
novel.3687	64.97937688	43.14031634	24.30344213	1.097349719	4.731537952	10.13716905	44.14104512	5.322018908	3.028610178	1.18E-07	4.41E-07	-	7	95574300	95589915	-	816	-	- && - && -	-	73	48	27	1	4	10	4.819979463	3.206526439	1.803948679	0.083486213	0.361185466	0.772180147
novel.914	472.6582072	511.3924999	495.0701175	59.25688481	55.59557093	65.89159885	493.0402749	60.2480182	3.02799989	3.07E-89	8.10E-88	-	2	8842245	8862665	+	1765	-	- && Q9FPS2.1 RecName: Full=Ubiquitin carboxyl-terminal hydrolase 25; AltName: Full=Deubiquitinating enzyme 25; Short=AtUBP25; AltName: Full=Ubiquitin thioesterase 25; AltName: Full=Ubiquitin-specific-processing protease 25 && -	-	531	569	550	54	47	65	16.20922676	17.57321827	16.9890288	2.084269975	1.962065862	2.320477904
novel.2019	170.9046625	127.6234358	196.227792	19.75229494	10.64596039	29.39779026	164.9186301	19.93201519	3.026291745	7.33E-26	6.61E-25	-	4	125774361	125790613	+	1595	-	- && - && -	-	192	142	218	18	9	29	6.485642825	4.853012428	7.451545865	0.768805957	0.415759571	1.145634546
Zm00001eb113200	494.9114184	420.6180843	522.0739421	62.54893396	67.42441581	47.64469455	479.2011483	59.20601478	3.025380884	5.32E-78	1.23E-76	-	2	229711018	229712258	-	1057	protein_coding	- && C5Y376.1 RecName: Full=CASP-like protein 1U2; Short=SbCASPL1U2 && PF04535:Domain of unknown function (DUF588)	-	556	468	580	57	57	47	28.3408121	24.13540619	29.91600375	3.673709324	3.973381833	2.801764712
novel.134	648.0135119	644.4084753	689.4976545	87.78797749	69.79018479	85.15222005	660.6398806	80.91012744	3.024435798	6.85E-117	2.39E-115	-	1	140320259	140322833	+	2575	-	- && - && -	-	728	717	766	80	59	84	15.23234026	15.17838865	16.21817973	2.11649709	1.688243987	2.055468583
Zm00001eb371980	186.0368461	233.6767135	255.6362061	14.26554634	26.02345873	42.57611003	225.1165886	27.62170503	3.020348237	1.36E-13	7.56E-13	-	9	4107676	4111299	-	2253	protein_coding	- && Q5Z5I4.1 RecName: Full=Probable transcription factor GLK1; AltName: Full=Golden2-like protein 1; Short=OsGLK1 && PF00249:Myb-like DNA-binding domain	Myb_DNA-binding	209	260	284	13	22	42	4.998015295	6.290655508	6.872388794	0.393085553	0.719485296	1.174618642
Zm00001eb339850	151.3218366	171.6625088	153.9218002	20.84964465	13.01172937	24.32920573	158.9687152	19.39685992	3.01936301	3.76E-29	3.72E-28	-	8	34277738	34283593	-	1464	protein_coding	- && Q84WN3.2 RecName: Full=Bidirectional sugar transporter SWEET17; Short=AtSWEET17; AltName: Full=Protein SUGARS WILL EVENTUALLY BE EXPORTED TRANSPORTERS 17 && PF03083:Sugar efflux transporter for intercellular exchange	-	170	191	171	19	11	24	6.256339837	7.111742723	6.368037414	0.884132686	0.553620345	1.032949181
Zm00001eb027250	31.15449576	40.44404657	59.4084141	2.194699437	2.365768976	11.15088596	43.66898548	5.237118124	3.019213534	5.48E-08	2.11E-07	-	1	130620366	130621104	+	739	protein_coding	- && - && -	-	35	45	66	2	2	11	2.551738066	3.31934063	4.869115425	0.184370095	0.199409567	0.937901083
Zm00001eb311610	79.22143209	70.10301405	73.81045388	15.36289606	10.64596039	2.027433811	74.37830001	9.345430088	3.016760626	2.03E-13	1.11E-12	-	7	108624799	108626621	+	1823	protein_coding	- && Q9ZVX4.1 RecName: Full=UDP-glycosyltransferase 90A1 && PF00201:UDP-glucoronosyl and UDP-glucosyl transferase	UDPGT	89	78	82	14	9	2	2.630363833	2.332339033	2.45232348	0.523174164	0.363761116	0.069127702
Zm00001eb190160	8.011156054	17.97513181	9.90140235	0	3.548653464	1.013716905	11.9625634	1.520790123	3.016148657	0.00372966	0.008143569	-	4	171999050	172000478	-	1344	protein_coding	- && Q50EX6.1 RecName: Full=Protein ODORANT1; AltName: Full=MYB-like protein ODO1 && PF00249:Myb-like DNA-binding domain	Myb_DNA-binding	9	20	11	0	3	1	0.360791026	0.811174843	0.446214819	0	0.164468382	0.046882366
Zm00001eb356930	123.7278546	159.0799165	107.1151709	27.43374297	11.82884488	9.123452148	129.974314	16.12868	3.015157352	1.15E-20	8.67E-20	-	8	141905810	141908172	-	2154	protein_coding	- && Q8S3D2.1 RecName: Full=Transcription factor bHLH87; AltName: Full=Basic helix-loop-helix protein 87; Short=AtbHLH87; Short=bHLH 87; AltName: Full=Transcription factor EN 121; AltName: Full=bHLH transcription factor bHLH087 && -	-	139	177	119	25	10	9	3.47681504	4.479312003	3.011978276	0.79067723	0.342069801	0.263272563
Zm00001eb413540	515.3843728	560.8241124	571.5809538	79.00917974	49.68114849	74.00133409	549.2631463	67.56388744	3.013989533	3.56E-92	9.69E-91	-	10	62119992	62122638	+	1256	protein_coding	- && Q84TE6.2 RecName: Full=NAC domain-containing protein 21/22; Short=ANAC021/ANAC022 && PF02365:No apical meristem (NAM) protein	NAM	579	624	635	72	42	73	24.83713002	27.08187298	27.56351874	3.905240451	2.463883019	3.662199603
Zm00001eb111390	266.1484067	223.790391	279.9396483	35.115191	18.92615181	40.54867621	256.6261486	31.53000634	3.007827748	2.79E-42	3.76E-41	-	2	223406471	223407009	+	450	protein_coding	- && - && -	-	299	249	311	32	16	40	35.79902189	30.16272537	37.67892017	4.844426673	2.619798579	5.600880001
Zm00001eb001160	13.35192676	7.190052723	5.400764918	1.097349719	0	2.027433811	8.647581466	1.04159451	3.006666653	0.013570325	0.026717253	-	1	3789833	3792468	-	2636	protein_coding	- && - && -	-	15	8	6	1	0	2	0.30659025	0.165435355	0.12409561	0.025843987	0	0.047807208
Zm00001eb050950	15.13218366	15.27886204	13.5019123	1.097349719	2.365768976	2.027433811	14.63765266	1.830184168	3.004074017	0.000787213	0.001922908	-	1	259409932	259412022	-	1383	protein_coding	- && Q9FGG3.1 RecName: Full=WAT1-related protein At5g64700 && PF00892:EamA-like transporter family	DUF6	17	17	15	1	2	2	0.662276321	0.670055055	0.591316029	0.049258677	0.10655363	0.091120607
Zm00001eb384570	20.47295436	16.17761863	17.10242224	1.097349719	5.91442244	0	17.91766508	2.337257386	3.002362562	0.000363076	0.000933581	-	9	78461074	78463178	+	2105	protein_coding	- && Q9SZE2.1 RecName: Full=Protein DETOXIFICATION 51; Short=AtDTX51; AltName: Full=Multidrug and toxic compound extrusion protein 51; Short=MATE protein 51; AltName: Full=Protein ABNORMAL SHOOT 3; AltName: Full=Protein ACTIVATED DISEASE SUSCEPTIBILITY 1; Short=Protein ADS1; AltName: Full=Protein ALTERED DEVELOPMENT PROGRAM 1; Short=Protein ADP1; AltName: Full=Protein NOVEL ION CARRIER 4; Short=P…	MatE	23	18	19	1	5	0	0.58869212	0.466126884	0.492098537	0.032363302	0.175016235	0
novel.1570	615.9688877	685.7512785	737.2044113	81.20387918	104.0938349	70.96018338	679.6415258	85.41929916	3.0016566	1.66E-106	5.22E-105	-	3	145964521	145968425	+	3754	-	- && - && -	-	692	763	819	74	88	70	9.931716464	11.07934322	11.8943361	1.34289598	1.727224689	1.17493154
Zm00001eb415250	46.28667942	51.22912565	60.30854158	2.194699437	9.463075903	8.109735243	52.60811555	6.589170195	3.001603296	2.52E-10	1.15E-09	-	10	76032532	76037513	-	2890	protein_coding	- && Q9C6W5.1 RecName: Full=ABC transporter G family member 14; Short=ABC transporter ABCG.14; Short=AtABCG14; AltName: Full=White-brown complex homolog protein 14; Short=AtWBC14 && PF01061:ABC-2 type transporter|PF00005:ABC transporter	ABC2_membrane	52	57	67	2	8	8	0.96943342	1.075129453	1.263943127	0.047145156	0.203963557	0.174421869
Zm00001eb226280	19.58282591	17.07637522	24.30344213	3.292049156	1.182884488	3.041150716	20.32088109	2.505361453	3.000812841	7.78E-05	0.00021881	-	5	54762353	54764922	-	2363	protein_coding	- && Q8RXT9.2 RecName: Full=GDSL esterase/lipase At1g28590; AltName: Full=Extracellular lipase At1g28590; Flags: Precursor && PF00657:GDSL-like Lipase/Acylhydrolase	Lipase_GDSL	22	19	27	3	1	3	0.501616075	0.438302175	0.622946307	0.086489315	0.031181479	0.079995641
Zm00001eb063380	12.46179831	16.17761863	5.400764918	0	0	4.054867621	11.34672728	1.35162254	3.000422682	0.006649143	0.013927076	-	1	302310042	302312646	-	2605	protein_coding	- && Q9FJU9.1 RecName: Full=Glucan endo-1,3-beta-glucosidase 13; AltName: Full=(1->3)-beta-glucan endohydrolase 13; Short=(1->3)-beta-glucanase 13; AltName: Full=Beta-1,3-endoglucanase 13; Short=Beta-1,3-glucanase 13; Flags: Precursor && PF07983:X8 domain	-	14	18	6	0	0	4	0.289556151	0.376659152	0.125572371	0	0	0.096752246
novel.1532	52.51757857	43.14031634	59.4084141	7.681448031	0	11.15088596	51.68876967	6.277444663	2.998619305	1.69E-09	7.29E-09	-	3	97093964	97104486	+	3307	-	- && - && -	-	59	48	66	7	0	11	0.96123661	0.791208217	1.088078711	0.144201164	0	0.209588419
Zm00001eb333900	130.8488822	133.914732	108.9154258	8.778797749	20.10903629	18.2469043	124.55968	15.71157945	2.989599874	2.15E-22	1.73E-21	-	8	6706603	6708771	-	1756	protein_coding	- && P34802.2 RecName: Full=Heterodimeric geranylgeranyl pyrophosphate synthase large subunit 1, chloroplastic; Short=GGPP synthase 1; Short=GGPS1; AltName: Full=(2E,6E)-farnesyl diphosphate synthase 1; AltName: Full=Dimethylallyltranstransferase 1; AltName: Full=Farnesyl diphosphate synthase 1; AltName: Full=Farnesyltranstransferase 1; AltName: Full=Geranyltranstransferase 1; Flags: Precursor &&…	-	147	149	121	8	17	18	4.510298753	4.625359607	3.756742529	0.310363326	0.713320726	0.645887358
novel.1814	7.121027603	33.25399384	20.70293219	0	4.731537952	3.041150716	20.35931788	2.590896223	2.987848662	0.000350928	0.000903773	-	3	170136718	170137736	-	1019	-	- && - && -	-	8	37	23	0	4	3	0.422988236	1.979298459	1.230564054	0	0.289231933	0.185505103
novel.1842	11.57166986	6.291296133	17.10242224	3.292049156	1.182884488	0	11.65512941	1.491644548	2.986565666	0.004567521	0.00981157	-	3	206940565	206941256	-	596	-	- && - && -	-	13	7	19	3	1	0	1.175194037	0.640229272	1.738032583	0.342909816	0.12362724	0
Zm00001eb247570	16.91244056	6.291296133	10.80152984	1.097349719	0	3.041150716	11.33508884	1.379500145	2.985820182	0.005048314	0.01077401	-	5	190173305	190174659	-	1077	protein_coding	- && Q7XBH4.2 RecName: Full=Myb-related protein Myb4; AltName: Full=OsMyb4; AltName: Full=Transcription factor RLTR1 && PF00249:Myb-like DNA-binding domain	Myb_DNA-binding	19	7	12	1	0	3	0.950496198	0.354295865	0.607457803	0.063254178	0	0.175515042
novel.313	18.69269746	33.25399384	9.001274863	2.194699437	3.548653464	2.027433811	20.31598872	2.590262237	2.985635005	0.000188646	0.00050336	-	1	304049718	304064983	+	2624	-	- && - && -	-	21	37	10	2	3	2	0.431189275	0.768637626	0.207771867	0.051924352	0.084239903	0.048025838
Zm00001eb087010	2199.507401	2143.534468	2179.208644	272.1427302	287.4409306	266.6075461	2174.083504	275.397069	2.982833035	0	0	-	2	90715640	90716815	+	1176	protein_coding	- && - && -	-	2471	2385	2421	248	243	263	113.2082065	110.5515429	112.2375144	14.3664439	15.22507306	14.09149975
novel.1738	171.7947909	199.5239631	183.6260072	35.115191	21.29192078	14.19203668	184.9815871	23.53304948	2.982767033	2.78E-31	2.90E-30	-	3	85728475	85738140	-	2888	-	- && - && -	-	193	222	204	32	18	14	3.600581175	4.190246115	3.851088963	0.754844876	0.459235814	0.305449654
Zm00001eb336410	3764.353217	3518.632051	3879.549466	459.7895321	469.6051417	482.529247	3720.844911	470.6413069	2.982273769	0	0	-	8	16981635	16982252	-	618	protein_coding	- && - && PF06596:Photosystem II reaction centre X protein (PsbX)	-	4229	3915	4310	419	397	476	368.690287	345.3242187	380.2238611	46.18813963	47.3328293	48.5318971
Zm00001eb370700	29.37423886	26.06394112	14.40203978	5.486748593	3.548653464	0	23.28007326	3.011800686	2.980646712	5.71E-05	0.000162991	-	8	180374052	180377762	-	1814	protein_coding	- && - && PF04862:Protein of unknown function (DUF642)	-	33	29	16	5	3	0	0.980142325	0.871453988	0.480876188	0.187774945	0.121855295	0
Zm00001eb324090	29817.52283	28427.67095	29162.3303	3724.404945	3700.062678	3665.60033	29135.84136	3696.689318	2.978615958	0	0	-	7	166291579	166293112	-	1410	protein_coding	- && Q07473.1 RecName: Full=Chlorophyll a-b binding protein CP29.1, chloroplastic; AltName: Full=LHCB4.1; AltName: Full=LHCII protein 4.1; Flags: Precursor && PF00504:Chlorophyll A-B binding protein	-	33498	31630	32398	3394	3128	3616	1280.006727	1222.823639	1252.707453	163.9825545	163.4587092	161.5913464
Zm00001eb167780	8.901284504	10.78507908	14.40203978	2.194699437	0	2.027433811	11.36280112	1.407377749	2.9775869	0.004036653	0.008754529	-	4	10897637	10905132	+	3995	protein_coding	- && Q8LFN2.1 RecName: Full=Probable inactive leucine-rich repeat receptor-like protein kinase At3g03770; Flags: Precursor && PF07714:Protein tyrosine kinase|PF13855:Leucine rich repeat	Pkinase_Tyr	10	12	16	2	0	2	0.134863896	0.16373752	0.218350289	0.034105006	0	0.03154438
Zm00001eb177900	6.230899153	10.78507908	8.101147377	0	0	3.041150716	8.372375205	1.013716905	2.974741593	0.017566029	0.033785867	-	4	70566883	70568467	-	1585	protein_coding	- && Q9FVS9.1 RecName: Full=Alkane hydroxylase MAH1; AltName: Full=Cytochrome P450 96A15; AltName: Full=Protein MID-CHAIN ALKANE HYDROXYLASE 1 && PF00067:Cytochrome P450	p450	7	12	9	0	0	3	0.237947562	0.412701195	0.309573527	0	0	0.11926164
novel.3589	15.13218366	18.8738884	9.90140235	1.097349719	4.731537952	0	14.6358248	1.942962557	2.973782851	0.001417856	0.00331745	-	7	5936574	5944193	-	908	-	- && - && -	-	17	21	11	1	4	0	1.008731445	1.260715791	0.66047656	0.075027258	0.324589582	0
Zm00001eb375460	128.1784969	129.420949	129.618358	9.876147468	23.65768976	16.21947049	129.0726013	16.5844359	2.971695759	1.58E-23	1.32E-22	-	9	17532959	17537019	+	2689	protein_coding	- && Q9LMN8.2 RecName: Full=Wall-associated receptor kinase 3; Flags: Precursor && PF00069:Protein kinase domain|PF13947:Wall-associated receptor kinase galacturonan-binding	Pkinase	144	144	144	9	20	16	2.885254827	2.919143445	2.919592656	0.228011436	0.548024061	0.37491945
novel.2063	826.039202	968.8596044	919.930291	118.5137696	130.1172937	99.34425673	904.9430325	115.9917733	2.970365884	1.15E-141	4.88E-140	-	4	163921779	163930886	+	9108	-	- && Q7LHG5.2 RecName: Full=Transposon Ty3-I Gag-Pol polyprotein; AltName: Full=Gag3-Pol3; AltName: Full=Transposon Ty3-2 TYA-TYB polyprotein; Contains: RecName: Full=Capsid protein; Short=CA; AltName: Full=p24; Contains: RecName: Full=Spacer peptide p3; Contains: RecName: Full=Nucleocapsid protein p11; Short=NC; Contains: RecName: Full=Ty3 protease; Short=PR; AltName: Full=p16; Contains: RecName…	-	928	1078	1022	108	110	98	5.489558792	6.451779042	6.117562944	0.807803361	0.889877235	0.677972135
novel.1322	16.91244056	17.97513181	16.20229475	2.194699437	1.182884488	3.041150716	17.02995571	2.139578214	2.970113658	0.000304312	0.000789639	-	2	118806831	118809127	-	1232	-	- && - && -	-	19	20	18	2	1	3	0.830912667	0.884918011	0.796548767	0.110592127	0.059806684	0.153433198
novel.2741	290.1818748	294.7921616	272.7386284	32.92049156	43.76672605	33.45265788	285.9042216	36.71329183	2.968657859	1.16E-51	1.83E-50	-	5	48098850	48117200	-	1749	-	- && - && -	-	326	328	303	30	37	33	10.04246385	10.22275096	9.445031088	1.168520585	1.558735218	1.188866038
Zm00001eb290880	4.450642252	6.291296133	32.40458951	0	3.548653464	2.027433811	14.38217596	1.858695758	2.968221964	0.004137184	0.008954343	-	6	166101069	166114120	+	3245	protein_coding	- && C0LGD7.2 RecName: Full=Probable LRR receptor-like serine/threonine-protein kinase At1g06840; Flags: Precursor && PF13855:Leucine rich repeat|PF00069:Protein kinase domain|PF08263:Leucine rich repeat N-terminal domain	Pkinase	5	7	36	0	3	2	0.083017144	0.117589105	0.60483703	0	0.0681188	0.038835069
Zm00001eb259460	14.24205521	16.17761863	12.60178481	0	3.548653464	2.027433811	14.34048621	1.858695758	2.967621966	0.001191911	0.002829257	-	5	225167412	225172370	+	2497	protein_coding	- && Q84MA9.1 RecName: Full=Inactive leucine-rich repeat receptor-like serine/threonine-protein kinase At1g60630; Flags: Precursor && PF00069:Protein kinase domain	Pkinase	16	18	14	0	3	2	0.345234291	0.392950377	0.305675102	0	0.088524431	0.050468482
novel.2355	1587.099027	1395.768985	1452.805763	185.4521025	202.2732474	181.4553261	1478.557925	189.726892	2.964983113	3.04E-232	2.21E-230	-	4	151801687	151803769	-	2083	-	- && - && -	-	1783	1553	1614	169	171	179	46.11843482	40.64114475	42.24398047	5.527164074	6.048772823	5.414676957
Zm00001eb305230	723.6744302	679.4599823	670.5949773	88.88532721	110.0082574	68.93274957	691.2431299	89.27544472	2.964608008	1.14E-111	3.75E-110	-	7	31966042	31966731	+	690	protein_coding	- && - && PF14368:Probable lipid transfer	-	813	756	745	81	93	68	63.48248829	59.72504028	58.86508218	7.997253272	9.93102994	6.209671305
novel.645	32.04462421	23.36767135	63.90905153	7.681448031	3.548653464	4.054867621	39.77378236	5.094989705	2.962566203	3.08E-07	1.11E-06	-	10	42429456	42433584	+	2429	-	- && - && -	-	36	26	71	7	3	4	0.798523078	0.583484844	1.593607653	0.196324928	0.091002678	0.103762701
novel.3440	36.49526647	31.45648066	42.30599186	6.584098312	2.365768976	5.068584527	36.75257966	4.672817272	2.960791671	1.07E-07	4.01E-07	-	7	61581573	61591943	+	1720	-	- && - && -	-	41	35	47	6	2	5	1.284304181	1.109234437	1.489772604	0.237644477	0.085676552	0.183168314
novel.625	137.0797814	134.8134886	236.7335289	20.84964465	17.74326732	26.35663954	169.5422663	21.6498505	2.960148356	2.27E-24	1.95E-23	-	10	16871601	16875356	+	2102	-	- && - && -	-	154	150	263	19	15	26	3.947303281	3.889934548	6.821401455	0.615780329	0.525798062	0.779380305
Zm00001eb088130	10.6815414	15.27886204	8.101147377	0	2.365768976	2.027433811	11.35385027	1.464400929	2.95955172	0.004360116	0.009396068	-	2	106728039	106728729	-	691	misc_non_coding	- && - && -	-	12	17	9	0	2	2	0.935654876	1.341079799	0.710092678	0	0.213261462	0.182373083
novel.4012	88.12271659	95.26819858	88.21249366	8.778797749	13.01172937	13.17831977	90.53446961	11.6562823	2.956654185	2.04E-17	1.36E-16	-	8	49901995	49937554	-	1939	-	- && - && -	-	99	106	98	8	11	13	2.750868764	2.979969388	2.75549	0.281071687	0.417999064	0.422449046
Zm00001eb037800	38.27552337	44.03907293	28.80407956	0	9.463075903	5.068584527	37.03955862	4.84388681	2.95625282	4.09E-07	1.46E-06	-	1	202995472	202996023	+	552	misc_non_coding	- && - && -	-	43	49	32	0	8	5	4.197027978	4.838834282	3.160541325	0	1.067852682	0.570741848
Zm00001eb381250	24.92359661	8.088809313	0.900127486	2.194699437	1.182884488	1.013716905	11.3041778	1.463766944	2.952675787	0.011093719	0.022206111	-	9	44803105	44805451	+	2347	protein_coding	- && O80939.1 RecName: Full=L-type lectin-domain containing receptor kinase IV.1; Short=Arabidopsis thaliana lectin-receptor kinase e; Short=AthlecRK-e; Short=LecRK-IV.1; AltName: Full=Lectin Receptor Kinase 1; Flags: Precursor && PF00139:Legume lectin domain|PF00069:Protein kinase domain	Pkinase	28	9	1	2	1	1	0.642772708	0.209032188	0.023229373	0.05805262	0.03139405	0.026846996
novel.878	42.72616562	53.92539542	72.91032639	13.16819662	5.91442244	3.041150716	56.52062915	7.374589927	2.94821482	4.19E-10	1.89E-09	-	10	140939845	140967593	-	2079	-	- && Q42656.1 RecName: Full=Alpha-galactosidase; AltName: Full=Alpha-D-galactoside galactohydrolase; AltName: Full=Melibiase; Flags: Precursor && PF16499:Alpha galactosidase A	-	48	60	81	12	5	3	1.243939431	1.573187575	2.124130047	0.393216451	0.17720499	0.090923377
Zm00001eb410450	276.8299481	222.8916344	268.2379909	32.92049156	33.12076566	33.45265788	255.9865245	33.16463837	2.948148685	1.12E-44	1.57E-43	-	10	25373467	25374314	-	848	protein_coding	- && Q2QP86.1 RecName: Full=Glutaredoxin-C15 && PF00462:Glutaredoxin	-	311	248	298	30	28	33	19.75954879	15.94188145	19.15891826	2.410073706	2.432890779	2.452036203
Zm00001eb383470	39.16565182	60.21669156	54.00764918	2.194699437	13.01172937	5.068584527	51.12999752	6.758337777	2.947798162	2.22E-09	9.47E-09	-	9	69128834	69129558	-	725	protein_coding	- && Q9LRB7.1 RecName: Full=E3 ubiquitin-protein ligase EL5; AltName: Full=Protein ELICITOR 5 && PF13639:Ring finger domain	-	44	67	60	2	11	5	3.269844925	5.037563605	4.511945202	0.187930345	1.11793129	0.434551035
Zm00001eb286540	201.1690298	162.6749429	151.2214177	17.5575955	27.20634322	22.30177192	171.6884635	22.35523688	2.946703937	1.10E-29	1.11E-28	-	6	152679501	152680406	+	906	protein_coding	- && P20144.1 RecName: Full=Wound-induced protein 1 && PF07107:Wound-induced protein WI12	-	226	181	168	16	23	22	13.43979758	10.89015657	10.10954609	1.203086094	1.870510161	1.530041722
Zm00001eb029990	29.37423886	42.24155975	46.80662929	7.681448031	4.731537952	3.041150716	39.47414263	5.151378899	2.946636672	5.71E-08	2.19E-07	-	1	164736525	164739942	+	2707	protein_coding	- && - && PF04788:Protein of unknown function (DUF620)	-	33	47	52	7	4	3	0.656807602	0.946440571	1.047286874	0.176163004	0.108876003	0.069829959
Zm00001eb405820	1484.734255	1383.186393	1634.631515	200.8149985	225.9309372	159.1535541	1500.850721	195.2998299	2.945633581	7.09E-81	1.69E-79	-	10	2735922	2738625	+	2462	protein_coding	- && Q682S0.2 RecName: Full=Root phototropism protein 2; AltName: Full=BTB/POZ domain-containing protein RPT2 && PF03000:NPH3 family	-	1668	1539	1816	183	191	157	36.50232135	34.07487864	40.21410136	5.063699946	5.716178104	4.018096792
Zm00001eb307620	10.6815414	5.392539542	9.001274863	2.194699437	0	1.013716905	8.358451937	1.069472114	2.944385604	0.015512876	0.030180465	-	7	55046965	55068715	-	2244	protein_coding	- && - && -	-	12	6	10	2	0	1	0.288118324	0.145751202	0.242956051	0.060717246	0	0.028079278
Zm00001eb134590	81.00168899	122.2308963	140.4198879	8.778797749	15.37749834	20.27433811	114.5508244	14.8102114	2.942860202	2.35E-18	1.63E-17	-	3	111759734	111762761	+	1360	misc_non_coding	- && - && -	-	91	136	156	8	13	20	3.60508053	5.451094946	6.253688755	0.400733824	0.704311658	0.926616177
Zm00001eb232250	153.9922219	208.511529	209.7297043	29.6284424	23.65768976	21.28805501	190.7444851	24.85806239	2.942291833	4.96E-32	5.28E-31	-	5	81912322	81916436	+	2608	protein_coding	- && Q9LU68.1 RecName: Full=Protein CHLOROPLAST IMPORT APPARATUS 2; Flags: Precursor && PF06203:CCT motif	CCT	173	232	233	27	20	21	3.573970821	4.849133541	4.870784403	0.705279238	0.565044747	0.507364992
Zm00001eb374810	33.82488112	44.03907293	31.50446202	5.486748593	4.731537952	4.054867621	36.45613869	4.757718055	2.941700798	1.13E-07	4.23E-07	-	9	15294924	15296611	+	1558	protein_coding	- && Q93VG8.1 RecName: Full=DeSI-like protein At4g17486 && PF05903:PPPDE putative peptidase domain	-	38	49	35	5	4	4	1.314100649	1.71440085	1.224760478	0.218628851	0.189170308	0.161771245
Zm00001eb118930	263.4780213	282.2095694	230.4326365	16.46024578	37.85230361	46.63097765	258.7067424	33.64784235	2.939912222	2.22E-15	1.34E-14	-	3	1604012	1605806	-	1642	protein_coding	- && Q8L493.1 RecName: Full=D-amino-acid transaminase, chloroplastic; AltName: Full=Aminodeoxychorismate lyase; Short=AtADCL; AltName: Full=Branched-chain-amino-acid aminotransferase-like protein 3; Flags: Precursor && PF01063:Amino-transferase class IV	-	296	314	256	15	32	46	9.712500288	10.42414015	8.499969849	0.622333283	1.435943192	1.765198173
Zm00001eb422750	32.04462421	34.15275043	26.1036971	3.292049156	4.731537952	4.054867621	30.76702392	4.026151576	2.938212229	1.04E-06	3.58E-06	-	10	120271823	120272389	+	567	misc_non_coding	- && - && -	-	36	38	29	3	4	4	3.420833435	3.653291146	2.788467016	0.360448413	0.519801305	0.444514286
Zm00001eb027700	65.86950533	54.82415201	54.00764918	6.584098312	5.91442244	10.13716905	58.23376884	7.545229935	2.93347417	1.77E-11	8.73E-11	-	1	140919367	140919666	-	300	protein_coding	- && - && -	-	74	61	60	6	5	10	13.28993789	11.08389306	10.90386757	1.362495002	1.228030584	2.10033
Zm00001eb069330	193.1578737	174.3587785	142.2201428	28.53109269	20.10903629	18.2469043	169.912265	22.29567776	2.932527914	5.15E-29	5.08E-28	-	2	7156800	7157042	+	243	protein_coding	- && - && PF12609:Wound-induced protein	-	217	194	158	26	17	18	48.11338877	43.51902961	35.44878758	7.289067911	5.154696278	4.667400001
Zm00001eb143320	53.40770702	37.7477768	35.10497197	6.584098312	8.280191415	2.027433811	42.0868186	5.630574513	2.930897959	3.00E-08	1.18E-07	-	3	162921690	162940488	-	2013	protein_coding	- && - && PF00561:alpha/beta hydrolase fold	Abhydrolase_1	60	42	39	6	7	2	1.605905413	1.137337247	1.056261389	0.203054397	0.256220986	0.062602981
Zm00001eb216410	6613.654387	6452.173562	6720.351813	886.6585727	876.5174055	835.30273	6595.393254	866.1595694	2.929865665	0	0	-	5	11875635	11877438	-	1702	protein_coding	- && Q8RWD0.2 RecName: Full=Zinc finger protein CONSTANS-LIKE 16 && PF06203:CCT motif	CCT	7430	7179	7466	808	741	824	235.2023975	229.9260318	239.1547453	32.34124446	32.07887178	30.5053805
novel.123	44.50642252	65.6092311	105.3149159	14.26554634	4.731537952	9.123452148	71.81018984	9.373512148	2.92709578	2.54E-11	1.24E-10	-	1	130826149	130828968	+	1774	-	- && - && -	-	50	73	117	13	4	9	1.518549228	2.243122498	3.595694774	0.499223084	0.16613717	0.319666911
Zm00001eb202620	1269.32317	1325.665971	1329.488297	163.5051081	199.9074785	155.0986865	1308.159146	172.837091	2.92663805	3.11E-213	2.07E-211	-	4	222597338	222599685	-	2232	protein_coding	- && Q9SLP1.1 RecName: Full=Cytochrome P450 78A9 && PF00067:Cytochrome P450	p450	1426	1475	1477	149	169	153	34.42213644	36.02314088	36.07753675	4.547754375	5.578956147	4.319227017
novel.1910	218.9715988	240.8667662	210.6298318	34.01784128	20.10903629	33.45265788	223.4893989	29.19317848	2.924757409	5.09E-39	6.41E-38	-	4	38893188	38895290	+	2103	-	- && - && -	-	246	268	234	31	17	33	6.30243421	6.946711581	6.066345725	1.004216478	0.595621111	0.988743081
Zm00001eb323730	13.35192676	19.77264499	7.201019891	0	0	5.068584527	13.44186388	1.689528176	2.924695624	0.00375715	0.008196088	-	7	165192113	165197157	-	3499	protein_coding	- && Q84S11.1 RecName: Full=Mixed-linked glucan synthase 2; AltName: Full=1,3;1,4-beta-D-glucan synthase 2; AltName: Full=Cellulose synthase-like protein F2; AltName: Full=OsCslF2 && PF03552:Cellulose synthase	-	15	22	8	0	0	5	0.230972249	0.342738179	0.124651244	0	0	0.090039869
novel.2001	77.44117519	88.97690245	82.81172874	10.97349719	11.82884488	10.13716905	83.07660213	10.97983704	2.92365732	4.95E-16	3.10E-15	-	4	113077639	113079093	+	1358	-	- && - && -	-	87	99	92	10	10	10	3.451691468	3.973920469	3.69350448	0.501655008	0.542576105	0.463990427
novel.976	120.1673408	116.8383567	95.41351355	9.876147468	18.92615181	15.20575358	110.8064037	14.66935095	2.923522174	4.76E-20	3.53E-19	-	2	67899571	67901827	+	1505	-	- && - && -	-	135	130	106	9	16	15	4.832921655	4.708586997	3.839900208	0.407390532	0.783328479	0.628005648
novel.3831	5.340770702	6.291296133	13.5019123	2.194699437	1.182884488	0	8.377993043	1.125861308	2.921690101	0.017088056	0.032940317	-	8	52857472	52872303	+	621	-	- && - && -	-	6	7	15	2	1	0	0.52056161	0.614455147	1.316892219	0.219403382	0.118650298	0
Zm00001eb304450	19.58282591	23.36767135	41.40586437	2.194699437	8.280191415	1.013716905	28.11878721	3.829535919	2.921365972	1.56E-05	4.75E-05	-	7	26604901	26605407	+	507	misc_non_coding	- && - && -	-	22	26	46	2	7	1	2.337906874	2.795433306	4.946527696	0.268736687	1.017303442	0.124279882
Zm00001eb177090	12.46179831	23.36767135	13.5019123	0	2.365768976	4.054867621	16.44379398	2.140212199	2.921315463	0.000712488	0.001752316	-	4	64982469	64983466	+	998	protein_coding	- && Q9FHH5.1 RecName: Full=Protein GLUTAMINE DUMPER 3; AltName: Full=Protein LESS SUSCEPTIBLE TO BSCTV 1; Short=Protein LBS1 && -	-	14	26	15	0	2	4	0.755805383	1.420124936	0.819428926	0	0.147658988	0.252544689
Zm00001eb027630	66.75963378	80.88809313	83.71185623	13.16819662	7.097306927	10.13716905	77.11986105	10.1342242	2.920189987	1.32E-14	7.71E-14	-	1	136341259	136341797	+	539	misc_non_coding	- && - && -	-	75	90	93	12	6	10	7.496956391	9.102013825	9.406861635	1.516692024	0.820205956	1.169014843
Zm00001eb376570	42.72616562	58.41917837	43.20611934	10.97349719	8.280191415	0	48.11715445	6.417896201	2.918110112	0.001806763	0.004158798	-	9	20432209	20434996	-	2659	protein_coding	- && Q9FJ45.1 RecName: Full=GDSL esterase/lipase At5g45910; AltName: Full=Extracellular lipase At5g45910; Flags: Precursor && PF00657:GDSL-like Lipase/Acylhydrolase	Lipase_GDSL	48	65	48	10	7	0	0.972602511	1.332535432	0.984177592	0.256204401	0.193972488	0
Zm00001eb270740	89.90297349	157.2824033	72.01019891	14.26554634	9.463075903	18.2469043	106.3985252	13.99184218	2.913048974	1.68E-15	1.02E-14	-	6	82821442	82822764	-	1323	misc_non_coding	- && - && -	-	101	175	80	13	8	18	4.113144963	7.21044305	3.296709772	0.669404196	0.445543976	0.857277551
Zm00001eb130360	236.7741678	248.0568189	254.7360786	39.50458987	23.65768976	34.46637478	246.5223551	32.5428848	2.912749184	1.94E-43	2.66E-42	-	3	55754240	55757336	-	583	misc_non_coding	- && - && -	-	266	276	283	36	20	34	24.58247286	25.80621278	26.46479008	4.206674105	2.527678732	3.674676845
Zm00001eb022070	12.46179831	9.886322494	18.90267721	5.486748593	0	0	13.750266	1.828916198	2.911981617	0.003068294	0.00679645	-	1	84498120	84499710	-	1591	protein_coding	- && Q8LNN8.1 RecName: Full=Putative B3 domain-containing protein Os10g0537100 && PF02362:B3 DNA binding domain	B3	14	11	21	5	0	0	0.474100423	0.376882743	0.719614139	0.214094123	0	0
Zm00001eb357070	57.85834928	76.39431018	96.31364104	12.07084691	9.463075903	9.123452148	76.8554335	10.21912499	2.911654926	7.40E-14	4.16E-13	-	8	142565914	142567685	+	1772	protein_coding	- && Q9ZUN4.1 RecName: Full=1-aminocyclopropane-1-carboxylate oxidase 1; Short=ACC oxidase 1; Short=AtACO1 && PF14226:non-haem dioxygenase in morphine synthesis N-terminal|PF03171:2OG-Fe(II) oxygenase superfamily	2OG-FeII_Oxy	65	85	107	11	8	9	1.976342116	2.61480288	3.292081914	0.422896304	0.332649368	0.320027709
Zm00001eb150420	1676.111872	1518.898638	1523.915834	195.3282499	230.6624751	202.7433811	1572.975448	209.5780354	2.91123507	1.63E-243	1.25E-241	-	3	192526005	192529908	-	2994	protein_coding	- && Q41783.1 RecName: Full=Tubulin beta-6 chain; AltName: Full=Beta-6-tubulin && PF00091:Tubulin/FtsZ family, GTPase domain|PF03953:Tubulin C-terminal domain	Tubulin	1883	1690	1693	178	195	200	33.88527468	30.76937361	30.82873714	4.050168843	4.798917112	4.209078157
Zm00001eb070270	77.44117519	94.36944199	92.71313109	5.486748593	18.92615181	11.15088596	88.17458276	11.85459545	2.910946731	1.13E-15	6.96E-15	-	2	9352213	9355778	-	1939	protein_coding	- && Q01KC2.2 RecName: Full=Peroxisomal (S)-2-hydroxy-acid oxidase GLO2; AltName: Full=Glycolate oxidase 2; Short=GOX 2; Short=OsGLO2; AltName: Full=Short chain alpha-hydroxy acid oxidase GLO2 >Q7XPR4.3 RecName: Full=Peroxisomal (S)-2-hydroxy-acid oxidase GLO2; AltName: Full=Glycolate oxidase 2; Short=GOX 2; Short=OsGLO2; AltName: Full=Short chain alpha-hydroxy acid oxidase GLO2 && PF01070:FMN-de…	FMN_dh	87	105	103	5	16	11	2.417430126	2.951856469	2.896076225	0.175669804	0.607998639	0.357456885
novel.2296	54.29783547	61.11544815	43.20611934	7.681448031	13.01172937	1.013716905	52.87313432	7.235631434	2.910047271	2.04E-09	8.73E-09	-	4	108086855	108098626	-	7022	-	- && - && -	-	61	68	48	7	11	1	0.468038411	0.527875899	0.372675622	0.067911315	0.115422983	0.008973213
Zm00001eb003870	12.46179831	5.392539542	15.30216727	3.292049156	1.182884488	0	11.05216837	1.491644548	2.909583532	0.006538185	0.013712317	-	1	10675981	10677669	-	741	protein_coding	- && - && -	-	14	6	17	3	1	0	1.017940314	0.441384206	1.250781031	0.275808705	0.099435675	0
novel.790	7.121027603	10.78507908	7.201019891	1.097349719	2.365768976	0	8.369042193	1.154372898	2.909070464	0.015719745	0.030540654	-	10	44046003	44048222	-	1142	-	- && - && -	-	8	12	8	1	2	0	0.377429959	0.572794565	0.381921806	0.059653897	0.129039991	0
novel.3832	98.804258	142.9022979	100.8142785	9.876147468	11.82884488	23.31548882	114.1736114	15.00682706	2.908740695	1.18E-18	8.28E-18	-	8	55004911	55010770	+	1232	-	- && - && -	-	111	159	112	9	10	23	4.854279263	7.035098185	4.956303442	0.497664571	0.598066843	1.176321185
Zm00001eb340910	91.68323039	99.76198153	84.61198372	8.778797749	5.91442244	21.28805501	92.01906521	11.9937584	2.908020607	8.50E-16	5.27E-15	-	8	43740651	43744045	-	672	protein_coding	- && - && -	-	103	111	94	8	5	21	8.258105714	9.004040759	7.626216903	0.81100893	0.548227939	1.969059375
Zm00001eb040580	111.2660563	122.2308963	162.0229475	20.84964465	20.10903629	12.16460286	131.8399667	17.70776127	2.907589839	3.37E-22	2.70E-21	-	1	213912796	213914711	-	1015	protein_coding	- && Q54ED3.1 RecName: Full=DnaJ homolog subfamily A member 1 homolog; Flags: Precursor && PF00226:DnaJ domain	DnaJ	125	136	180	19	17	12	6.635237266	7.303930174	9.668454005	1.275241627	1.234079996	0.744944631
novel.2344	6.230899153	7.190052723	10.80152984	1.097349719	0	2.027433811	8.074160571	1.04159451	2.907336835	0.017814287	0.034231418	-	4	138124061	138138616	-	1004	-	- && - && -	-	7	8	12	1	0	2	0.375644309	0.434350195	0.651625552	0.067853337	0	0.125517729
Zm00001eb183310	801.1156054	792.7033127	862.3221319	93.27472609	107.6424884	125.7008963	818.7136833	108.8727036	2.906285737	5.62E-134	2.24E-132	-	4	131881533	131882618	+	1086	protein_coding	- && - && -	-	900	882	958	85	91	124	44.65038116	44.27132359	48.09348589	5.332047659	6.174076416	7.194500554
Zm00001eb267540	40.94590872	30.55772407	43.20611934	3.292049156	5.91442244	6.082301432	38.23658405	5.096257676	2.906235868	7.26E-08	2.77E-07	-	6	52254355	52254711	-	357	misc_non_coding	- && - && -	-	46	34	48	3	5	6	6.942279618	5.191518996	7.330331141	0.572476892	1.031958474	1.058989916
[truncated: 6,892 more rows]
