# Supplementary material for: Maize Transcription Factor ZmHsf28 Positively Regulates Plant Drought Tolerance
Source: Int J Mol Sci. 2023 Apr 29;24(9):8079. doi: 10.3390/ijms24098079 (PMC10179534; doi:10.3390/ijms24098079)
Supplement: Supplementary file 1 [file ijms-24-08079-s001.zip › Data S3 GO analysis of ZmHsf28OE maize RNA-Seq.xlsx]

## Sheet: Sheet2
GO
CK_ZmHsf28OE vs CK_WT
Category	GOID	GeneRatio	Description	pvalue	Count	geneID
BP	GO:0006950	0.0457143	response to stress	0.0111694	104	gene_Zm00001eb091920/gene_Zm00001eb127770/gene_Zm00001eb200850/gene_Zm00001eb167720/gene_Zm00001eb417240/gene_Zm00001eb199230/gene_Zm00001eb167710/gene_Zm00001eb204960/gene_Zm00001eb330550/gene_Zm00001eb250120/gene_Zm00001eb272290/gene_Zm00001eb074350/gene_Zm00001eb033650/gene_Zm00001eb275260/gene_Zm00001eb083180/gene_Zm00001eb289030/gene_Zm00001eb125120/gene_Zm00001eb325930/gene_Zm00001eb238780/…
BP	GO:0006979	0.0184615	response to oxidative stress	0.006088	42	gene_Zm00001eb417240/gene_Zm00001eb204960/gene_Zm00001eb330550/gene_Zm00001eb074350/gene_Zm00001eb325930/gene_Zm00001eb238780/gene_Zm00001eb410710/gene_Zm00001eb226370/gene_Zm00001eb036720/gene_Zm00001eb268320/gene_Zm00001eb330540/gene_Zm00001eb140320/gene_Zm00001eb238800/gene_Zm00001eb393680/gene_Zm00001eb381290/gene_Zm00001eb111420/gene_Zm00001eb291860/gene_Zm00001eb009940/gene_Zm00001eb001560/…
BP	GO:0009725	0.0140659	response to hormone	0.0261437	32	gene_Zm00001eb035640/gene_Zm00001eb373970/gene_Zm00001eb295830/gene_Zm00001eb273840/gene_Zm00001eb224680/gene_Zm00001eb232940/gene_Zm00001eb135850/gene_Zm00001eb152940/gene_Zm00001eb043760/gene_Zm00001eb292830/gene_Zm00001eb431010/gene_Zm00001eb232120/gene_Zm00001eb104130/gene_Zm00001eb218080/gene_Zm00001eb248690/gene_Zm00001eb052590/gene_Zm00001eb427500/gene_Zm00001eb313930/gene_Zm00001eb402280/…
BP	GO:0009719	0.0140659	response to endogenous stimulus	0.0261437	32	gene_Zm00001eb035640/gene_Zm00001eb373970/gene_Zm00001eb295830/gene_Zm00001eb273840/gene_Zm00001eb224680/gene_Zm00001eb232940/gene_Zm00001eb135850/gene_Zm00001eb152940/gene_Zm00001eb043760/gene_Zm00001eb292830/gene_Zm00001eb431010/gene_Zm00001eb232120/gene_Zm00001eb104130/gene_Zm00001eb218080/gene_Zm00001eb248690/gene_Zm00001eb052590/gene_Zm00001eb427500/gene_Zm00001eb313930/gene_Zm00001eb402280/…
BP	GO:0042221	0.0246154	response to chemical	0.00153749	56	gene_Zm00001eb219790/gene_Zm00001eb035640/gene_Zm00001eb130600/gene_Zm00001eb250120/gene_Zm00001eb180080/gene_Zm00001eb373970/gene_Zm00001eb073590/gene_Zm00001eb428630/gene_Zm00001eb187010/gene_Zm00001eb295830/gene_Zm00001eb008790/gene_Zm00001eb322690/gene_Zm00001eb106020/gene_Zm00001eb285960/gene_Zm00001eb273840/gene_Zm00001eb405390/gene_Zm00001eb322180/gene_Zm00001eb224680/gene_Zm00001eb232940/…
BP	GO:0006631	0.0145055	fatty acid metabolic process	0.0128118	33	gene_Zm00001eb086560/gene_Zm00001eb190120/gene_Zm00001eb223980/gene_Zm00001eb364580/gene_Zm00001eb167740/gene_Zm00001eb385960/gene_Zm00001eb008920/gene_Zm00001eb277000/gene_Zm00001eb240620/gene_Zm00001eb398750/gene_Zm00001eb010500/gene_Zm00001eb317680/gene_Zm00001eb296230/gene_Zm00001eb221970/gene_Zm00001eb379490/gene_Zm00001eb254570/gene_Zm00001eb102360/gene_Zm00001eb001850/gene_Zm00001eb431950/…
BP	GO:0006633	0.0118681	fatty acid biosynthetic process	0.005514	27	gene_Zm00001eb086560/gene_Zm00001eb190120/gene_Zm00001eb223980/gene_Zm00001eb167740/gene_Zm00001eb385960/gene_Zm00001eb008920/gene_Zm00001eb277000/gene_Zm00001eb240620/gene_Zm00001eb398750/gene_Zm00001eb010500/gene_Zm00001eb317680/gene_Zm00001eb296230/gene_Zm00001eb221970/gene_Zm00001eb254570/gene_Zm00001eb102360/gene_Zm00001eb001850/gene_Zm00001eb431950/gene_Zm00001eb004760/gene_Zm00001eb068760/…
BP	GO:0006952	0.00483516	defense response	0.0294043	11	gene_Zm00001eb200850/gene_Zm00001eb167720/gene_Zm00001eb167710/gene_Zm00001eb413740/gene_Zm00001eb065900/gene_Zm00001eb410040/gene_Zm00001eb201210/gene_Zm00001eb367110/gene_Zm00001eb147510/gene_Zm00001eb288190/gene_Zm00001eb388440
BP	GO:0051716	0.0276923	cellular response to stimulus	0.009999	63	gene_Zm00001eb016180/gene_Zm00001eb033650/gene_Zm00001eb372070/gene_Zm00001eb275260/gene_Zm00001eb359330/gene_Zm00001eb296560/gene_Zm00001eb186320/gene_Zm00001eb289030/gene_Zm00001eb406860/gene_Zm00001eb144290/gene_Zm00001eb353520/gene_Zm00001eb230300/gene_Zm00001eb045540/gene_Zm00001eb110020/gene_Zm00001eb330590/gene_Zm00001eb157350/gene_Zm00001eb149390/gene_Zm00001eb150740/gene_Zm00001eb433160/…
MF	GO:0030234	0.00834106	enzyme regulator activity	0.00731593	27	gene_Zm00001eb079730/gene_Zm00001eb079740/gene_Zm00001eb374140/gene_Zm00001eb184510/gene_Zm00001eb130500/gene_Zm00001eb232010/gene_Zm00001eb082750/gene_Zm00001eb419390/gene_Zm00001eb272550/gene_Zm00001eb355980/gene_Zm00001eb246870/gene_Zm00001eb418730/gene_Zm00001eb189390/gene_Zm00001eb075050/gene_Zm00001eb322480/gene_Zm00001eb242940/gene_Zm00001eb177120/gene_Zm00001eb267010/gene_Zm00001eb442370/…
Dr_ZmHsf28OE vs Dr_WT
Category	GOID	GeneRatio	Description	pvalue	Count	geneID
BP	GO:0006950	0.0427461	response to stress	0.00633081	99	gene_Zm00001eb285360/gene_Zm00001eb282430/gene_Zm00001eb157170/gene_Zm00001eb140320/gene_Zm00001eb330550/gene_Zm00001eb376710/gene_Zm00001eb127770/gene_Zm00001eb355980/gene_Zm00001eb187010/gene_Zm00001eb188520/gene_Zm00001eb091920/gene_Zm00001eb355990/gene_Zm00001eb074350/gene_Zm00001eb250120/gene_Zm00001eb014010/gene_Zm00001eb315770/gene_Zm00001eb022280/gene_Zm00001eb289460/gene_Zm00001eb308400/…
BP	GO:0006979	0.0159758	response to oxidative stress	0.0479077	37	gene_Zm00001eb282430/gene_Zm00001eb140320/gene_Zm00001eb330550/gene_Zm00001eb074350/gene_Zm00001eb315770/gene_Zm00001eb417240/gene_Zm00001eb268320/gene_Zm00001eb036720/gene_Zm00001eb226380/gene_Zm00001eb226370/gene_Zm00001eb393680/gene_Zm00001eb330540/gene_Zm00001eb117310/gene_Zm00001eb280790/gene_Zm00001eb383830/gene_Zm00001eb222560/gene_Zm00001eb238780/gene_Zm00001eb207640/gene_Zm00001eb140290/…
BP	GO:0009725	0.00863558	response to hormone	0.0084023	20	gene_Zm00001eb373970/gene_Zm00001eb431010/gene_Zm00001eb043760/gene_Zm00001eb031700/gene_Zm00001eb327830/gene_Zm00001eb118970/gene_Zm00001eb273840/gene_Zm00001eb136130/gene_Zm00001eb221620/gene_Zm00001eb321140/gene_Zm00001eb313930/gene_Zm00001eb040610/gene_Zm00001eb152940/gene_Zm00001eb247720/gene_Zm00001eb272400/gene_Zm00001eb193520/gene_Zm00001eb321100/gene_Zm00001eb104100/gene_Zm00001eb218080/…
BP	GO:0009719	0.00863558	response to endogenous stimulus	0.0084023	20	gene_Zm00001eb373970/gene_Zm00001eb431010/gene_Zm00001eb043760/gene_Zm00001eb031700/gene_Zm00001eb327830/gene_Zm00001eb118970/gene_Zm00001eb273840/gene_Zm00001eb136130/gene_Zm00001eb221620/gene_Zm00001eb321140/gene_Zm00001eb313930/gene_Zm00001eb040610/gene_Zm00001eb152940/gene_Zm00001eb247720/gene_Zm00001eb272400/gene_Zm00001eb193520/gene_Zm00001eb321100/gene_Zm00001eb104100/gene_Zm00001eb218080/…
BP	GO:0042221	0.0189983	response to chemical	0.0258497	44	gene_Zm00001eb285360/gene_Zm00001eb376710/gene_Zm00001eb373970/gene_Zm00001eb187010/gene_Zm00001eb250120/gene_Zm00001eb219790/gene_Zm00001eb048860/gene_Zm00001eb431010/gene_Zm00001eb382100/gene_Zm00001eb043760/gene_Zm00001eb348040/gene_Zm00001eb155620/gene_Zm00001eb031700/gene_Zm00001eb327830/gene_Zm00001eb118970/gene_Zm00001eb273840/gene_Zm00001eb136130/gene_Zm00001eb211050/gene_Zm00001eb322690/…
BP	GO:0006631	0.0129534	fatty acid metabolic process	0.0505043	30	gene_Zm00001eb233880/gene_Zm00001eb385960/gene_Zm00001eb428470/gene_Zm00001eb403700/gene_Zm00001eb389050/gene_Zm00001eb296590/gene_Zm00001eb001850/gene_Zm00001eb157880/gene_Zm00001eb148110/gene_Zm00001eb369580/gene_Zm00001eb167230/gene_Zm00001eb341960/gene_Zm00001eb296230/gene_Zm00001eb200160/gene_Zm00001eb221970/gene_Zm00001eb026670/gene_Zm00001eb377350/gene_Zm00001eb083480/novel.1417/gene_Zm000…
BP	GO:0006633	0.00906736	fatty acid biosynthetic process	0.00152515	21	gene_Zm00001eb233880/gene_Zm00001eb385960/gene_Zm00001eb428470/gene_Zm00001eb403700/gene_Zm00001eb389050/gene_Zm00001eb296590/gene_Zm00001eb001850/gene_Zm00001eb157880/gene_Zm00001eb341960/gene_Zm00001eb296230/gene_Zm00001eb221970/gene_Zm00001eb026670/gene_Zm00001eb377350/gene_Zm00001eb270390/gene_Zm00001eb047970/gene_Zm00001eb222980/gene_Zm00001eb059630/gene_Zm00001eb433270/gene_Zm00001eb094620/…
BP	GO:0006952	0.00518135	defense response	0.0057088	12	gene_Zm00001eb014010/gene_Zm00001eb022280/gene_Zm00001eb308400/gene_Zm00001eb014000/gene_Zm00001eb367110/gene_Zm00001eb167690/gene_Zm00001eb410040/gene_Zm00001eb147510/gene_Zm00001eb207110/gene_Zm00001eb288190
BP	GO:0051716	0.0336788	cellular response to stimulus	0.00958548	78	gene_Zm00001eb106140/gene_Zm00001eb339340/gene_Zm00001eb417440/gene_Zm00001eb015210/gene_Zm00001eb241670/gene_Zm00001eb001940/gene_Zm00001eb195230/gene_Zm00001eb186320/gene_Zm00001eb014850/gene_Zm00001eb353520/gene_Zm00001eb356710/gene_Zm00001eb016180/gene_Zm00001eb277700/gene_Zm00001eb182130/gene_Zm00001eb153570/gene_Zm00001eb216090/gene_Zm00001eb080090/gene_Zm00001eb149390/gene_Zm00001eb330590/…
MF	GO:0030234	0.0100206	enzyme regulator activity	0.0280492	34	gene_Zm00001eb079730/gene_Zm00001eb147980/gene_Zm00001eb419390/gene_Zm00001eb242950/gene_Zm00001eb355980/gene_Zm00001eb335210/gene_Zm00001eb355990/gene_Zm00001eb255750/gene_Zm00001eb043900/gene_Zm00001eb037010/gene_Zm00001eb294540/gene_Zm00001eb079740/novel.2171/gene_Zm00001eb232010/gene_Zm00001eb127310/gene_Zm00001eb362870/gene_Zm00001eb193730/gene_Zm00001eb286900/gene_Zm00001eb241210/gene_Zm000…
CK_ZmHsf28OE vs CK_WT
Category	GOID	GeneRatio	Description	pvalue	Count	geneID
MF	GO:0005509	0.0182268	calcium ion binding	0.0537591	59	gene_Zm00001eb292290/gene_Zm00001eb015800/gene_Zm00001eb072810/gene_Zm00001eb028550/gene_Zm00001eb395970/gene_Zm00001eb176050/gene_Zm00001eb196390/gene_Zm00001eb346790/gene_Zm00001eb015200/gene_Zm00001eb365780/gene_Zm00001eb331200/gene_Zm00001eb428080/gene_Zm00001eb077030/gene_Zm00001eb358300/gene_Zm00001eb183170/gene_Zm00001eb230910/gene_Zm00001eb282440/gene_Zm00001eb208480/gene_Zm00001eb324690/…
MF	GO:0008092	0.0135928	cytoskeletal protein binding	0.00370213	44	gene_Zm00001eb213630/gene_Zm00001eb050880/gene_Zm00001eb069600/gene_Zm00001eb265660/gene_Zm00001eb371130/gene_Zm00001eb427560/gene_Zm00001eb133890/gene_Zm00001eb157980/gene_Zm00001eb373600/gene_Zm00001eb047830/gene_Zm00001eb008710/gene_Zm00001eb062580/gene_Zm00001eb043680/gene_Zm00001eb059040/gene_Zm00001eb017330/gene_Zm00001eb153560/gene_Zm00001eb150440/gene_Zm00001eb159400/gene_Zm00001eb358690/…
MF	GO:0016835	0.0108125	carbon-oxygen lyase activity	2.29084e-05	35	gene_Zm00001eb267020/gene_Zm00001eb416720/gene_Zm00001eb227310/gene_Zm00001eb017120/gene_Zm00001eb230410/gene_Zm00001eb165610/gene_Zm00001eb060890/gene_Zm00001eb359190/gene_Zm00001eb071070/gene_Zm00001eb133200/gene_Zm00001eb087570/gene_Zm00001eb048020/gene_Zm00001eb410660/gene_Zm00001eb006450/gene_Zm00001eb060840/gene_Zm00001eb047160/gene_Zm00001eb021200/gene_Zm00001eb421790/gene_Zm00001eb415160/…
MF	GO:0050660	0.0101946	flavin adenine dinucleotide binding	0.0382813	33	gene_Zm00001eb045960/gene_Zm00001eb176160/gene_Zm00001eb403190/gene_Zm00001eb004790/gene_Zm00001eb399370/gene_Zm00001eb340900/gene_Zm00001eb040280/gene_Zm00001eb141570/gene_Zm00001eb427250/gene_Zm00001eb213190/gene_Zm00001eb403180/gene_Zm00001eb042160/gene_Zm00001eb185040/gene_Zm00001eb305060/gene_Zm00001eb277710/gene_Zm00001eb384900/gene_Zm00001eb384940/gene_Zm00001eb345610/gene_Zm00001eb045990/…
MF	GO:0030247	0.00679642	polysaccharide binding	0.00466042	22	gene_Zm00001eb334630/gene_Zm00001eb180130/gene_Zm00001eb034370/gene_Zm00001eb038720/gene_Zm00001eb077330/gene_Zm00001eb034610/gene_Zm00001eb375460/gene_Zm00001eb209700/gene_Zm00001eb126150/gene_Zm00001eb077310/gene_Zm00001eb335510/gene_Zm00001eb034290/gene_Zm00001eb076940/gene_Zm00001eb070230/gene_Zm00001eb156230/gene_Zm00001eb034520/gene_Zm00001eb139070/gene_Zm00001eb124880/gene_Zm00001eb034480/…
MF	GO:0001871	0.00679642	pattern binding	0.00466042	22	gene_Zm00001eb334630/gene_Zm00001eb180130/gene_Zm00001eb034370/gene_Zm00001eb038720/gene_Zm00001eb077330/gene_Zm00001eb034610/gene_Zm00001eb375460/gene_Zm00001eb209700/gene_Zm00001eb126150/gene_Zm00001eb077310/gene_Zm00001eb335510/gene_Zm00001eb034290/gene_Zm00001eb076940/gene_Zm00001eb070230/gene_Zm00001eb156230/gene_Zm00001eb034520/gene_Zm00001eb139070/gene_Zm00001eb124880/gene_Zm00001eb034480/…
BP	GO:0006082	0.0536264	organic acid metabolic process	0.00260918	122	gene_Zm00001eb086560/gene_Zm00001eb190120/gene_Zm00001eb200910/gene_Zm00001eb406450/gene_Zm00001eb405040/gene_Zm00001eb223980/gene_Zm00001eb352550/gene_Zm00001eb344300/gene_Zm00001eb077640/gene_Zm00001eb218320/gene_Zm00001eb256880/gene_Zm00001eb063750/gene_Zm00001eb166980/gene_Zm00001eb364580/gene_Zm00001eb334790/gene_Zm00001eb144240/gene_Zm00001eb327800/gene_Zm00001eb001140/gene_Zm00001eb165610/…
BP	GO:0019752	0.0514286	carboxylic acid metabolic process	0.00564081	117	gene_Zm00001eb086560/gene_Zm00001eb190120/gene_Zm00001eb200910/gene_Zm00001eb406450/gene_Zm00001eb405040/gene_Zm00001eb223980/gene_Zm00001eb352550/gene_Zm00001eb344300/gene_Zm00001eb077640/gene_Zm00001eb218320/gene_Zm00001eb256880/gene_Zm00001eb063750/gene_Zm00001eb166980/gene_Zm00001eb364580/gene_Zm00001eb334790/gene_Zm00001eb144240/gene_Zm00001eb327800/gene_Zm00001eb001140/gene_Zm00001eb165610/…
BP	GO:0016053	0.0303297	organic acid biosynthetic process	0.0101703	69	gene_Zm00001eb086560/gene_Zm00001eb190120/gene_Zm00001eb200910/gene_Zm00001eb406450/gene_Zm00001eb405040/gene_Zm00001eb223980/gene_Zm00001eb352550/gene_Zm00001eb344300/gene_Zm00001eb218320/gene_Zm00001eb144240/gene_Zm00001eb327800/gene_Zm00001eb001140/gene_Zm00001eb167740/gene_Zm00001eb385960/gene_Zm00001eb008920/gene_Zm00001eb277000/gene_Zm00001eb240620/gene_Zm00001eb398750/gene_Zm00001eb010500/…
BP	GO:0046394	0.0303297	carboxylic acid biosynthetic process	0.0101703	69	gene_Zm00001eb086560/gene_Zm00001eb190120/gene_Zm00001eb200910/gene_Zm00001eb406450/gene_Zm00001eb405040/gene_Zm00001eb223980/gene_Zm00001eb352550/gene_Zm00001eb344300/gene_Zm00001eb218320/gene_Zm00001eb144240/gene_Zm00001eb327800/gene_Zm00001eb001140/gene_Zm00001eb167740/gene_Zm00001eb385960/gene_Zm00001eb008920/gene_Zm00001eb277000/gene_Zm00001eb240620/gene_Zm00001eb398750/gene_Zm00001eb010500/…
BP	GO:0006520	0.0250549	cellular amino acid metabolic process	0.0495831	57	gene_Zm00001eb405040/gene_Zm00001eb344300/gene_Zm00001eb077640/gene_Zm00001eb218320/gene_Zm00001eb256880/gene_Zm00001eb063750/gene_Zm00001eb166980/gene_Zm00001eb334790/gene_Zm00001eb327800/gene_Zm00001eb001140/gene_Zm00001eb165610/gene_Zm00001eb379480/gene_Zm00001eb177530/gene_Zm00001eb060890/gene_Zm00001eb427810/gene_Zm00001eb252020/gene_Zm00001eb117220/gene_Zm00001eb007130/gene_Zm00001eb214360/…
BP	GO:0009733	0.00967033	response to auxin	0.0211993	22	gene_Zm00001eb232940/gene_Zm00001eb135850/gene_Zm00001eb043760/gene_Zm00001eb431010/gene_Zm00001eb104130/gene_Zm00001eb218080/gene_Zm00001eb248690/gene_Zm00001eb052590/gene_Zm00001eb427500/gene_Zm00001eb313930/gene_Zm00001eb402280/gene_Zm00001eb227020/gene_Zm00001eb104190/gene_Zm00001eb193520/gene_Zm00001eb234990/gene_Zm00001eb040680/gene_Zm00001eb321100/gene_Zm00001eb040610/gene_Zm00001eb104160/…
BP	GO:0071554	0.00967033	cell wall organization or biogenesis	0.00866082	22	gene_Zm00001eb272090/gene_Zm00001eb246640/gene_Zm00001eb374140/gene_Zm00001eb057580/gene_Zm00001eb078730/gene_Zm00001eb130500/gene_Zm00001eb214720/gene_Zm00001eb111870/gene_Zm00001eb299010/gene_Zm00001eb255830/gene_Zm00001eb272050/gene_Zm00001eb177120/gene_Zm00001eb081440/gene_Zm00001eb203660/gene_Zm00001eb112510/gene_Zm00001eb333580/gene_Zm00001eb228520/gene_Zm00001eb425600/gene_Zm00001eb346860/…
MF	GO:0016759	0.00494285	cellulose synthase activity	0.0121562	16	gene_Zm00001eb172230/gene_Zm00001eb306030/gene_Zm00001eb283110/gene_Zm00001eb095350/gene_Zm00001eb153340/gene_Zm00001eb082890/gene_Zm00001eb303110/gene_Zm00001eb415630/gene_Zm00001eb096900/gene_Zm00001eb046440/gene_Zm00001eb323710/gene_Zm00001eb313250/gene_Zm00001eb316070/novel.1216/gene_Zm00001eb099710/novel.4446
Dr_ZmHsf28OE vs Dr_WT
Category	GOID	GeneRatio	Description	pvalue	Count	geneID
MF	GO:0022857	0.040672	transmembrane transporter activity	0.0421408	138	gene_Zm00001eb322600/gene_Zm00001eb314090/gene_Zm00001eb008810/gene_Zm00001eb387010/gene_Zm00001eb050850/gene_Zm00001eb004550/gene_Zm00001eb422710/gene_Zm00001eb280210/gene_Zm00001eb107810/gene_Zm00001eb375040/gene_Zm00001eb344020/gene_Zm00001eb306800/gene_Zm00001eb239520/gene_Zm00001eb219790/gene_Zm00001eb376160/gene_Zm00001eb050840/gene_Zm00001eb034990/gene_Zm00001eb029960/gene_Zm00001eb225130/…
MF	GO:0016746	0.0247569	transferase activity, transferring acyl groups	0.000351562	84	gene_Zm00001eb347850/gene_Zm00001eb367240/gene_Zm00001eb079170/gene_Zm00001eb156680/gene_Zm00001eb361640/gene_Zm00001eb318230/gene_Zm00001eb239300/gene_Zm00001eb115970/gene_Zm00001eb258950/gene_Zm00001eb296590/gene_Zm00001eb180060/gene_Zm00001eb147650/gene_Zm00001eb425100/gene_Zm00001eb270810/gene_Zm00001eb088220/gene_Zm00001eb334430/gene_Zm00001eb227780/gene_Zm00001eb018410/gene_Zm00001eb070790/…
MF	GO:0008509	0.00707339	anion transmembrane transporter activity	0.00618512	24	gene_Zm00001eb004550/gene_Zm00001eb422710/gene_Zm00001eb029960/gene_Zm00001eb422720/gene_Zm00001eb235240/gene_Zm00001eb277830/gene_Zm00001eb359310/gene_Zm00001eb427800/gene_Zm00001eb141430/gene_Zm00001eb161660/gene_Zm00001eb158490/gene_Zm00001eb068640/gene_Zm00001eb000970/gene_Zm00001eb141470/gene_Zm00001eb052860/gene_Zm00001eb253020/gene_Zm00001eb406990/gene_Zm00001eb256040/gene_Zm00001eb018230/…
MF	GO:0008374	0.00412614	O-acyltransferase activity	0.00175548	14	gene_Zm00001eb156680/gene_Zm00001eb361640/gene_Zm00001eb318230/gene_Zm00001eb070790/gene_Zm00001eb096400/gene_Zm00001eb120460/gene_Zm00001eb002740/gene_Zm00001eb124520/gene_Zm00001eb008110/gene_Zm00001eb148010/novel.581/gene_Zm00001eb096390/gene_Zm00001eb118700/gene_Zm00001eb025570
MF	GO:0008443	0.00324197	phosphofructokinase activity	0.0321641	11	gene_Zm00001eb337520/gene_Zm00001eb080090/gene_Zm00001eb381920/gene_Zm00001eb121310/gene_Zm00001eb424620/gene_Zm00001eb148370/gene_Zm00001eb109140/gene_Zm00001eb099530/gene_Zm00001eb188910/gene_Zm00001eb284270/gene_Zm00001eb350090
MF	GO:0010333	0.0055607	terpene synthase activity	2.78925e-05	18	gene_Zm00001eb267020/gene_Zm00001eb416720/gene_Zm00001eb017120/gene_Zm00001eb230410/gene_Zm00001eb071070/gene_Zm00001eb133200/gene_Zm00001eb087570/gene_Zm00001eb048020/gene_Zm00001eb047160/gene_Zm00001eb021200/gene_Zm00001eb415160/gene_Zm00001eb176190/gene_Zm00001eb230440/novel.2234/gene_Zm00001eb412980/gene_Zm00001eb412970/gene_Zm00001eb412990/gene_Zm00001eb071080
BP	GO:0043436	0.0536264	oxoacid metabolic process	0.00236658	122	gene_Zm00001eb086560/gene_Zm00001eb190120/gene_Zm00001eb200910/gene_Zm00001eb406450/gene_Zm00001eb405040/gene_Zm00001eb223980/gene_Zm00001eb352550/gene_Zm00001eb344300/gene_Zm00001eb077640/gene_Zm00001eb218320/gene_Zm00001eb256880/gene_Zm00001eb063750/gene_Zm00001eb166980/gene_Zm00001eb364580/gene_Zm00001eb334790/gene_Zm00001eb144240/gene_Zm00001eb327800/gene_Zm00001eb001140/gene_Zm00001eb165610/…
BP	GO:0033554	0.00690846	cellular response to stress	0.0098887	16	gene_Zm00001eb079410/gene_Zm00001eb289030/gene_Zm00001eb433160/gene_Zm00001eb144420/gene_Zm00001eb050740/gene_Zm00001eb241310/gene_Zm00001eb228900/gene_Zm00001eb269700/gene_Zm00001eb274410/gene_Zm00001eb406830/gene_Zm00001eb099620/gene_Zm00001eb365600/gene_Zm00001eb117500/gene_Zm00001eb104360/gene_Zm00001eb150740/gene_Zm00001eb395690
BP	GO:0030001	0.0215889	metal ion transport	0.0244396	50	gene_Zm00001eb259960/gene_Zm00001eb314090/gene_Zm00001eb242690/gene_Zm00001eb033390/gene_Zm00001eb021790/gene_Zm00001eb306800/gene_Zm00001eb047280/gene_Zm00001eb389830/gene_Zm00001eb048950/gene_Zm00001eb280380/gene_Zm00001eb410930/gene_Zm00001eb112630/gene_Zm00001eb277370/gene_Zm00001eb032340/gene_Zm00001eb001530/gene_Zm00001eb387750/gene_Zm00001eb241390/gene_Zm00001eb189940/gene_Zm00001eb016620/…
BP	GO:0015979	0.0164076	photosynthesis	1.10771e-06	38	gene_Zm00001eb138650/gene_Zm00001eb061730/gene_Zm00001eb299760/gene_Zm00001eb299990/gene_Zm00001eb295610/gene_Zm00001eb213670/gene_Zm00001eb336580/gene_Zm00001eb096870/gene_Zm00001eb306070/gene_Zm00001eb316290/gene_Zm00001eb106430/gene_Zm00001eb323460/gene_Zm00001eb101660/gene_Zm00001eb151750/gene_Zm00001eb336410/gene_Zm00001eb212520/gene_Zm00001eb106830/gene_Zm00001eb330460/gene_Zm00001eb015950/…
BP	GO:0009725	0.0140659	regulation of hormone levels	0.0261437	32	gene_Zm00001eb035640/gene_Zm00001eb373970/gene_Zm00001eb295830/gene_Zm00001eb273840/gene_Zm00001eb224680/gene_Zm00001eb232940/gene_Zm00001eb135850/gene_Zm00001eb152940/gene_Zm00001eb043760/gene_Zm00001eb292830/gene_Zm00001eb431010/gene_Zm00001eb232120/gene_Zm00001eb104130/gene_Zm00001eb218080/gene_Zm00001eb248690/gene_Zm00001eb052590/gene_Zm00001eb427500/gene_Zm00001eb313930/gene_Zm00001eb402280/…
BP	GO:0006820	0.0133851	anion transport	0.00494633	31	gene_Zm00001eb004550/gene_Zm00001eb422710/gene_Zm00001eb029960/gene_Zm00001eb422720/gene_Zm00001eb235240/gene_Zm00001eb122660/gene_Zm00001eb277830/gene_Zm00001eb245920/gene_Zm00001eb427800/gene_Zm00001eb141430/gene_Zm00001eb161660/gene_Zm00001eb068640/gene_Zm00001eb000970/gene_Zm00001eb422120/gene_Zm00001eb141470/gene_Zm00001eb052860/gene_Zm00001eb253020/gene_Zm00001eb406990/gene_Zm00001eb256040/…
BP	GO:0000160	0.0082038	phosphorelay signal transduction system	0.045389	19	gene_Zm00001eb353520/gene_Zm00001eb182130/gene_Zm00001eb153570/gene_Zm00001eb216090/gene_Zm00001eb092230/gene_Zm00001eb253970/gene_Zm00001eb055280/gene_Zm00001eb405030/gene_Zm00001eb433500/gene_Zm00001eb066570/gene_Zm00001eb283590/gene_Zm00001eb112080/gene_Zm00001eb082130/gene_Zm00001eb362820/gene_Zm00001eb190410/gene_Zm00001eb374760/gene_Zm00001eb244160/gene_Zm00001eb423050/gene_Zm00001eb331630
BP	GO:0016567	0.0101099	protein ubiquitination	0.00880149	23	gene_Zm00001eb190130/gene_Zm00001eb371590/gene_Zm00001eb119290/gene_Zm00001eb022810/gene_Zm00001eb385250/gene_Zm00001eb205230/gene_Zm00001eb422170/gene_Zm00001eb311590/gene_Zm00001eb253960/gene_Zm00001eb022920/gene_Zm00001eb190970/gene_Zm00001eb371890/gene_Zm00001eb251170/gene_Zm00001eb241160/gene_Zm00001eb178990/gene_Zm00001eb010210/gene_Zm00001eb065620/gene_Zm00001eb407250/gene_Zm00001eb189550/…
