# Supplementary material for: Maize Transcription Factor ZmHsf28 Positively Regulates Plant Drought Tolerance
Source: Int J Mol Sci. 2023 Apr 29;24(9):8079. doi: 10.3390/ijms24098079 (PMC10179534; doi:10.3390/ijms24098079)
Supplement: Supplementary file 1 [file ijms-24-08079-s001.zip › Data S4 Maize genes of JA and ABA synthesis and ROS scavenging and stress response regulated by ZmHsf28.xlsx]

## Sheet: Sheet1
JA-relative genes （padj＜0.05，FPKM）
Name	ID	CK_28OE	CK_WT	Dr_28OE	Dr_WT
ZmLOX7	Zm00001eb423430	1.21251	0.153124	0.126164	0.326816
ZmLOX1	Zm00001eb144930	18.7061	117.904	64.0986	12.3319
ZmLOX9	Zm00001eb005920	0	0	16.3217	35.9306
ZmLOX6	Zm00001eb067710	109.189	50.5568	163.062	55.2893
ZmLOX5	Zm00001eb216870	53.1992	23.6958	126.156	30.473
ZmLOX10	Zm00001eb206040	365.636	180.013	3542.49	395.229
ZmLOX8	Zm00001eb081610	13.2069	3.31407	76.6552	21.7956
ZmAOS5	Zm00001eb214000	21.6316	6.22894	15.1749	10.1155
ZmAOS1	Zm00001eb399600	192.846	43.7927	749.423	328.266
ZmAOC1	Zm00001eb020680	0	0	6.17813	2.34372
ZmJAR1	Zm00001eb358430	14.098	4.21595	29.7949	10.7388
ZmOPR6	Zm00001eb131870	0	0	25.5326	5.55845
ZmOPR2	Zm00001eb373030	10.477	2.71361	5.5436	15.7758
ZmJAZ4	Zm00001eb099240	39.9456	13.4641	10.1786	25.0495
ZmJAZ8	Zm00001eb100130	31.2759	13.0814	8.17737	22.3903
ZmJAZ10	Zm00001eb006000	0	0	69.4219	175.377
ZmTIFY25	Zm00001eb314010	0	0	22.2677	57.6257
ZmJAZ11	Zm00001eb005990	11.8692	1.58565	4.20356	41.5833

## Sheet: Sheet2
ABA-relative genes （padj＜0.05，FPKM）
name	ID	CK_WT	CK_28OE	Dr_WT	Dr_28OE
ZmZEP1	Zm00001eb081470	0	0	2.33374	5.69653
ZmVDE1	Zm00001eb085840	0	0	6.21005	13.4278
ZmNCED5	Zm00001eb117480	0	0	17.3085	37.7555
ZmNCED9	Zm00001eb300240	0.239101	0.653154	7.49609	21.1601
ZmNCED4	Zm00001eb218680	0	0	1.90905	4.10532
ZmNCED3	Zm00001eb134760	0	0	1.95683	4.78504
ZmAAO3	Zm00001eb060220	0	0	0.163691	0.629393
ZmAAO4	Zm00001eb060260	0	0	22.2909	66.9363
ZmPYL2	Zm00001eb239670	0	0	3.49258	8.14641
ZmPYL8	Zm00001eb204180	0	0	40.2946	93.2743
ZmPP2C68	Zm00001eb098220	5.95893	29.0751	1.93823	133.13
ZmPP2C53	Zm00001eb297300	5.6728	2.71776	134.665	3.87389
ZmPP2C06	Zm00001eb160470	0	0	71.5798	33.4366
ZmPP2C51	Zm00001eb344210	0	0	20.0421	12.8768
ZmPP2C09	Zm00001eb367840	0	0	32.4133	108.065
ZmPP2C08	Zm00001eb158020	0	0	3.43548	5.74743
ZmPP2C30	Zm00001eb012040	0	0	21.5436	122.917
ZmPP2C37	Zm00001eb419870	0.12989	0.621857	12.3018	44.4182
ZmSnRK2.6	Zm00001eb243440	0	0	101.211	41.0273
ZmSnRK2.4	Zm00001eb146500	0	0	134.896	54.3719
ZmSnRK2.7	Zm00001eb082720	0	0	2.79442	1.26368
ZmSnRK2.5	Zm00001eb434400	0	0	23.3898	57.5783
ZmSnRK2.2	Zm00001eb327780	0	0	18.1174	59.641
ZmSnRK2.1	Zm00001eb392580	0	0	57.3135	24.3842
ZmSnRK2.3	Zm00001eb023880	5.04496	1.54453	31.0459	11.02

## Sheet: Sheet3
ROS-relative genes （padj＜0.05，FPKM）
name	ID	CK_WT	CK_28OE	Dr_WT	Dr_28OE
ZmCAT1	Zm00001eb228570	0	0	0.373469	334.82
ZmCAT2	Zm00001eb002510	0	0	1.61491	58.4418
ZmPOD64	Zm00001eb001560	3.51414	5.31173	0	0
ZmPOD52	Zm00001eb238800	142.099	1.45871	0	0
ZmPOD56	Zm00001eb151190	14.2517	2.08062	0	0
ZmPOD44	Zm00001eb004200	0	0	18.7686	0.194948
ZmPOD59	Zm00001eb009950	0	0	364.228	1.79327
ZmPOD23	Zm00001eb195200	0	0	12.7699	1.2268
ZmPOD13	Zm00001eb222560	0	0	30.7094	3.36656
ZmPOD16	Zm00001eb226380	0	0	73.1633	4.36967
ZmPOD3-1	Zm00001eb330540	0.0727829	12.236	0.0147169	10.1726
ZmPOD12	Zm00001eb140320	4.06369	27.5572	11.1158	32.3354
ZmPOD47	Zm00001eb260610	0	0	0.367521	3.80941
ZmPOD5	Zm00001eb282430	0	0	0	243.323
ZmPOD17	Zm00001eb315770	0	0	0	157.415
ZmPOD3	Zm00001eb330550	0	0	5.98565	115.498
ZmPOD70	Zm00001eb238780	0	0	3.58553	5.91294
ZmSOD4	Zm00001eb016940	0	0	2.55495	35.6301
ZmSOD14	Zm00001eb039000	1.41797	67.4814	0	0
ZmSOD1	Zm00001eb008850	21.9293	8.68728	0	0
ZmSOD11	Zm00001eb378880	12.2248	5.21346	2.50909	7.65403
ZmGSR2	Zm00001eb258600	0	0	17.709	44.7506
ZmGST6	Zm00001eb300120	0	0	1.16246	4.24323
ZmGST10	Zm00001eb002810	0	0	1.45672	6.77758
ZmGST23	Zm00001eb315500	13.2327	1.1736	20.7397	3.20451
ZmGST20	Zm00001eb156150	2.56743	17.326	12.6629	35.1085
ZmGST29	Zm00001eb141020	34.4215	15.7834	5.69584	17.1018
ZmGST15	Zm00001eb354260	8.86982	19.5986	10.8398	3.37989

## Sheet: Sheet4
Drought-response genes （padj＜0.05，FPKM）
name	ID	CK_WT	CK_28OE	Dr_WT	Dr_28OE
ZmRD20	Zm00001eb009010	0	0	1.03527	3.0054
ZmRD21	Zm00001eb068400	0	0	351.603	1263.99
ZmRAB18	Zm00001eb376710	0	0	6.32674	115.658
ZmRAS2	Zm00001eb424630	0	0	19.7374	44.3442
ZmRABF2a	Zm00001eb390670	0	0	7.49011	26.3649
ZmRAB11C	Zm00001eb367730	0	0	7.801	21.9719
ZmRABA1	Zm00001eb343780	0	0	14.1592	29.4304
ZmRAS1	Zm00001eb080090	0	0	10.9849	36.032
ZmRABC2	Zm00001eb222340	0	0	10.4894	32.7011
ZmRABD2c	Zm00001eb267410	0	0	7.23781	16.9751
ZmRABC2a	Zm00001eb402970	0	0	3.6638	8.59899
ZmRABA3	Zm00001eb319220	0	0	3.42423	13.2126
ZmRAB5a	Zm00001eb032760	0	0	5.51274	13.2221
ZmRABA2a	Zm00001eb356130	3.54939	1.12161	0	0
ZmRABA2c	Zm00001eb062910	7.72889	16.803	0	0
ZmbZIP75	Zm00001eb366900	0	0.396365	7.7641	0.202276
ZmbZIP92	Zm00001eb331250	0	0	0.539674	1.70953
ZmDREB1C	Zm00001eb269420	0	0	42.9888	11.5027
ZmDREB1A	Zm00001eb318900	0	0	1.66065	4.53977
ZmDREB2A	Zm00001eb347600	0	0	10.9096	19.5119
