# Supplementary material for: Maize Transcription Factor ZmHsf28 Positively Regulates Plant Drought Tolerance
Source: Int J Mol Sci. 2023 Apr 29;24(9):8079. doi: 10.3390/ijms24098079 (PMC10179534; doi:10.3390/ijms24098079)
Supplement: Supplementary file 1 [file ijms-24-08079-s001.zip › Data S5 Maize genes of other stress response and kinases regulated by ZmHsf28.xlsx]

## Sheet: Sheet1
Late embryogenesis abundant protein
id	Dr_28OE_2_fpkm	Dr_WT_3_fpkm	log2FoldChange	pvalue	padj	description
Zm00001eb076240	0.439248	0	5.92295	3.38e-05	9.9e-05	- && - && PF03168:Late embryogenesis abundant protein
Zm00001eb159430	0.533161	0	5.42489	0.000420986	0.00107206	- T1&& P46518.1 RecName: Full=T1 abundant protein Lea14-A && PF03168:Late embryogenesis abundant protein
Zm00001eb350300	4.97227	0.849839	2.58211	1.85e-15	1.13e-14	- && - && PF03168:Late embryogenesis abundant protein
Zm00001eb428350	5.27032	1.13629	2.27317	3.37e-07	1.21e-06	- && - && PF03760:Late embryogenesis abundant (LEA) group 1
Zm00001eb139540	4.44362	1.18418	1.93756	2.8e-12	1.44e-11	- && Q9SJ54.1 RecName: Full=NDR1/HIN1-like protein 12 && PF03168:Late embryogenesis abundant protein
Zm00001eb065630	7.51991	2.88623	1.41996	1.24e-28	1.22e-27	- && Q766C3.1 RecName: Full=Aspartic proteinase nepenthesin-1; AltName: Full=Nepenthesin-I; Flags: Precursor && PF03168:Late embryogenesis abundant protein|PF14543:Xylanase inhibitor N-terminal|PF14541:Xylanase inhibitor C-terminal
Zm00001eb259950	11.0925	4.50414	1.34291	9.73e-16	6.01e-15	- && Q9SJ54.1 RecName: Full=NDR1/HIN1-like protein 12 && PF03168:Late embryogenesis abundant protein
Zm00001eb069770	6.37129	3.08147	1.08582	0.00575381	0.0121621	- && - && PF03168:Late embryogenesis abundant protein
Zm00001eb216980	6.06245	3.01451	1.04725	1.08e-09	4.71e-09	- && - && PF03168:Late embryogenesis abundant protein

## Sheet: Sheet2
Aquaporin
id	Dr_28OE_2_fpkm	Dr_WT_3_fpkm	log2FoldChange	pvalue	padj	description
Zm00001eb279620	1.56953	0.247354	2.73003	0.0072805	0.0151133	- && Q9LUM0.1 RecName: Full=1-phosphatidylinositol-3-phosphate 5-kinase FAB1B; Short=Phosphatidylinositol 3-phosphate 5-kinase; AltName: Full=FYVE finger-containing phosphoinositide kinase; AltName: Full=PIKfyve; AltName: Full=Phosphatidylinositol 3-phosphate 5-kinase type III; Short=PIPkin-III; Short=Type III PIP kinase; AltName: Full=Protein FORMS APLOID AND BINUCLEATE CELLS 1B && -
Zm00001eb110730	1.93915	0.347468	2.5063	1.05e-16	6.78e-16	- && Q9M1K2.1 RecName: Full=Phosphatidylinositol 4-phosphate 5-kinase 4; Short=AtPIP5K4; AltName: Full=1-phosphatidylinositol 4-phosphate kinase 4; AltName: Full=Diphosphoinositide kinase 4; AltName: Full=PtdIns(4)P-5-kinase 4 && PF01504:Phosphatidylinositol-4-phosphate 5-Kinase|PF02493:MORN repeat
Zm00001eb254540	24.9119	6.94726	1.88032	2.43e-59	4.34e-58	- && Q19KC1.2 RecName: Full=Aquaporin NIP2-1; AltName: Full=NOD26-like intrinsic protein 2-1; AltName: Full=ZmNIP2-1; AltName: Full=ZmNIP2;1 && PF00230:Major intrinsic protein
Zm00001eb372380	7.2294	2.35375	1.65443	4.57e-21	3.5e-20	- && Q9AT74.1 RecName: Full=Aquaporin NIP2-3; AltName: Full=NOD26-like intrinsic protein 2-3; AltName: Full=ZmNIP2-3; AltName: Full=ZmNIP2;3 && PF00230:Major intrinsic protein
Zm00001eb194530	4.94474	1.76807	1.52276	6.44e-10	2.86e-09	- && Q19KC1.2 RecName: Full=Aquaporin NIP2-1; AltName: Full=NOD26-like intrinsic protein 2-1; AltName: Full=ZmNIP2-1; AltName: Full=ZmNIP2;1 && PF00230:Major intrinsic protein
Zm00001eb350360	144.712	327.755	-1.1419	2.55e-154	1.19e-152	- && Q9ATL5.1 RecName: Full=Aquaporin TIP4-2; AltName: Full=Tonoplast intrinsic protein 4-2; AltName: Full=ZmTIP4-2; AltName: Full=ZmTIP4;2 && PF00230:Major intrinsic protein
Zm00001eb247760	3.2447	7.40163	-1.15353	2.77e-12	1.42e-11	- && Q9ATM7.1 RecName: Full=Aquaporin PIP2-3; AltName: Full=Plasma membrane intrinsic protein 2-3; AltName: Full=ZmPIP2-3; AltName: Full=ZmPIP2;3 && PF00230:Major intrinsic protein
Zm00001eb190950	0.662939	1.63108	-1.26422	0.00270568	0.00604608	- && Q9AR14.1 RecName: Full=Aquaporin PIP1-5; AltName: Full=Plasma membrane intrinsic protein 1-5; AltName: Full=ZmPIP1-5; AltName: Full=ZmPIP1-5b; AltName: Full=ZmPIP1;5 && PF00230:Major intrinsic protein
Zm00001eb234140	4.06006	10.3125	-1.30427	9.93e-05	0.000274897	- && Q9ATL5.1 RecName: Full=Aquaporin TIP4-2; AltName: Full=Tonoplast intrinsic protein 4-2; AltName: Full=ZmTIP4-2; AltName: Full=ZmTIP4;2 && PF00230:Major intrinsic protein
Zm00001eb292750	14.326	36.762	-1.32198	1.6e-94	4.47e-93	- && P93732.3 RecName: Full=Proline iminopeptidase; Short=PIP; AltName: Full=Prolyl aminopeptidase; Short=PAP && PF00561:alpha/beta hydrolase fold
Zm00001eb074210	69.3709	242.726	-1.76904	0	0	- && Q9AQU5.1 RecName: Full=Aquaporin PIP1-3/PIP1-4; AltName: Full=Plasma membrane intrinsic protein 1-3; AltName: Full=Plasma membrane intrinsic protein 1-4; AltName: Full=ZmPIP1-3; AltName: Full=ZmPIP1-4; AltName: Full=ZmPIP1;3; AltName: Full=ZmPIP1;4 && PF00230:Major intrinsic protein
Zm00001eb425700	18.6914	68.0608	-1.82705	7.58e-132	2.96e-130	- && Q6WAU1.1 RecName: Full=(-)-isopiperitenone reductase && PF00106:short chain dehydrogenase
Zm00001eb185300	27.5927	105.495	-1.89718	6.22e-243	4.76e-241	- && Q9ATM7.1 RecName: Full=Aquaporin PIP2-3; AltName: Full=Plasma membrane intrinsic protein 2-3; AltName: Full=ZmPIP2-3; AltName: Full=ZmPIP2;3 && PF00230:Major intrinsic protein
Zm00001eb283960	1.07991	4.52662	-2.02688	1.54e-12	8.04e-12	- && Q0DK16.2 RecName: Full=Aquaporin NIP1-3; AltName: Full=NOD26-like intrinsic protein 1-3; AltName: Full=OsNIP1;3 && PF00230:Major intrinsic protein
Zm00001eb315230	0.666803	3.17438	-2.2215	0.000287134	0.000747888	- && Q9ATL5.1 RecName: Full=Aquaporin TIP4-2; AltName: Full=Tonoplast intrinsic protein 4-2; AltName: Full=ZmTIP4-2; AltName: Full=ZmTIP4;2 && PF00230:Major intrinsic protein
Zm00001eb216450	0.399531	2.7318	-2.73981	2.56e-09	1.09e-08	- && Q9FX64.1 RecName: Full=Homologous-pairing protein 2 homolog; AltName: Full=Protein AHP2; Short=AtAHP2; AltName: Full=Protein ARABIDOPSIS HOMOLOG PAIRING 2; AltName: Full=Protein HOP2; Short=AtHOP2 && PF07106:Tat binding protein 1(TBP-1)-interacting protein (TBPIP)
Zm00001eb077130	0	0.188168	-4.48101	0.025	0.0465578	- && Q9XF58.1 RecName: Full=Aquaporin PIP2-5; AltName: Full=Plasma membrane intrinsic protein 2-5; AltName: Full=ZmPIP2-5; AltName: Full=ZmPIP2;5; AltName: Full=ZmPIP2a && PF00230:Major intrinsic protein
Zm00001eb044880	0.0296431	1.3134	-5.43575	4.46e-09	1.86e-08	- && Q9AT75.1 RecName: Full=Aquaporin TIP3-2; AltName: Full=Tonoplast intrinsic protein 3-2; AltName: Full=ZmTIP3-2; AltName: Full=ZmTIP3;2 && PF00230:Major intrinsic protein
Zm00001eb221090	0.229758	210.489	-9.80057	2.36e-159	1.13e-157	- && Q9ATL7.1 RecName: Full=Aquaporin TIP3-1; AltName: Full=Tonoplast intrinsic protein 3-1; AltName: Full=ZmTIP3-1; AltName: Full=ZmTIP3;1 && PF00230:Major intrinsic protein

## Sheet: Sheet3
VQ motif-protein
id	Dr_28OE_fpkm	Dr_WT_fpkm	log2FoldChange	pvalue	padj	description
Zm00001eb275710	2.98362	0.565262	2.45885	3.47e-08	1.35e-07	- && O64868.1 RecName: Full=VQ motif-containing protein 18; Short=AtVQ18 && PF05678:VQ motif									2.06642	3.87543	3.00902	2.98362	0.446093	0.896037	0.353657	0.565262
Zm00001eb178900	0.60798	0.20216	1.63262	0.0114458	0.0228576	- && Q9LIE6.1 RecName: Full=VQ motif-containing protein 22; Short=AtVQ22 && PF05678:VQ motif									0.603232	0.738805	0.481903	0.60798	0.240865	0.217094	0.148521	0.20216
Zm00001eb369260	1.36098	0.509375	1.46478	0.00825533	0.0169605	- && - && PF05678:VQ motif									1.14193	1.99558	0.945422	1.36098	0.525046	0.63886	0.364219	0.509375
Zm00001eb120650	1.10306	0.424369	1.41458	0.00732912	0.0152081	- && Q5M750.1 RecName: Full=VQ motif-containing protein 4; Short=AtVQ4; AltName: Full=MPK3/6-targeted VQ-motif-containing protein 1 && PF05678:VQ motif									1.30588	0.937639	1.06566	1.10306	0.319584	0.460872	0.49265	0.424369
Zm00001eb409580	82.5965	33.4147	1.34102	4.32e-78	9.99e-77	- && Q84VQ4.1 RecName: Full=NAD(P)H-quinone oxidoreductase subunit U, chloroplastic; AltName: Full=NAD(P)H dehydrogenase subunit U; Short=NDH subunit U; AltName: Full=NADH-plastoquinone oxidoreductase subunit U; AltName: Full=Protein CHLORORESPIRATORY REDUCTION L; Flags: Precursor && PF00226:DnaJ domain									86.7641	80.0694	80.9561	82.5965	31.106	32.4617	36.6765	33.4147
Zm00001eb352450	8.27432	3.73236	1.18571	1.62e-09	6.97e-09	- && - && PF05678:VQ motif									7.70384	9.32359	7.79553	8.27432	3.57578	3.80078	3.82051	3.73236
Zm00001eb422130	2.28096	1.09974	1.08634	0.000236715	0.000623177	- && Q9CA36.1 RecName: Full=VQ motif-containing protein 8, chloroplastic; Short=AtVQ8; Flags: Precursor && PF05678:VQ motif									1.6083	2.27807	2.95652	2.28096	1.18625	0.953098	1.15988	1.09974
Zm00001eb395660	5.06913	2.47928	1.06816	2.97e-05	8.77e-05	- && - && PF05678:VQ motif									3.78999	4.66241	6.75499	5.06913	2.6139	2.35593	2.46801	2.47928

## Sheet: Sheet4
Auxin-related genes
id	Dr_28OE_fpkm	Dr_WT_fpkm	log2FoldChange	pvalue	padj	description
Zm00001eb373970	32.7177	7.29411	2.20372	2.73e-290	2.6e-288	- && A3B9A0.1 RecName: Full=Auxin response factor 16 && PF02362:B3 DNA binding domain|PF06507:Auxin response factor|PF02309:AUX/IAA family
Zm00001eb031700	2.53452	0.672944	1.95381	2.61e-21	2.01e-20	- && Q2QM84.1 RecName: Full=Auxin response factor 25; AltName: Full=OsARF6b && PF02362:B3 DNA binding domain|PF06507:Auxin response factor|PF02309:AUX/IAA family
Zm00001eb221620	3.15879	0.972222	1.73627	1.08e-13	6.02e-13	- && Q9AV47.1 RecName: Full=Auxin response factor 22 && PF02362:B3 DNA binding domain|PF06507:Auxin response factor
Zm00001eb152940	1.83592	0.683918	1.45072	9.45e-09	3.85e-08	- && Q5JMM1.1 RecName: Full=Auxin response factor 3 && PF02362:B3 DNA binding domain|PF06507:Auxin response factor
Zm00001eb136130	3.38569	1.40462	1.30437	3.57e-15	2.14e-14	- && Q2QM84.1 RecName: Full=Auxin response factor 25; AltName: Full=OsARF6b && PF02309:AUX/IAA family|PF06507:Auxin response factor|PF02362:B3 DNA binding domain
Zm00001eb118970	6.4709	2.99248	1.14954	4.65e-19	3.31e-18	- && Q5NB85.1 RecName: Full=Auxin response factor 1; AltName: Full=OsARF16 && PF02309:AUX/IAA family|PF02362:B3 DNA binding domain|PF06507:Auxin response factor
Zm00001eb327830	4.84073	2.38893	1.05884	3.47e-19	2.49e-18	- && Q9ZTX8.2 RecName: Full=Auxin response factor 6 && PF13041:PPR repeat family|PF12854:PPR repeat|PF06507:Auxin response factor
Zm00001eb273840	6.63507	3.37918	1.01437	3.09e-17	2.04e-16	- && Q653U3.1 RecName: Full=Auxin response factor 17 && PF06507:Auxin response factor|PF02362:B3 DNA binding domain
Zm00001eb247720	0.858438	2.3453	-1.40967	1.04e-08	4.21e-08	- && Q6K223.1 RecName: Full=Auxin response factor 8 && PF06507:Auxin response factor|PF02362:B3 DNA binding domain
Zm00001eb321100	0.364547	0	5.15487	0.00129481	0.00305196	- && B7F8P5.1 RecName: Full=Auxin-responsive protein SAUR36; AltName: Full=Protein SMALL AUXIN UP RNA 36 && PF02519:Auxin responsive protein
Zm00001eb104100	1.06316	0.267676	2.0306	0.00753231	0.01559	- && B7F8P5.1 RecName: Full=Auxin-responsive protein SAUR36; AltName: Full=Protein SMALL AUXIN UP RNA 36 && PF02519:Auxin responsive protein
Zm00001eb218080	1.56899	0.49747	1.68412	0.00848434	0.0173963	- && - && PF02519:Auxin responsive protein
Zm00001eb193520	2.59099	0.859451	1.61777	5.96e-06	1.9e-05	- && - && PF02519:Auxin responsive protein
Zm00001eb272400	4.53671	1.55213	1.57649	7.65e-07	2.66e-06	- && Q9ZUZ3.1 RecName: Full=Auxin-responsive protein SAUR32; AltName: Full=Protein ABOLISHED APICAL HOOK MAINTENANCE 1; AltName: Full=Protein SMALL AUXIN UP RNA 32 && PF02519:Auxin responsive protein
Zm00001eb321140	13.6895	4.80303	1.55278	1.23e-12	6.47e-12	- && B7F8P5.1 RecName: Full=Auxin-responsive protein SAUR36; AltName: Full=Protein SMALL AUXIN UP RNA 36 && PF02519:Auxin responsive protein
Zm00001eb043760	16.5502	37.8048	-1.15421	1.15e-33	1.28e-32	- && O22150.1 RecName: Full=Auxin-responsive protein SAUR36; AltName: Full=Protein RESPONSE TO AUXINS AND GIBBERELLINS 1; AltName: Full=Protein SENESCENCE-ASSOCIATED GENE 201; AltName: Full=Protein SMALL AUXIN UP RNA 36 && PF02519:Auxin responsive protein
Zm00001eb100000	0.867865	2.05457	-1.20964	0.00865104	0.0176982	- && Q9LTV3.1 RecName: Full=Auxin-responsive protein SAUR72; AltName: Full=Protein SMALL AUXIN UP RNA 72 && PF02519:Auxin responsive protein
Zm00001eb040610	0.568234	3.15005	-2.43303	2.56e-09	1.09e-08	- && Q9LTV3.1 RecName: Full=Auxin-responsive protein SAUR72; AltName: Full=Protein SMALL AUXIN UP RNA 72 && PF02519:Auxin responsive protein
Zm00001eb313930	0.635287	3.66856	-2.49054	2.99e-12	1.53e-11	- && O65695.1 RecName: Full=Auxin-responsive protein SAUR50; AltName: Full=Protein SMALL AUXIN UP RNA 50 && PF02519:Auxin responsive protein
Zm00001eb431010	1.93263	22.097	-3.47707	3.12e-57	5.36e-56	- && Q9SA49.1 RecName: Full=Auxin-responsive protein SAUR41; AltName: Full=Protein SMALL AUXIN UP RNA 41 && PF02519:Auxin responsive protein

## Sheet: Sheet5
Senescence-related genes
id	Dr_28OE_fpkm	Dr_WT_fpkm	log2FoldChange	pvalue	padj	description
Zm00001eb148960	1.93487	4.22486	-1.08877	1.8e-08	7.18e-08	- && Q39224.1 RecName: Full=Protein SRG1; Short=AtSRG1; AltName: Full=Protein SENESCENCE-RELATED GENE 1 && PF14226:non-haem dioxygenase in morphine synthesis N-terminal|PF03171:2OG-Fe(II) oxygenase superfamily
Zm00001eb368350	1.82569	4.01281	-1.09664	1.02e-07	3.84e-07	- && Q9ZSA8.1 RecName: Full=Protein DMR6-LIKE OXYGENASE 1; AltName: Full=2-oxoglutarate (2OG)-Fe(II) oxygenase-like protein DLO1; AltName: Full=Protein SENESCENCE-ASSOCIATED GENE 108; AltName: Full=Salicylate 3-hydroxylase DLO1; Short=S3H DLO1; Short=SA 3-hydroxylase DLO1; Short=Salicylic acid 3-hydroxylase DLO1 && PF03171:2OG-Fe(II) oxygenase superfamily|PF14226:non-haem dioxygenase in morphine …
Zm00001eb017400	28.4923	63.8424	-1.12647	1.12e-60	2.03e-59	- && Q39224.1 RecName: Full=Protein SRG1; Short=AtSRG1; AltName: Full=Protein SENESCENCE-RELATED GENE 1 && PF03171:2OG-Fe(II) oxygenase superfamily|PF14226:non-haem dioxygenase in morphine synthesis N-terminal
Zm00001eb077160	37.3189	84.7596	-1.14626	9.92e-73	2.15e-71	- && - && PF04520:Senescence regulator
Zm00001eb027940	1.39576	3.32808	-1.21751	2.38e-06	7.88e-06	- && Q39224.1 RecName: Full=Protein SRG1; Short=AtSRG1; AltName: Full=Protein SENESCENCE-RELATED GENE 1 && PF14226:non-haem dioxygenase in morphine synthesis N-terminal|PF03171:2OG-Fe(II) oxygenase superfamily
Zm00001eb221600	25.6187	65.0226	-1.30626	1.32e-42	1.79e-41	- && - && PF04520:Senescence regulator
Zm00001eb247750	47.9586	129.948	-1.40119	1.24e-127	4.69e-126	- && - && PF04520:Senescence regulator
Zm00001eb406900	0.840788	2.30818	-1.41625	0.000384511	0.000984765	- && - && PF04520:Senescence regulator
Zm00001eb096370	0.53836	1.52705	-1.46707	0.000279788	0.000730108	- && Q9FJ47.1 RecName: Full=Senescence-specific cysteine protease SAG12; AltName: Full=Cysteine proteinase SAG12; AltName: Full=Protein SENESCENCE-ASSOCIATED GENE 12; Flags: Precursor && PF08246:Cathepsin propeptide inhibitor domain (I29)|PF00112:Papain family cysteine protease
Zm00001eb398940	53.2965	151.977	-1.47418	9.35e-198	5.59e-196	- && Q9SD22.1 RecName: Full=Senescence/dehydration-associated protein At3g51250 && PF06911:Senescence-associated protein
Zm00001eb427680	2.98006	8.49449	-1.47462	1.12e-13	6.23e-13	- && - && PF04520:Senescence regulator
Zm00001eb322660	61.4125	246.731	-1.96885	1.43e-260	1.18e-258	- && - && PF04520:Senescence regulator
Zm00001eb353760	34.1375	204.173	-2.54353	1.3e-270	1.12e-268	- && - && PF04520:Senescence regulator
Zm00001eb169850	0.0861328	1.31624	-3.89221	3.38e-08	1.32e-07	- && Q7XWK5.2 RecName: Full=Senescence-specific cysteine protease SAG39; AltName: Full=Cysteine proteinase SAG39; AltName: Full=Protein SENESCENCE-ASSOCIATED GENE 39; Flags: Precursor && PF08246:Cathepsin propeptide inhibitor domain (I29)|PF00112:Papain family cysteine protease
Zm00001eb169880	0.086297	1.35378	-3.93917	1.67e-07	6.16e-07	- && Q7XWK5.2 RecName: Full=Senescence-specific cysteine protease SAG39; AltName: Full=Cysteine proteinase SAG39; AltName: Full=Protein SENESCENCE-ASSOCIATED GENE 39; Flags: Precursor && PF08246:Cathepsin propeptide inhibitor domain (I29)|PF00112:Papain family cysteine protease
Zm00001eb067060	0.0232785	0.677212	-4.81471	6.09e-05	0.00017331	- && Q9ZSA8.1 RecName: Full=Protein DMR6-LIKE OXYGENASE 1; AltName: Full=2-oxoglutarate (2OG)-Fe(II) oxygenase-like protein DLO1; AltName: Full=Protein SENESCENCE-ASSOCIATED GENE 108; AltName: Full=Salicylate 3-hydroxylase DLO1; Short=S3H DLO1; Short=SA 3-hydroxylase DLO1; Short=Salicylic acid 3-hydroxylase DLO1 && PF03171:2OG-Fe(II) oxygenase superfamily|PF14226:non-haem dioxygenase in morphine …
Zm00001eb322150	0.0534467	1.56192	-4.83128	7.71e-18	5.25e-17	- && O64483.1 RecName: Full=Senescence-induced receptor-like serine/threonine-protein kinase; AltName: Full=FLG22-induced receptor-like kinase 1; Flags: Precursor && PF12819:Carbohydrate-binding protein of the ER|PF13855:Leucine rich repeat
Zm00001eb154350	2.13332	133.124	-5.92816	4.99e-244	3.85e-242	- && - && PF04520:Senescence regulator

## Sheet: Sheet6
Kinases
Leucine-serine/threonine-protein kinase
id	Dr_28OE_fpkm	Dr_WT_fpkm	log2FoldChange	pvalue	padj	description
Zm00001eb059050	0.54651	0.164246	1.74935	0.000405156	0.00103413	- && O49545.1 RecName: Full=Leucine-rich repeat receptor-like serine/threonine-protein kinase BAM1; AltName: Full=Protein BARELY ANY MERISTEM 1; Flags: Precursor && PF08263:Leucine rich repeat N-terminal domain|PF07714:Protein tyrosine kinase|PF13855:Leucine rich repeat
Zm00001eb303060	0.814093	0.0684707	3.58303	1.92e-10	8.83e-10	- && O22938.1 RecName: Full=Leucine-rich repeat receptor-like tyrosine-protein kinase PXC3; AltName: Full=Protein PXY/TDR-CORRELATED 3; Flags: Precursor && PF07714:Protein tyrosine kinase|PF13855:Leucine rich repeat
Zm00001eb135940	0.532916	0.0534111	3.39659	0.000811041	0.00197584	- && C0LGN2.1 RecName: Full=Probable leucine-rich repeat receptor-like serine/threonine-protein kinase At3g14840; Flags: Precursor && PF07714:Protein tyrosine kinase
Zm00001eb026550	0.767116	0.191418	2.04191	6.43e-07	2.25e-06	- && Q9LVP0.1 RecName: Full=Probable leucine-rich repeat receptor-like protein kinase At5g63930; Flags: Precursor && PF13855:Leucine rich repeat|PF00069:Protein kinase domain
Zm00001eb167780	0.172317	0.0218831	2.97759	0.00403665	0.00875453	- && Q8LFN2.1 RecName: Full=Probable inactive leucine-rich repeat receptor-like protein kinase At3g03770; Flags: Precursor && PF07714:Protein tyrosine kinase|PF13855:Leucine rich repeat
Zm00001eb015720	5.78391	0.909783	2.70724	9.32e-64	1.78e-62	- && Q9LT96.1 RecName: Full=Probable leucine-rich repeat receptor-like protein kinase At5g49770; Flags: Precursor && PF07714:Protein tyrosine kinase
Zm00001eb389210	1.19331	0.535541	1.182	0.0001575	0.00042465	- && Q6R2K3.1 RecName: Full=Protein STRUBBELIG-RECEPTOR FAMILY 3; AltName: Full=Leucine-rich repeat receptor kinase-like protein SRF3; Flags: Precursor && PF13855:Leucine rich repeat|PF07714:Protein tyrosine kinase
Zm00001eb233540	0.72389	0.35963	1.05763	0.0117568	0.0234243	- && Q6R2K3.1 RecName: Full=Protein STRUBBELIG-RECEPTOR FAMILY 3; AltName: Full=Leucine-rich repeat receptor kinase-like protein SRF3; Flags: Precursor && PF13855:Leucine rich repeat|PF07714:Protein tyrosine kinase
Zm00001eb104670	1.32952	0.666178	1.02515	0.0011734	0.0027881	- && Q6R2K1.1 RecName: Full=Protein STRUBBELIG-RECEPTOR FAMILY 5; AltName: Full=Leucine-rich repeat receptor kinase-like protein SRF5; Flags: Precursor && PF07714:Protein tyrosine kinase|PF08263:Leucine rich repeat N-terminal domain|PF13855:Leucine rich repeat
Zm00001eb311540	0.296457	0.00907967	4.9627	0.000390305	0.000998531	- && Q9SUQ3.1 RecName: Full=Probable inactive receptor kinase At4g23740; Flags: Precursor && PF07714:Protein tyrosine kinase
Zm00001eb112170	1.36531	0.238886	2.55035	5.76e-11	2.74e-10	- && O49545.1 RecName: Full=Leucine-rich repeat receptor-like serine/threonine-protein kinase BAM1; AltName: Full=Protein BARELY ANY MERISTEM 1; Flags: Precursor && PF13855:Leucine rich repeat|PF00069:Protein kinase domain|PF08263:Leucine rich repeat N-terminal domain
Zm00001eb299510	1.87579	0.373463	2.3679	1.27e-14	7.43e-14	- && O49545.1 RecName: Full=Leucine-rich repeat receptor-like serine/threonine-protein kinase BAM1; AltName: Full=Protein BARELY ANY MERISTEM 1; Flags: Precursor && PF13855:Leucine rich repeat|PF00069:Protein kinase domain|PF08263:Leucine rich repeat N-terminal domain
Zm00001eb009640	2.42946	0.577311	2.12085	1.22e-17	8.25e-17	- && O49545.1 RecName: Full=Leucine-rich repeat receptor-like serine/threonine-protein kinase BAM1; AltName: Full=Protein BARELY ANY MERISTEM 1; Flags: Precursor && PF00069:Protein kinase domain|PF13855:Leucine rich repeat|PF08263:Leucine rich repeat N-terminal domain
Zm00001eb167830	0.621259	0.303498	1.0668	0.00476865	0.0102188	- && O49545.1 RecName: Full=Leucine-rich repeat receptor-like serine/threonine-protein kinase BAM1; AltName: Full=Protein BARELY ANY MERISTEM 1; Flags: Precursor && PF00069:Protein kinase domain|PF13855:Leucine rich repeat|PF08263:Leucine rich repeat N-terminal domain
Zm00001eb112380	16.3016	7.69627	1.12004	3.15e-33	3.47e-32	- && Q9ASS4.1 RecName: Full=Probably inactive leucine-rich repeat receptor-like protein kinase At5g48380; Flags: Precursor && PF07714:Protein tyrosine kinase
LRR-serine/threonine-protein kinase
id	Dr_28OE_fpkm	Dr_WT_fpkm	log2FoldChange	pvalue	padj	description
Zm00001eb238890	1.23827	0.327511	1.94998	3.85e-07	1.38e-06	- && C0LGU5.1 RecName: Full=Probable LRR receptor-like serine/threonine-protein kinase At5g45780; Flags: Precursor && PF13855:Leucine rich repeat|PF00069:Protein kinase domain|PF08263:Leucine rich repeat N-terminal domain
Zm00001eb321900	1.09375	0.19989	2.48575	1.17e-13	6.54e-13	- && C0LGQ5.1 RecName: Full=LRR receptor-like serine/threonine-protein kinase GSO1; AltName: Full=Protein GASSHO 1; Flags: Precursor && PF08263:Leucine rich repeat N-terminal domain|PF00069:Protein kinase domain|PF13855:Leucine rich repeat
Zm00001eb124080	1.3849	0.406004	1.80059	6.22e-07	2.18e-06	- && C0LGP4.1 RecName: Full=Probable LRR receptor-like serine/threonine-protein kinase At3g47570; Flags: Precursor && PF00069:Protein kinase domain|PF13855:Leucine rich repeat
Zm00001eb336020	0.522823	0.164366	1.71676	0.000790389	0.00192933	- && C0LGP4.1 RecName: Full=Probable LRR receptor-like serine/threonine-protein kinase At3g47570; Flags: Precursor && PF00069:Protein kinase domain|PF13855:Leucine rich repeat
Zm00001eb299520	3.52281	1.62369	1.15847	7.66e-10	3.38e-09	- && C0LGK4.1 RecName: Full=Probable LRR receptor-like serine/threonine-protein kinase At2g16250; Flags: Precursor && PF00069:Protein kinase domain
Zm00001eb070730	11.8501	4.13317	1.55727	1.72e-61	3.16e-60	- && C0LGH3.2 RecName: Full=Probable LRR receptor-like serine/threonine-protein kinase At1g56140; Flags: Precursor && PF11721:Di-glucose binding within endoplasmic reticulum|PF00069:Protein kinase domain
Zm00001eb011920	3.25615	1.21632	1.46033	3.64e-14	2.08e-13	- && C0LGF4.1 RecName: Full=LRR receptor-like serine/threonine-protein kinase FEI 1; Flags: Precursor && PF08263:Leucine rich repeat N-terminal domain|PF00069:Protein kinase domain|PF13855:Leucine rich repeat
Zm00001eb134100	0.568902	0.106189	2.47572	0.000172534	0.000462966	- && C0LGF4.1 RecName: Full=LRR receptor-like serine/threonine-protein kinase FEI 1; Flags: Precursor && PF00069:Protein kinase domain|PF08263:Leucine rich repeat N-terminal domain
Zm00001eb256740	0.227528	0.0420321	2.42735	0.00545384	0.0115692	- && Q42371.1 RecName: Full=LRR receptor-like serine/threonine-protein kinase ERECTA; AltName: Full=Protein QUANTITATIVE RESISTANCE TO PLECTOSPHAERELLA 1; AltName: Full=Protein QUANTITATIVE RESISTANCE TO RALSTONIA SOLANACEARUM 1; AltName: Full=Protein TRANSPIRATION EFFICIENCY 1; Flags: Precursor && PF08263:Leucine rich repeat N-terminal domain|PF13855:Leucine rich repeat|PF00069:Protein kinase do…
Zm00001eb278640	0.601275	0.187394	1.71623	0.000169688	0.000455764	- && Q42371.1 RecName: Full=LRR receptor-like serine/threonine-protein kinase ERECTA; AltName: Full=Protein QUANTITATIVE RESISTANCE TO PLECTOSPHAERELLA 1; AltName: Full=Protein QUANTITATIVE RESISTANCE TO RALSTONIA SOLANACEARUM 1; AltName: Full=Protein TRANSPIRATION EFFICIENCY 1; Flags: Precursor && PF08263:Leucine rich repeat N-terminal domain|PF00069:Protein kinase domain|PF13855:Leucine rich re…
Zm00001eb290880	0.268481	0.0356513	2.96822	0.00413718	0.00895434	- && C0LGD7.2 RecName: Full=Probable LRR receptor-like serine/threonine-protein kinase At1g06840; Flags: Precursor && PF13855:Leucine rich repeat|PF00069:Protein kinase domain|PF08263:Leucine rich repeat N-terminal domain
Zm00001eb408500	1.08376	0.26297	2.08981	1.12e-06	3.84e-06	- && C0LGX3.1 RecName: Full=LRR receptor-like serine/threonine-protein kinase HSL2; AltName: Full=Protein HAESA-LIKE2; Flags: Precursor && PF13855:Leucine rich repeat|PF07714:Protein tyrosine kinase
Zm00001eb310560	0.791319	0.281711	1.5392	0.0011618	0.00276267	- && C0LGG4.2 RecName: Full=Probable LRR receptor-like serine/threonine-protein kinase At1g51860; Flags: Precursor && PF12819:Carbohydrate-binding protein of the ER|PF07714:Protein tyrosine kinase|PF13855:Leucine rich repeat
Zm00001eb298670	4.14317	0.680467	2.64412	5.52e-33	6.04e-32	- && Q9S7I6.1 RecName: Full=LRR receptor-like serine/threonine-protein kinase RPK2; AltName: Full=Protein TOADSTOOL 2; AltName: Full=Receptor-like protein kinase 2; Flags: Precursor && PF08263:Leucine rich repeat N-terminal domain|PF13855:Leucine rich repeat|PF00069:Protein kinase domain
Zm00001eb041050	0.396277	0.103025	2.00019	0.00112248	0.00267491	- && Q8VYT3.1 RecName: Full=Probable LRR receptor-like serine/threonine-protein kinase At4g30520; Flags: Precursor && PF07714:Protein tyrosine kinase|PF13855:Leucine rich repeat|PF08263:Leucine rich repeat N-terminal domain
Zm00001eb122920	5.27382	2.12476	1.349	1.43e-19	1.04e-18	- && Q93ZS4.1 RecName: Full=Protein NSP-INTERACTING KINASE 3; AltName: Full=LRR receptor-like serine/threonine-protein kinase NIK3; Flags: Precursor && PF08263:Leucine rich repeat N-terminal domain|PF13855:Leucine rich repeat|PF07714:Protein tyrosine kinase
serine/threonine-protein kinase
id	Dr_28OE_fpkm	Dr_WT_fpkm	log2FoldChange	pvalue	padj	description
Zm00001eb405010	3.83865	1.12865	1.80045	9.9e-14	5.54e-13	- && O23304.1 RecName: Full=Serine/threonine-protein kinase BLUS1; AltName: Full=Protein BLUE LIGHT SIGNALING 1 && PF00069:Protein kinase domain
Zm00001eb216330	5.06671	2.22308	1.22573	8.65e-23	7.07e-22	- && F4J6F6.1 RecName: Full=Probable serine/threonine protein kinase IREH1; AltName: Full=Protein IRE homolog 1; Short=AtIREH1 && PF00069:Protein kinase domain
Zm00001eb244050	0.125736	0	5.02538	0.00267857	0.00598984	- && F4I114.1 RecName: Full=Probable serine/threonine-protein kinase At1g09600 && PF00069:Protein kinase domain
Zm00001eb069670	0.355849	0.0572152	2.64997	0.00186655	0.00428652	- && O81905.1 RecName: Full=Receptor-like serine/threonine-protein kinase SD1-8; AltName: Full=Arabidopsis thaliana receptor kinase 3; AltName: Full=S-domain-1 (SD1) receptor kinase 8; Short=SD1-8; Flags: Precursor && PF00069:Protein kinase domain|PF01453:D-mannose binding lectin|PF08276:PAN-like domain|PF00954:S-locus glycoprotein domain
Zm00001eb352280	8.09184	3.27102	1.33012	8.7e-06	2.72e-05	- && Q75H77.1 RecName: Full=Serine/threonine-protein kinase SAPK10; AltName: Full=Osmotic stress/abscisic acid-activated protein kinase 10 && PF00069:Protein kinase domain
Zm00001eb434400	57.5783	23.3898	1.33696	8.97e-87	2.3e-85	- && Q7XKA8.1 RecName: Full=Serine/threonine-protein kinase SAPK5; AltName: Full=Osmotic stress/abscisic acid-activated protein kinase 5 && PF00069:Protein kinase domain
Zm00001eb010910	0.259896	0.0117684	4.51193	0.0026233	0.00587772	- && Q9C8M5.1 RecName: Full=Serine/threonine-protein kinase WAG1; AltName: Full=Protein kinase 3; Short=AtPK3 && PF00069:Protein kinase domain
Zm00001eb236860	1.51217	0.557857	1.48356	0.000275808	0.000720209	- && Q9LTW5.1 RecName: Full=Serine/threonine-protein kinase AGC1-5; AltName: Full=AGC serine/threonine-protein kinase subfamily 1 member 5 && PF00069:Protein kinase domain
Zm00001eb120600	4.6587	0.674459	2.83213	1.45e-39	1.85e-38	- && Q9ZVM9.1 RecName: Full=Probable serine/threonine-protein kinase At1g54610 && PF00069:Protein kinase domain
Zm00001eb394760	1.29941	0.210641	2.67303	4.22e-09	1.77e-08	- && Q9ZVM9.1 RecName: Full=Probable serine/threonine-protein kinase At1g54610 && PF00069:Protein kinase domain
Zm00001eb136220	0.296052	0.0486859	2.63616	0.00152594	0.0035542	- && Q9ZVM9.1 RecName: Full=Probable serine/threonine-protein kinase At1g54610 && PF00069:Protein kinase domain
Zm00001eb016770	2.5216	0.968932	1.41879	5.22e-10	2.33e-09	- && Q9ZVM9.1 RecName: Full=Probable serine/threonine-protein kinase At1g54610 && PF00069:Protein kinase domain
Zm00001eb338010	2.71739	1.21673	1.20511	1.62e-09	6.99e-09	- && Q9ZVM9.1 RecName: Full=Probable serine/threonine-protein kinase At1g54610 && PF00069:Protein kinase domain
Zm00001eb421870	1.19167	0.590652	1.05066	0.000367997	0.000945841	- && Q9LFA2.1 RecName: Full=Serine/threonine-protein kinase KIPK1; AltName: Full=KCBP-interacting protein kinase && PF00069:Protein kinase domain
Zm00001eb202030	0.798908	0.157087	2.38856	2.57e-05	7.65e-05	- && Q8RWZ5.1 RecName: Full=G-type lectin S-receptor-like serine/threonine-protein kinase SD2-5; AltName: Full=S-domain-2 (SD2) receptor kinase 5; Short=SD2-5; Flags: Precursor && PF00314:Thaumatin family|PF00069:Protein kinase domain
Zm00001eb382120	2.10016	0.955606	1.16678	4.44e-09	1.86e-08	- && Q8RWZ5.1 RecName: Full=G-type lectin S-receptor-like serine/threonine-protein kinase SD2-5; AltName: Full=S-domain-2 (SD2) receptor kinase 5; Short=SD2-5; Flags: Precursor && PF00069:Protein kinase domain|PF01453:D-mannose binding lectin
Zm00001eb268980	7.69604	2.06149	1.93309	1.75e-26	1.61e-25	- && Q7FAZ0.1 RecName: Full=G-type lectin S-receptor-like serine/threonine-protein kinase LECRK4; Short=OsLecRK4; AltName: Full=OsRLCK136; Flags: Precursor >Q25AG2.1 RecName: Full=G-type lectin S-receptor-like serine/threonine-protein kinase LECRK4; Short=OsLecRK4; AltName: Full=OsRLCK136; Flags: Precursor && PF00069:Protein kinase domain
Zm00001eb390580	0.158809	0.00935642	4.13068	0.00962765	0.0194987	- && Q944A7.1 RecName: Full=Probable serine/threonine-protein kinase At4g35230 && PF00069:Protein kinase domain
Zm00001eb407700	1.26129	0.50732	1.35769	2.53e-06	8.38e-06	- && O64477.1 RecName: Full=G-type lectin S-receptor-like serine/threonine-protein kinase At2g19130; Flags: Precursor && PF13041:PPR repeat family|PF14432:DYW family of nucleic acid deaminases|PF00069:Protein kinase domain|PF00954:S-locus glycoprotein domain|PF08276:PAN-like domain|PF01453:D-mannose binding lectin
Zm00001eb229650	1.56896	0.535122	1.59555	2.35e-08	9.3e-08	- && Q8VYY5.1 RecName: Full=Receptor-like serine/threonine-protein kinase NCRK; Flags: Precursor && PF00069:Protein kinase domain
Zm00001eb195320	2.22306	0.799811	1.50601	0.00310107	0.00686118	- && Q9LPZ9.2 RecName: Full=G-type lectin S-receptor-like serine/threonine-protein kinase SD1-13; AltName: Full=Calmodulin-binding receptor-like protein kinase 1; AltName: Full=Receptor-like protein kinase 2; AltName: Full=S-domain-1 (SD1) receptor kinase 13; Short=SD1-13; Flags: Precursor && PF00069:Protein kinase domain
Zm00001eb347060	0.770221	0.363352	1.13702	0.011479	0.022918	- && Q9SV05.1 RecName: Full=Serine/threonine-protein kinase-like protein At3g51990; AltName: Full=CRINKLY 4-related kinase; Flags: Precursor && PF00069:Protein kinase domain
Zm00001eb139620	23.116	1.00622	4.57256	3.88e-115	1.32e-113	- && Q9SFT7.1 RecName: Full=Serine/threonine-protein kinase At3g07070 && PF00069:Protein kinase domain
Zm00001eb434290	14.8292	4.56349	1.73311	7.95e-59	1.4e-57	- && O22558.2 RecName: Full=Serine/threonine-protein kinase STY8; AltName: Full=Serine/threonine/tyrosine-protein kinase 8 && PF01842:ACT domain|PF07714:Protein tyrosine kinase
Zm00001eb388600	2.59741	1.26132	1.08296	4.13e-06	1.34e-05	- && O81906.1 RecName: Full=G-type lectin S-receptor-like serine/threonine-protein kinase B120; Flags: Precursor && PF08276:PAN-like domain|PF01453:D-mannose binding lectin|PF00954:S-locus glycoprotein domain|PF07714:Protein tyrosine kinase
Zm00001eb352780	2.91771	1.24587	1.27027	3.79e-09	1.59e-08	- && O81905.1 RecName: Full=Receptor-like serine/threonine-protein kinase SD1-8; AltName: Full=Arabidopsis thaliana receptor kinase 3; AltName: Full=S-domain-1 (SD1) receptor kinase 8; Short=SD1-8; Flags: Precursor && PF01453:D-mannose binding lectin|PF00954:S-locus glycoprotein domain|PF08276:PAN-like domain|PF11883:Domain of unknown function (DUF3403)|PF07714:Protein tyrosine kinase
Zm00001eb151300	28.8168	13.5098	1.12768	7.59e-61	1.38e-59	- && O81905.1 RecName: Full=Receptor-like serine/threonine-protein kinase SD1-8; AltName: Full=Arabidopsis thaliana receptor kinase 3; AltName: Full=S-domain-1 (SD1) receptor kinase 8; Short=SD1-8; Flags: Precursor && PF01453:D-mannose binding lectin|PF00954:S-locus glycoprotein domain|PF07714:Protein tyrosine kinase|PF08276:PAN-like domain
Zm00001eb431620	2.09596	0.85017	1.33693	2.92e-08	1.15e-07	- && O81905.1 RecName: Full=Receptor-like serine/threonine-protein kinase SD1-8; AltName: Full=Arabidopsis thaliana receptor kinase 3; AltName: Full=S-domain-1 (SD1) receptor kinase 8; Short=SD1-8; Flags: Precursor && PF00954:S-locus glycoprotein domain|PF08276:PAN-like domain|PF07714:Protein tyrosine kinase|PF01453:D-mannose binding lectin
Zm00001eb396880	1.44503	0.499053	1.57052	5.35e-06	1.71e-05	- && F4JTP5.1 RecName: Full=Serine/threonine-protein kinase STY46; AltName: Full=Serine/threonine/tyrosine-protein kinase 46 && PF07714:Protein tyrosine kinase
Zm00001eb275520	5.16845	2.09175	1.33735	4.43e-11	2.13e-10	- && Q2MHE4.1 RecName: Full=Serine/threonine-protein kinase HT1; AltName: Full=High leaf temperature protein 1 && PF07714:Protein tyrosine kinase
Zm00001eb387440	4.25669	1.93549	1.17825	1.64e-10	7.58e-10	- && Q2MHE4.1 RecName: Full=Serine/threonine-protein kinase HT1; AltName: Full=High leaf temperature protein 1 && PF07714:Protein tyrosine kinase
Zm00001eb001880	22.5988	9.43024	1.30019	4.08e-48	6.03e-47	- && Q3EDL4.2 RecName: Full=Probable serine/threonine-protein kinase At1g01540 && PF07714:Protein tyrosine kinase
Zm00001eb069440	0.837687	0.408529	1.08045	0.000343709	0.000886289	- && Q39086.1 RecName: Full=Receptor-like serine/threonine-protein kinase SD1-7; AltName: Full=Arabidopsis thaliana receptor kinase 1; AltName: Full=S-domain-1 (SD1) receptor kinase 7; Short=SD1-7; Flags: Precursor && PF00078:Reverse transcriptase (RNA-dependent DNA polymerase)|PF13650:Aspartyl protease|PF03732:Retrotransposon gag protein|PF00954:S-locus glycoprotein domain|PF08276:PAN-like domai…
Zm00001eb278620	9.55167	4.41978	1.14331	1.76e-13	9.73e-13	- && Q8GXZ3.1 RecName: Full=Serine/threonine-protein kinase At5g01020 && PF07714:Protein tyrosine kinase
E3 ubiquitin ligase-serine/threonine-protein kinase
id	Dr_28OE_fpkm	Dr_WT_fpkm	log2FoldChange	pvalue	padj	description
Zm00001eb073620	3.09296	0.826172	1.934	4.97e-06	1.59e-05	- && Q8L649.1 RecName: Full=E3 ubiquitin ligase BIG BROTHER; AltName: Full=Protein ENHANCER OF DA1-1; AltName: Full=RING-type E3 ubiquitin transferase BIG BROTHER && PF13639:Ring finger domain
Zm00001eb082370	7.36964	3.11184	1.2803	4.73e-22	3.76e-21	- && Q8GUH1.2 RecName: Full=U-box domain-containing protein 33; AltName: Full=Plant U-box protein 33; Includes: RecName: Full=E3 ubiquitin ligase; Includes: RecName: Full=Serine/threonine-protein kinase && PF07714:Protein tyrosine kinase|PF04564:U-box domain
Zm00001eb095890	12.6651	6.38355	1.02985	3.9e-21	2.99e-20	- && Q9FKG5.2 RecName: Full=U-box domain-containing protein 51; AltName: Full=Plant U-box protein 51; Includes: RecName: Full=E3 ubiquitin ligase; Includes: RecName: Full=Serine/threonine-protein kinase && PF00069:Protein kinase domain
Zm00001eb269300	4.86319	11.0994	-1.15531	3.3e-18	2.29e-17	- && Q8L649.1 RecName: Full=E3 ubiquitin ligase BIG BROTHER; AltName: Full=Protein ENHANCER OF DA1-1; AltName: Full=RING-type E3 ubiquitin transferase BIG BROTHER && PF13639:Ring finger domain
Zm00001eb186880	1.13209	2.60005	-1.1606	9.38e-07	3.24e-06	- && Q8GUH1.2 RecName: Full=U-box domain-containing protein 33; AltName: Full=Plant U-box protein 33; Includes: RecName: Full=E3 ubiquitin ligase; Includes: RecName: Full=Serine/threonine-protein kinase && PF07714:Protein tyrosine kinase|PF04564:U-box domain
Zm00001eb357100	0.835999	4.22134	-2.29647	4.25e-28	4.1e-27	- && Q8S8S7.1 RecName: Full=U-box domain-containing protein 34; AltName: Full=Plant U-box protein 34; Includes: RecName: Full=E3 ubiquitin ligase; Includes: RecName: Full=Serine/threonine-protein kinase && PF00582:Universal stress protein family|PF00069:Protein kinase domain
Zm00001eb202700	1.53638	21.2509	-3.75248	3.58e-211	2.36e-209	- && Q9LT17.1 RecName: Full=E3 ubiquitin ligase BIG BROTHER-related; Short=AtBBR; AltName: Full=RING-type E3 ubiquitin transferase BIG BROTHER-related && PF00226:DnaJ domain|PF13639:Ring finger domain
Zm00001eb374240	0.0255061	0.512753	-4.29895	2.01e-06	6.71e-06	- && Q9SW11.2 RecName: Full=U-box domain-containing protein 35; AltName: Full=Plant U-box protein 35; Includes: RecName: Full=E3 ubiquitin ligase; Includes: RecName: Full=Serine/threonine-protein kinase && PF00582:Universal stress protein family
Cysteine-rich-like protein kinase
id	Dr_28OE_fpkm	Dr_WT_fpkm	log2FoldChange	pvalue	padj	description
Zm00001eb263000	12.4921	5.1284	1.32218	5.54e-37	6.67e-36	- && Q0D5R2.1 RecName: Full=Cysteine-rich receptor-like protein kinase 10; Short=Cysteine-rich RLK10; Flags: Precursor && PF01657:Salt stress response/antifungal|PF00069:Protein kinase domain
Zm00001eb421270	3.06462	0.32728	3.25915	6.42e-27	5.96e-26	- && Q9LDN1.1 RecName: Full=Putative cysteine-rich receptor-like protein kinase 33; Short=Cysteine-rich RLK33; Flags: Precursor && PF01657:Salt stress response/antifungal|PF00069:Protein kinase domain
Zm00001eb197300	0.57249	0.0898555	2.72528	4.04e-08	1.57e-07	- && Q8GYA4.3 RecName: Full=Cysteine-rich receptor-like protein kinase 10; Short=Cysteine-rich RLK10; AltName: Full=Receptor-like protein kinase 4; Flags: Precursor && PF00069:Protein kinase domain
Zm00001eb323280	11.3529	1.92757	2.60114	2.62e-71	5.56e-70	- && Q0D5R3.1 RecName: Full=Cysteine-rich receptor-like protein kinase 6; Short=Cysteine-rich RLK6; Flags: Precursor && PF07714:Protein tyrosine kinase|PF01657:Salt stress response/antifungal
Zm00001eb263010	1.9143	0.828987	1.26063	4.56e-05	0.000131796	- && Q0D5R3.1 RecName: Full=Cysteine-rich receptor-like protein kinase 6; Short=Cysteine-rich RLK6; Flags: Precursor && PF01657:Salt stress response/antifungal|PF07714:Protein tyrosine kinase
Zm00001eb323420	0.639179	0.135241	2.30957	0.000151095	0.000408559	- && Q0D5R2.1 RecName: Full=Cysteine-rich receptor-like protein kinase 10; Short=Cysteine-rich RLK10; Flags: Precursor && PF07714:Protein tyrosine kinase|PF01657:Salt stress response/antifungal
Zm00001eb323410	16.4436	3.48229	2.28141	1.15e-84	2.86e-83	- && Q0D5R2.1 RecName: Full=Cysteine-rich receptor-like protein kinase 10; Short=Cysteine-rich RLK10; Flags: Precursor && PF01657:Salt stress response/antifungal|PF07714:Protein tyrosine kinase
novel.1049	2.86565	0.853431	1.76999	0.000109406	0.00030126	- && Q8L710.2 RecName: Full=Cysteine-rich receptor-like protein kinase 17; Short=Cysteine-rich RLK17; AltName: Full=Protein EMBRYO DEFECTIVE 1290; Flags: Precursor && PF07714:Protein tyrosine and serine/threonine kinase
L-type lectin-domain containing receptor kinase
id	Dr_28OE_fpkm	Dr_WT_fpkm	log2FoldChange	pvalue	padj	description
Zm00001eb062860	0.267197	0	5.77896	6.37e-05	0.000181039	- && O80939.1 RecName: Full=L-type lectin-domain containing receptor kinase IV.1; Short=Arabidopsis thaliana lectin-receptor kinase e; Short=AthlecRK-e; Short=LecRK-IV.1; AltName: Full=Lectin Receptor Kinase 1; Flags: Precursor && PF00139:Legume lectin domain|PF00069:Protein kinase domain
Zm00001eb381250	0.291678	0.0387646	2.95268	0.0110937	0.0222061	- && O80939.1 RecName: Full=L-type lectin-domain containing receptor kinase IV.1; Short=Arabidopsis thaliana lectin-receptor kinase e; Short=AthlecRK-e; Short=LecRK-IV.1; AltName: Full=Lectin Receptor Kinase 1; Flags: Precursor && PF00139:Legume lectin domain|PF00069:Protein kinase domain
Zm00001eb325300	2.15326	0.735746	1.58448	1.21e-08	4.9e-08	- && O80939.1 RecName: Full=L-type lectin-domain containing receptor kinase IV.1; Short=Arabidopsis thaliana lectin-receptor kinase e; Short=AthlecRK-e; Short=LecRK-IV.1; AltName: Full=Lectin Receptor Kinase 1; Flags: Precursor && PF00139:Legume lectin domain|PF00069:Protein kinase domain
Zm00001eb325290	3.71081	1.47136	1.37187	8.2e-09	3.36e-08	- && O80939.1 RecName: Full=L-type lectin-domain containing receptor kinase IV.1; Short=Arabidopsis thaliana lectin-receptor kinase e; Short=AthlecRK-e; Short=LecRK-IV.1; AltName: Full=Lectin Receptor Kinase 1; Flags: Precursor && PF00139:Legume lectin domain|PF00069:Protein kinase domain
Zm00001eb381240	0.732014	0.335167	1.16415	0.0158164	0.0307169	- && O80939.1 RecName: Full=L-type lectin-domain containing receptor kinase IV.1; Short=Arabidopsis thaliana lectin-receptor kinase e; Short=AthlecRK-e; Short=LecRK-IV.1; AltName: Full=Lectin Receptor Kinase 1; Flags: Precursor && PF00139:Legume lectin domain|PF00069:Protein kinase domain
Zm00001eb011240	1.27264	0.637718	1.02705	0.00131863	0.00310479	- && Q9M345.1 RecName: Full=L-type lectin-domain containing receptor kinase IV.2; Short=Arabidopsis thaliana lectin-receptor kinase a4; Short=AthlecRK-a4; Short=LecRK-IV.2; AltName: Full=Protein SMALL, GLUED-TOGETHER, AND COLLAPSED POLLEN; Flags: Precursor && PF07714:Protein tyrosine kinase|PF00139:Legume lectin domain|PF00069:Protein kinase domain
Zm00001eb029470	1.06768	0.291392	1.90429	1.26e-05	3.88e-05	- && Q9M2S4.1 RecName: Full=L-type lectin-domain containing receptor kinase S.4; Short=LecRK-S.4; Flags: Precursor && PF00069:Protein kinase domain|PF00139:Legume lectin domain
Zm00001eb031370	0.608917	0	4.65953	0.0127011	0.0251451	- && Q9LXA5.1 RecName: Full=L-type lectin-domain containing receptor kinase IX.1; Short=LecRK-IX.1; Flags: Precursor && PF07714:Protein tyrosine kinase|PF00069:Protein kinase domain
Zm00001eb405150	0.368901	0.0826401	2.19042	0.00494326	0.0105695	- && Q9LXA5.1 RecName: Full=L-type lectin-domain containing receptor kinase IX.1; Short=LecRK-IX.1; Flags: Precursor && PF00139:Legume lectin domain|PF00069:Protein kinase domain
Zm00001eb163440	0.355495	0	6.21231	7.19e-06	2.27e-05	- && Q9LXA5.1 RecName: Full=L-type lectin-domain containing receptor kinase IX.1; Short=LecRK-IX.1; Flags: Precursor && PF00069:Protein kinase domain|PF00139:Legume lectin domain
CBL-interacting protein kinase
id	Dr_28OE_fpkm	Dr_WT_fpkm	log2FoldChange	pvalue	padj	description
Zm00001eb110900	1.70792	0	6.96104	6.12e-08	2.34e-07	- && Q2RBF0.1 RecName: Full=CBL-interacting protein kinase 15; AltName: Full=OsCIPK15 && PF03822:NAF domain|PF00069:Protein kinase domain	CIPK
Zm00001eb406220	0.264786	0.0423667	2.61602	0.0249533	0.0464807	- && Q2QYM3.1 RecName: Full=CBL-interacting protein kinase 14; AltName: Full=OsCIPK14 && PF03822:NAF domain|PF00069:Protein kinase domain
Zm00001eb195230	73.1235	25.6572	1.55057	2.44e-166	1.23e-164	- && Q2QYM3.1 RecName: Full=CBL-interacting protein kinase 14; AltName: Full=OsCIPK14 && PF00069:Protein kinase domain|PF03822:NAF domain
Zm00001eb411450	0.717768	0.234991	1.65412	3.59e-06	1.17e-05	- && Q2QVG8.1 RecName: Full=Calcium-dependent protein kinase 29; Short=OsCDPK29; Short=OsCPK29 && PF13499:EF-hand domain pair|PF00069:Protein kinase domain
novel.3534	1.11027	0.06088	4.12377	0.0142234	0.0278947	- && Q10SC8.1 RecName: Full=CBL-interacting protein kinase 9; AltName: Full=OsCIPK09 && PF00069:Protein kinase domain
Zm00001eb016180	35.7781	13.3606	1.45985	6.24e-121	2.25e-119	- && Q10LQ2.1 RecName: Full=CBL-interacting protein kinase 10; AltName: Full=OsCIPK10 && PF00069:Protein kinase domain|PF03822:NAF domain
Zm00001eb312910	29.5228	12.3823	1.28817	6.31e-65	1.23e-63	- && Q6Z9F4.1 RecName: Full=CBL-interacting protein kinase 6; AltName: Full=OsCIPK06 && PF00069:Protein kinase domain
Zm00001eb111520	8.95791	2.49717	1.87975	3.06e-40	3.94e-39	- && Q7X996.1 RecName: Full=CBL-interacting protein kinase 2; AltName: Full=OsCIPK02 && PF03822:NAF domain|PF00069:Protein kinase domain
proline-rich receptor
id	Dr_28OE_fpkm	Dr_WT_fpkm	log2FoldChange	pvalue	padj	description
Zm00001eb359150	0.666373	0.253154	1.42334	0.00172405	0.00398471	- && Q9ZUE0.2 RecName: Full=Proline-rich receptor-like protein kinase PERK12; AltName: Full=Proline-rich extensin-like receptor kinase 12; Short=AtPERK12; AltName: Full=Protein INFLORESCENCE GROWTH INHIBITOR 1 && PF07714:Protein tyrosine kinase
Zm00001eb377970	0.53259	0.0868736	2.67684	0.000341568	0.000881134	- && Q9XI96.1 RecName: Full=Proline-rich receptor-like protein kinase PERK7; AltName: Full=Proline-rich extensin-like receptor kinase 7; Short=AtPERK7 && PF07714:Protein tyrosine kinase|PF08263:Leucine rich repeat N-terminal domain|PF13855:Leucine rich repeat
Zm00001eb310370	1.16712	0.2312	2.37197	7.23e-07	2.52e-06	- && Q9XI96.1 RecName: Full=Proline-rich receptor-like protein kinase PERK7; AltName: Full=Proline-rich extensin-like receptor kinase 7; Short=AtPERK7 && PF07714:Protein tyrosine kinase
Zm00001eb145720	1.53491	0.755619	1.05347	0.000395161	0.00101012	- && Q9CAL8.1 RecName: Full=Proline-rich receptor-like protein kinase PERK13; AltName: Full=Proline-rich extensin-like receptor kinase 13; Short=AtPERK13; AltName: Full=Protein ROOT HAIR SPECIFIC 10 && PF00069:Protein kinase domain
Wall-associated receptor kinase
id	Dr_28OE_fpkm	Dr_WT_fpkm	log2FoldChange	pvalue	padj	description
Zm00001eb034370	1.12514	0.487818	1.24761	1.18e-05	3.63e-05	- && Q9LMP1.1 RecName: Full=Wall-associated receptor kinase 2; Flags: Precursor && PF13947:Wall-associated receptor kinase galacturonan-binding|PF00069:Protein kinase domain
Zm00001eb114030	1.6852	0.748779	1.21131	2.73e-06	8.99e-06	- && Q9LMN8.2 RecName: Full=Wall-associated receptor kinase 3; Flags: Precursor && PF07714:Protein tyrosine kinase|PF00069:Protein kinase domain
Zm00001eb375460	2.908	0.383652	2.9717	1.58e-23	1.32e-22	- && Q9LMN8.2 RecName: Full=Wall-associated receptor kinase 3; Flags: Precursor && PF00069:Protein kinase domain|PF13947:Wall-associated receptor kinase galacturonan-binding
Zm00001eb034460	1.11108	0.413487	1.4768	0.0115954	0.0231295	- && Q9LMN8.2 RecName: Full=Wall-associated receptor kinase 3; Flags: Precursor && PF00069:Protein kinase domain
Zm00001eb034290	0.306933	0.102844	1.61185	0.000432868	0.00110032	- && Q9LMN7.1 RecName: Full=Wall-associated receptor kinase 5; Flags: Precursor && PF13947:Wall-associated receptor kinase galacturonan-binding|PF00069:Protein kinase domain
Zm00001eb071980	5.32066	2.64109	1.05065	1.74e-11	8.59e-11	- && Q9LMN7.1 RecName: Full=Wall-associated receptor kinase 5; Flags: Precursor && PF00069:Protein kinase domain
Mitogen-activated protein kinanse
id	Dr_28OE_fpkm	Dr_WT_fpkm	log2FoldChange	pvalue	padj	description
Zm00001eb296690	1.45329	0.503511	1.55437	6.99e-06	2.21e-05	- && Q6L5F7.2 RecName: Full=Mitogen-activated protein kinase 17; Short=MAP kinase 17 && PF00069:Protein kinase domain
Zm00001eb157280	1.08665	0.504295	1.15542	0.000366769	0.000942762	- && P17801.2 RecName: Full=Putative receptor protein kinase ZmPK1; Flags: Precursor && PF00069:Protein kinase domain|PF01453:D-mannose binding lectin
Zm00001eb055090	0.888004	0.13227	2.78741	0.000383326	0.000981974	- && Q9LPQ3.1 RecName: Full=Mitogen-activated protein kinase kinase 7; Short=AtMKK7; Short=MAP kinase kinase 7; AltName: Full=Protein BUSHY AND DWARF 1 && PF00069:Protein kinase domain
Zm00001eb249950	2.53068	0.757061	1.77652	3.1e-05	9.14e-05	- && Q9CAD5.1 RecName: Full=Mitogen-activated protein kinase kinase kinase YODA; AltName: Full=YODA MAPKK kinase && PF00069:Protein kinase domain|PF00230:Major intrinsic protein
Zm00001eb009250	39.2155	17.9976	1.16021	1.05e-48	1.57e-47	- && Q9FX43.1 RecName: Full=Mitogen-activated protein kinase kinase 9; Short=AtMKK9; Short=MAP kinase kinase 9 && PF00069:Protein kinase domain
CDPK-related kinase
id	Dr_28OE_fpkm	Dr_WT_fpkm	log2FoldChange	pvalue	padj	description
Zm00001eb109500	6.3527	2.98393	1.12771	3e-15	1.81e-14	- && Q9SCS2.1 RecName: Full=CDPK-related kinase 5; Short=AtCRK5; AltName: Full=Calcium/calmodulin-dependent protein kinase 1 && PF00069:Protein kinase domain
Zm00001eb368360	2.59685	1.22739	1.12232	7.52e-05	0.00021189	- && Q8LPZ7.1 RecName: Full=Calcium-dependent protein kinase 3; Short=OsCDPK3; Short=OsCPK3 && PF00036:EF hand|PF00069:Protein kinase domain|PF13499:EF-hand domain pair
Zm00001eb429270	1.66341	0.46393	1.87419	8.66e-09	3.54e-08	- && Q7XSQ5.2 RecName: Full=Calcium-dependent protein kinase 12; Short=OsCDPK12; Short=OsCPK12 && PF00069:Protein kinase domain|PF13499:EF-hand domain pair|PF13405:EF-hand domain
Zm00001eb358560	23.5595	11.4423	1.07759	7.33e-36	8.59e-35	- && A2ZVI7.1 RecName: Full=Calcium-dependent protein kinase 1; Short=OsCDPK1; Short=OsCPK1 && PF00069:Protein kinase domain|PF13499:EF-hand domain pair
Intactive receptor kinase
id	Dr_28OE_fpkm	Dr_WT_fpkm	log2FoldChange	pvalue	padj	description
Zm00001eb399890	0.863073	0.421502	1.0642	0.00145619	0.00340122	- && Q9LVI6.1 RecName: Full=Probable inactive receptor kinase RLK902; AltName: Full=Receptor-like kinase 902; Flags: Precursor && PF08263:Leucine rich repeat N-terminal domain|PF00069:Protein kinase domain
Zm00001eb216290	1.11558	0.27188	2.06112	4.7e-07	1.67e-06	- && Q9LVI6.1 RecName: Full=Probable inactive receptor kinase RLK902; AltName: Full=Receptor-like kinase 902; Flags: Precursor && PF00069:Protein kinase domain|PF08263:Leucine rich repeat N-terminal domain
Zm00001eb013610	0.956356	0.0206284	5.52341	5.97e-07	2.1e-06	- && Q9SIZ4.2 RecName: Full=Inactive receptor-like serine/threonine-protein kinase At2g40270; Flags: Precursor && PF07714:Protein tyrosine kinase
Zm00001eb406780	2.22385	0.861623	1.4104	1.13e-11	5.61e-11	- && O24585.1 RecName: Full=Putative receptor protein kinase CRINKLY4; Flags: Precursor && PF07714:Protein tyrosine kinase|PF00020:TNFR/NGFR cysteine-rich region
Zm00001eb095070	5.34522	1.66643	1.71807	4.84e-21	3.71e-20	- && Q9SJG2.1 RecName: Full=Probable receptor-like protein kinase At2g42960 && PF00069:Protein kinase domain
Zm00001eb297460	3.20196	1.47507	1.16115	6.61e-08	2.53e-07	- && Q9SJG2.1 RecName: Full=Probable receptor-like protein kinase At2g42960 && PF00069:Protein kinase domain
Zm00001eb336650	0.129986	0	5.56909	0.000185386	0.000495173	- && Q9LHP4.1 RecName: Full=Receptor-like protein kinase 2; Flags: Precursor && PF00069:Protein kinase domain|PF13855:Leucine rich repeat|PF08263:Leucine rich repeat N-terminal domain
Zm00001eb394290	1.18771	0.238602	2.33922	3.54e-06	1.15e-05	- && Q9LFP7.1 RecName: Full=Probable receptor-like protein kinase At5g15080 && PF07714:Protein tyrosine kinase|PF00069:Protein kinase domain
Zm00001eb017800	7.73012	0.441531	4.16778	1.42e-60	2.58e-59	- && Q9LFP7.1 RecName: Full=Probable receptor-like protein kinase At5g15080 && PF00069:Protein kinase domain|PF07714:Protein tyrosine kinase
Zm00001eb184730	2.59906	0.76048	1.82391	6.59e-09	2.72e-08	- && Q9SD62.1 RecName: Full=Putative receptor-like protein kinase At3g47110; Flags: Precursor && PF13855:Leucine rich repeat|PF00069:Protein kinase domain
Zm00001eb417710	0.315686	0.12442	1.37817	0.00157542	0.00366476	- && Q9SD62.1 RecName: Full=Putative receptor-like protein kinase At3g47110; Flags: Precursor && PF08263:Leucine rich repeat N-terminal domain|PF13855:Leucine rich repeat|PF00069:Protein kinase domain
Zm00001eb407170	0.893016	0.01248	6.3085	4.04e-09	1.7e-08	- && Q9SD62.1 RecName: Full=Putative receptor-like protein kinase At3g47110; Flags: Precursor && PF07714:Protein tyrosine kinase|PF08263:Leucine rich repeat N-terminal domain|PF13855:Leucine rich repeat|PF00069:Protein kinase domain
Zm00001eb134240	6.38053	1.61285	2.01877	1.68e-50	2.59e-49	- && Q9SGP2.1 RecName: Full=Receptor-like protein kinase HSL1; AltName: Full=Protein HAESA-LIKE1; Flags: Precursor && PF13855:Leucine rich repeat|PF00069:Protein kinase domain
Zm00001eb339500	14.3347	5.08144	1.53423	7.65e-63	1.44e-61	- && Q9SGP2.1 RecName: Full=Receptor-like protein kinase HSL1; AltName: Full=Protein HAESA-LIKE1; Flags: Precursor && PF00069:Protein kinase domain|PF08263:Leucine rich repeat N-terminal domain|PF13855:Leucine rich repeat
Zm00001eb042650	5.5794	0.216781	4.70863	2.17e-62	4.08e-61	- && Q9SGP2.1 RecName: Full=Receptor-like protein kinase HSL1; AltName: Full=Protein HAESA-LIKE1; Flags: Precursor && PF00069:Protein kinase domain
Zm00001eb229530	0.908404	0.41565	1.17489	0.0219082	0.0412849	- && Q9SV83.1 RecName: Full=Probable receptor-like protein kinase At4g10390 && PF00069:Protein kinase domain
Zm00001eb015930	8.51082	4.15016	1.07156	7.89e-22	6.22e-21	- && Q9SCZ4.1 RecName: Full=Receptor-like protein kinase FERONIA; AltName: Full=Protein SIRENE; Flags: Precursor && PF07714:Protein tyrosine kinase|PF12819:Carbohydrate-binding protein of the ER
Zm00001eb388840	1.70709	0.565192	1.64251	4.67e-09	1.95e-08	- && Q9LX66.1 RecName: Full=Receptor-like protein kinase HERK 1; AltName: Full=Protein HERCULES RECEPTOR KINASE 1; Flags: Precursor && PF12819:Carbohydrate-binding protein of the ER|PF07714:Protein tyrosine kinase
Methyltransf
id	Dr_28OE_fpkm	Dr_WT_fpkm	log2FoldChange	pvalue	padj	description
Zm00001eb155940	3.62488	0.459095	3.05039	2.45e-22	1.97e-21	- && Q9FR44.1 RecName: Full=Phosphoethanolamine N-methyltransferase 1; Short=AtNMT1; Short=PEAMT 1; AltName: Full=Protein XIPOTL 1 && PF13489:Methyltransferase domain|PF08241:Methyltransferase domain	3.6122
Zm00001eb294690	29.1837	5.86408	2.35303	6.68e-234	4.92e-232	- && Q944H0.2 RecName: Full=Phosphomethylethanolamine N-methyltransferase; Short=AtPMEAMT; AltName: Full=Phosphoethanolamine N-methyltransferase 2 && PF08241:Methyltransferase domain|PF13489:Methyltransferase domain	29.3433
Zm00001eb402670	25.142	6.99208	1.87728	7.47e-58	1.29e-56	- && O82427.2 RecName: Full=24-methylenesterol C-methyltransferase 2; Short=24-sterol C-methyltransferase 2; Short=Sterol-C-methyltransferase 2 && PF08241:Methyltransferase domain|PF08498:Sterol methyltransferase C-terminal	24.6374
Zm00001eb329570	32.5199	11.3168	1.56031	2.06e-68	4.2e-67	- && A5PK19.1 RecName: Full=Methyltransferase-like protein 13 && PF08241:Methyltransferase domain	33.3071
Zm00001eb042280	5.97101	2.38662	1.36583	1.14e-16	7.36e-16	- && Q8LBV4.1 RecName: Full=Uncharacterized methyltransferase At1g78140, chloroplastic; Flags: Precursor && PF08241:Methyltransferase domain	5.94435
Zm00001eb251860	225.958	92.4587	1.32682	4.13e-281	3.74e-279	- && Q6ZIK0.1 RecName: Full=Probable tocopherol O-methyltransferase, chloroplastic; AltName: Full=Gamma-tocopherol methyltransferase; AltName: Full=Vitamin E pathway gene 4 protein; Flags: Precursor && PF08241:Methyltransferase domain	226.573
Zm00001eb223890	19.537	8.76088	1.19135	1.57e-29	1.57e-28	- && P34666.2 RecName: Full=2-methoxy-6-polyprenyl-1,4-benzoquinol methylase, mitochondrial; AltName: Full=Ubiquinone biosynthesis methyltransferase COQ5; Flags: Precursor && PF08241:Methyltransferase domain	19.7349
Metallophos
id	Dr_28OE_fpkm	Dr_WT_fpkm	log2FoldChange	pvalue	padj	description
Zm00001eb176220	2.14338	0.0812515	4.80178	6.46e-11	3.06e-10	- && Q8H5F8.1 RecName: Full=Manganese-dependent ADP-ribose/CDP-alcohol diphosphatase; AltName: Full=ADPRibase-Mn; AltName: Full=CDP-choline phosphohydrolase && PF00149:Calcineurin-like phosphoesterase	2.53896
Zm00001eb053560	0.398383	0.0271887	3.82469	0.00362135	0.00792219	- && Q8H129.1 RecName: Full=Purple acid phosphatase 3; Flags: Precursor && PF00149:Calcineurin-like phosphoesterase	0.383598
Zm00001eb141530	0.346552	0.0278951	3.63373	0.00851117	0.0174443	- && Q9SR79.1 RecName: Full=Probable inactive purple acid phosphatase 16; Flags: Precursor && PF00149:Calcineurin-like phosphoesterase	0.34383
Zm00001eb298290	1.21443	0.185877	2.77724	1.13e-12	5.96e-12	- && - && PF00149:Calcineurin-like phosphoesterase	1.10972
Zm00001eb385400	7.59355	1.19734	2.70271	7.35e-06	2.32e-05	- && P22198.1 RecName: Full=Serine/threonine-protein phosphatase PP1 && PF00149:Calcineurin-like phosphoesterase	6.21671
Zm00001eb036930	511.868	121.024	2.11818	0	0	- && Q687E1.2 RecName: Full=Nucleotide pyrophosphatase/phosphodiesterase && PF00149:Calcineurin-like phosphoesterase|PF14008:Iron/zinc purple acid phosphatase-like protein C	516.465
novel.2561	2.36397	0.786248	1.64201	0.000811998	0.00197786	- && - && PF00149:Calcineurin-like phosphoesterase	2.11011
Zm00001eb176760	10.1471	3.85765	1.43282	8.16e-28	7.79e-27	- && Q9SFU3.1 RecName: Full=Purple acid phosphatase 15; AltName: Full=Phytase; Flags: Precursor && PF14008:Iron/zinc purple acid phosphatase-like protein C|PF00149:Calcineurin-like phosphoesterase|PF16656:Purple acid Phosphatase, N-terminal domain	11.28
Zm00001eb035360	12.5947	6.24412	1.04986	4.8e-16	3.01e-15	- && Q9FN02.1 RecName: Full=Serine/threonine-protein phosphatase 7 && PF00149:Calcineurin-like phosphoesterase	11.5257
