# Supplementary material for: Maize Transcription Factor ZmHsf28 Positively Regulates Plant Drought Tolerance
Source: Int J Mol Sci. 2023 Apr 29;24(9):8079. doi: 10.3390/ijms24098079 (PMC10179534; doi:10.3390/ijms24098079)
Supplement: Supplementary file 1 [file ijms-24-08079-s001.zip › Data S6 Maize transcription factors regulated by ZmHsf28.xlsx]

## Sheet: Hsf
TF family	id	Dr_28OE_fpkm	Dr_WT_fpkm	log2FoldChange	pvalue	padj	description
HSF	Zm00001eb239380	1354.32	2871.4	-1.08427	1.33e-83	3.29e-82	- && Q6EUG4.1 RecName: Full=Heat stress transcription factor C-2a; AltName: Full=Heat stress transcription factor 5; Short=OsHsf-05 && PF00447:HSF-type DNA-binding
HSF	Zm00001eb154070	984.426	2251.24	-1.19256	1.15e-77	2.64e-76	- && Q942D6.1 RecName: Full=Heat stress transcription factor C-1b; AltName: Full=Heat stress transcription factor 11; Short=rHsf11; AltName: Full=Heat stress transcription factor 3; Short=OsHsf-03 && PF00447:HSF-type DNA-binding
HSF	Zm00001eb047760	797.839	2911.25	-1.86791	1.43e-279	1.28e-277	- && Q338B0.2 RecName: Full=Heat stress transcription factor A-2c; AltName: Full=Heat stress transcription factor 25; Short=OsHsf-25; AltName: Full=Heat stress transcription factor 6; Short=OsHSF6; Short=rHsf6 && PF00447:HSF-type DNA-binding
HSF	Zm00001eb242480	541.124	2456.21	-2.18245	3.22e-60	5.81e-59	- && Q6H6Q7.1 RecName: Full=Heat stress transcription factor A-3; AltName: Full=Heat stress transcription factor 7; Short=OsHsf-07 && PF00447:HSF-type DNA-binding
HSF	Zm00001eb100770	349.69	904.896	-1.37188	3.96e-59	7.02e-58	- && Q67TP9.1 RecName: Full=Heat stress transcription factor B-1; AltName: Full=Heat stress transcription factor 23; Short=OsHsf-23 && PF00447:HSF-type DNA-binding
HSF	Zm00001eb009170	249.467	500.988	-1.00494	1.44e-20	1.09e-19	- && Q10PR4.1 RecName: Full=Heat stress transcription factor A-9; AltName: Full=Heat stress transcription factor 8; Short=rHsf8; AltName: Full=Heat stress transcription factor 9; Short=OsHsf-09 && PF00447:HSF-type DNA-binding
HSF	Zm00001eb314890	91.3928	304.315	-1.73476	6.91e-31	7.14e-30	- && Q67TP9.1 RecName: Full=Heat stress transcription factor B-1; AltName: Full=Heat stress transcription factor 23; Short=OsHsf-23 && PF00447:HSF-type DNA-binding
HSF	Zm00001eb384750	31.6426	138.485	-2.13019	6.59e-19	4.68e-18	- && Q0DBL6.1 RecName: Full=Heat stress transcription factor C-2b; AltName: Full=Heat stress transcription factor 16; Short=OsHsf-16 && PF00447:HSF-type DNA-binding
HSF	Zm00001eb160080	4.16726	52.1381	-3.64386	3.31e-05	9.72e-05	- && Q657C0.1 RecName: Full=Heat stress transcription factor A-6a; AltName: Full=Heat stress transcription factor 1; Short=OsHsf-01 && PF00447:HSF-type DNA-binding
HSF	Zm00001eb037600	2.99239	18.9491	-2.66406	0.000224295	0.00059255	- && Q6Z9C8.1 RecName: Full=Heat stress transcription factor B-2b; AltName: Full=Heat stress transcription factor 2; Short=rHsf2; AltName: Full=Heat stress transcription factor 21; Short=OsHsf-21 && PF00447:HSF-type DNA-binding

## Sheet: NAC
TF family	id	Dr_28OE_fpkm	Dr_WT_fpkm	log2FoldChange	pvalue	padj	description
NAC	Zm00001eb176840	0.959935	0.0188539	5.49006	3.8e-05	0.000110641	- && Q9C8W9.1 RecName: Full=NAC domain-containing protein 30; Short=ANAC030; AltName: Full=Protein VASCULAR RELATED NAC-DOMAIN 7 && PF02365:No apical meristem (NAM) protein
NAC	Zm00001eb107340	0.633875	0	4.37293	0.0215368	0.0406592	- && Q84K00.2 RecName: Full=NAC domain-containing protein 78; Short=ANAC078; AltName: Full=Protein NTM1-like 11 && PF02365:No apical meristem (NAM) protein
NAC	Zm00001eb269810	0.524084	0.027323	4.34799	0.000388276	0.000993832	- && Q84WP6.2 RecName: Full=NAC domain-containing protein 43; Short=ANAC043; AltName: Full=Protein EMBRYO DEFECTIVE 2301; AltName: Full=Protein NAC SECONDARY WALL THICKENING PROMOTING FACTOR 1 && PF02365:No apical meristem (NAM) protein
NAC	Zm00001eb312500	0.383464	0.0274918	3.8402	0.00433966	0.00935589	- && Q9ZVH0.1 RecName: Full=Protein FEZ; AltName: Full=NAC domain-containing protein 9; Short=ANAC009 && PF02365:No apical meristem (NAM) protein
NAC	Zm00001eb191780	0.206279	0.0199545	3.40814	0.0160728	0.031158	- && Q84TE6.2 RecName: Full=NAC domain-containing protein 21/22; Short=ANAC021/ANAC022 && PF02365:No apical meristem (NAM) protein
NAC	Zm00001eb260850	1.32422	0.155722	3.16712	5.65e-09	2.34e-08	- && Q84WP6.2 RecName: Full=NAC domain-containing protein 43; Short=ANAC043; AltName: Full=Protein EMBRYO DEFECTIVE 2301; AltName: Full=Protein NAC SECONDARY WALL THICKENING PROMOTING FACTOR 1 && PF02365:No apical meristem (NAM) protein
NAC	Zm00001eb413540	26.4942	3.34377	3.01399	3.56e-92	9.69e-91	- && Q84TE6.2 RecName: Full=NAC domain-containing protein 21/22; Short=ANAC021/ANAC022 && PF02365:No apical meristem (NAM) protein
NAC	Zm00001eb378150	1.81265	0.359088	2.38901	1e-10	4.69e-10	- && Q84WP6.2 RecName: Full=NAC domain-containing protein 43; Short=ANAC043; AltName: Full=Protein EMBRYO DEFECTIVE 2301; AltName: Full=Protein NAC SECONDARY WALL THICKENING PROMOTING FACTOR 1 && PF02365:No apical meristem (NAM) protein
NAC	Zm00001eb145340	7.29175	2.27661	1.72069	2.42e-23	2.01e-22	- && Q9ZVP8.2 RecName: Full=NAC domain-containing protein 35; Short=ANAC035; AltName: Full=Protein LONG VEGETATIVE PHASE 1; Short=AtLOV1 && PF02365:No apical meristem (NAM) protein
NAC	Zm00001eb272040	3.49097	1.2693	1.4975	8.17e-08	3.1e-07	- && Q9ZVP8.2 RecName: Full=NAC domain-containing protein 35; Short=ANAC035; AltName: Full=Protein LONG VEGETATIVE PHASE 1; Short=AtLOV1 && PF02365:No apical meristem (NAM) protein
NAC	Zm00001eb001460	0.431283	0.194175	1.18724	0.00154955	0.00360703	- && Q9FFI5.1 RecName: Full=NAC domain-containing protein 86; AltName: Full=NAM-like protein; AltName: Full=No apical meristem-like protein && PF02365:No apical meristem (NAM) protein|PF15511:Centromere kinetochore component CENP-T histone fold

## Sheet: WRKY
TF family	id	Dr_28OE_fpkm	Dr_WT_fpkm	log2FoldChange	pvalue	padj	description
WRKY	Zm00001eb075170	0.359583	0.0173438	4.19295	0.0174305	0.0335482	- && Q93WY4.1 RecName: Full=Probable WRKY transcription factor 12; AltName: Full=WRKY DNA-binding protein 12 && PF03106:WRKY DNA -binding domain
WRKY	Zm00001eb042020	9.88035	2.1968	2.20092	1.47e-30	1.5e-29	- && Q8H0Y8.2 RecName: Full=Probable WRKY transcription factor 41; AltName: Full=WRKY DNA-binding protein 41 && PF03106:WRKY DNA -binding domain
WRKY	Zm00001eb064880	0.935155	0.24042	1.99489	0.000230076	0.000606942	- && O64747.1 RecName: Full=Probable WRKY transcription factor 35; AltName: Full=WRKY DNA-binding protein 35 && PF03106:WRKY DNA -binding domain
WRKY	Zm00001eb154960	0.860106	0.241396	1.84236	0.0213933	0.040428	- && Q93WU9.1 RecName: Full=Probable WRKY transcription factor 51; AltName: Full=WRKY DNA-binding protein 51 && PF03106:WRKY DNA -binding domain
WRKY	Zm00001eb275080	9.14078	2.74769	1.76697	3.99e-24	3.41e-23	- && Q0DAJ3.2 RecName: Full=WRKY transcription factor WRKY28; Short=OsWRKY28 && PF03106:WRKY DNA -binding domain
WRKY	Zm00001eb149570	5.84064	1.97599	1.59463	7.88e-14	4.43e-13	- && Q9SHB5.1 RecName: Full=WRKY transcription factor 55; AltName: Full=WRKY DNA-binding protein 55 && PF03106:WRKY DNA -binding domain
WRKY	Zm00001eb206730	4.95293	1.92486	1.40646	7.22e-10	3.19e-09	- && Q6QHD1.1 RecName: Full=WRKY transcription factor WRKY71; Short=OsWRKY71 && PF03106:WRKY DNA -binding domain
WRKY	Zm00001eb368850	1.50216	0.600722	1.36252	0.00195966	0.00448469	- && Q9M8M6.1 RecName: Full=Probable WRKY transcription factor 66; AltName: Full=WRKY DNA-binding protein 66 && PF03106:WRKY DNA -binding domain
WRKY	Zm00001eb163840	1.21644	0.500317	1.3321	0.0119778	0.0238215	- && Q9XI90.2 RecName: Full=Probable WRKY transcription factor 4; AltName: Full=WRKY DNA-binding protein 4 && PF03106:WRKY DNA -binding domain
WRKY	Zm00001eb215190	0.829979	0.371051	1.19201	0.014684	0.0287251	- && Q32SG4.1 RecName: Full=Protein WRKY1; AltName: Full=WRKY DNA-binding protein 1 && PF03106:WRKY DNA -binding domain|PF10533:Plant zinc cluster domain
WRKY	Zm00001eb154170	12.1611	5.52713	1.17714	4.53e-16	2.84e-15	- && Q93WV5.1 RecName: Full=Probable WRKY transcription factor 69; AltName: Full=WRKY DNA-binding protein 69 && PF03106:WRKY DNA -binding domain
WRKY	Zm00001eb310270	39.299	17.9436	1.16855	1.61e-51	2.52e-50	- && Q8H0Y8.2 RecName: Full=Probable WRKY transcription factor 41; AltName: Full=WRKY DNA-binding protein 41 && PF03106:WRKY DNA -binding domain
WRKY	Zm00001eb149550	1.75105	0.831305	1.12048	0.00858862	0.0175856	- && Q9M8M6.1 RecName: Full=Probable WRKY transcription factor 66; AltName: Full=WRKY DNA-binding protein 66 && PF03106:WRKY DNA -binding domain
WRKY	Zm00001eb413600	5.34185	2.53362	1.11814	2.69e-06	8.88e-06	- && - && PF03106:WRKY DNA -binding domain
WRKY	Zm00001eb330710	20.273	9.90225	1.07118	4.71e-18	3.23e-17	- && Q9SKD9.1 RecName: Full=Probable WRKY transcription factor 46; AltName: Full=WRKY DNA-binding protein 46 && PF03106:WRKY DNA -binding domain

## Sheet: MYB
TF family	TF family	id	Dr_28OE_fpkm	Dr_WT_fpkm	log2FoldChange	pvalue	padj	description
Myb_DNA-binding	MYB	Zm00001eb130020	2.00244	0	7.63462	8.53e-10	3.75e-09	- && Q9LDE1.1 RecName: Full=Transcription factor MYB108; AltName: Full=Myb-related protein 108; Short=AtMYB108; AltName: Full=Protein BOTRYTIS-SUSCEPTIBLE 1 && PF00249:Myb-like DNA-binding domain
Myb_DNA-binding	MYB	Zm00001eb342580	0.399004	0	5.4751	0.000350585	0.000903039	- && P20027.3 RecName: Full=Myb-related protein Hv33 && PF00249:Myb-like DNA-binding domain
Myb_DNA-binding	MYB	Zm00001eb359630	0.658975	0	5.27107	0.00089682	0.00217215	- && Q6NNN0.1 RecName: Full=Protein RADIALIS-like 3; Short=AtRL3; Short=Protein RAD-like 3 && PF00249:Myb-like DNA-binding domain
Myb_DNA-binding	MYB	Zm00001eb159610	83.9324	4.63849	4.22775	7.52e-67	1.51e-65	- && Q9M157.1 RecName: Full=MYB-like transcription factor ETC3; AltName: Full=Protein CAPRICE-like MYB3; AltName: Full=Protein ENHANCER OF TRY AND CPC 3 && PF00249:Myb-like DNA-binding domain
Myb_DNA-binding	MYB	Zm00001eb294560	0.237593	0.0131353	3.99788	0.0125889	0.0249439	- && P20027.3 RecName: Full=Myb-related protein Hv33 && PF00249:Myb-like DNA-binding domain
Myb_DNA-binding	MYB	Zm00001eb065440	0.436464	0.0281169	3.77704	0.0255697	0.0475273	- && Q8RWU3.1 RecName: Full=Protein REVEILLE 8; AltName: Full=MYB-like transcription factor; AltName: Full=Protein LHY-CCA1-like 5 && PF00249:Myb-like DNA-binding domain
Myb_DNA-binding	MYB	Zm00001eb138920	1.04097	0.129964	3.06925	0.000176126	0.000471948	- && Q9SZP1.1 RecName: Full=Transcription repressor MYB4; AltName: Full=Myb-related protein 4; Short=AtMYB4 && PF00249:Myb-like DNA-binding domain
Myb_DNA-binding	MYB	Zm00001eb371980	6.05369	0.762396	3.02035	1.36e-13	7.56e-13	- && Q5Z5I4.1 RecName: Full=Probable transcription factor GLK1; AltName: Full=Golden2-like protein 1; Short=OsGLK1 && PF00249:Myb-like DNA-binding domain
Myb_DNA-binding	MYB	Zm00001eb190160	0.539394	0.0704502	3.01615	0.00372966	0.00814357	- && Q50EX6.1 RecName: Full=Protein ODORANT1; AltName: Full=MYB-like protein ODO1 && PF00249:Myb-like DNA-binding domain
Myb_DNA-binding	MYB	Zm00001eb247570	0.637417	0.0795897	2.98582	0.00504831	0.010774	- && Q7XBH4.2 RecName: Full=Myb-related protein Myb4; AltName: Full=OsMyb4; AltName: Full=Transcription factor RLTR1 && PF00249:Myb-like DNA-binding domain
Myb_DNA-binding	MYB	Zm00001eb352210	5.07925	0.731076	2.82283	5.51e-20	4.07e-19	- && Q9SQQ9.1 RecName: Full=Myb-related protein 2; AltName: Full=Myb family transcription factor PHL9; AltName: Full=Protein NITROGEN STARVATION RESPONSE 1; Short=AtNSR1; AltName: Full=Protein PHR1-LIKE 9 && PF14379:MYB-CC type transfactor, LHEQLE motif|PF00249:Myb-like DNA-binding domain
Myb_DNA-binding	MYB	Zm00001eb336500	0.732518	0.107638	2.78977	0.00401844	0.00871871	- && P20027.3 RecName: Full=Myb-related protein Hv33 && PF00249:Myb-like DNA-binding domain
Myb_DNA-binding	MYB	Zm00001eb405450	0.498422	0.0752292	2.78402	0.00110708	0.00264089	- && Q9SCU7.1 RecName: Full=Transcription factor MYB30; AltName: Full=Myb-related protein 30; Short=AtMYB30 && PF00249:Myb-like DNA-binding domain
Myb_DNA-binding	MYB	Zm00001eb247370	0.709487	0.107053	2.74681	0.0010846	0.00259224	- && Q9LX82.1 RecName: Full=Transcription factor MYB48; AltName: Full=Myb-related protein 48; Short=AtMYB48 && PF00249:Myb-like DNA-binding domain
Myb_DNA-binding	MYB	Zm00001eb045780	1.09204	0.166284	2.71926	4.24e-06	1.37e-05	- && Q7XBH4.2 RecName: Full=Myb-related protein Myb4; AltName: Full=OsMyb4; AltName: Full=Transcription factor RLTR1 && PF00249:Myb-like DNA-binding domain
Myb_DNA-binding	MYB	Zm00001eb158980	0.813678	0.153272	2.49078	0.0141677	0.0277961	- && Q6NNN0.1 RecName: Full=Protein RADIALIS-like 3; Short=AtRL3; Short=Protein RAD-like 3 && PF00249:Myb-like DNA-binding domain
Myb_DNA-binding	MYB	Zm00001eb040170	0.710416	0.130871	2.46888	0.000194426	0.000517754	- && Q50EX6.1 RecName: Full=Protein ODORANT1; AltName: Full=MYB-like protein ODO1 && PF00249:Myb-like DNA-binding domain
Myb_DNA-binding	MYB	Zm00001eb155610	1.00609	0.246363	2.09188	0.000611962	0.00152166	- && P20027.3 RecName: Full=Myb-related protein Hv33 && PF00249:Myb-like DNA-binding domain
Myb_DNA-binding	MYB	Zm00001eb164740	9.9142	3.55282	1.50889	2.32e-14	1.34e-13	- && Q53NK6.1 RecName: Full=Myb-related protein MYBAS1 && PF00249:Myb-like DNA-binding domain
Myb_DNA-binding	MYB	Zm00001eb339810	0.877448	0.318631	1.48543	0.0184201	0.03531	- && Q9LDE1.1 RecName: Full=Transcription factor MYB108; AltName: Full=Myb-related protein 108; Short=AtMYB108; AltName: Full=Protein BOTRYTIS-SUSCEPTIBLE 1 && PF00249:Myb-like DNA-binding domain
Myb_DNA-binding	MYB	Zm00001eb118010	27.6355	10.2115	1.46922	9.72e-42	1.29e-40	- && Q9ZQ85.2 RecName: Full=Myb family transcription factor EFM; AltName: Full=Protein EARLY FLOWERING MYB && PF00249:Myb-like DNA-binding domain
Myb_DNA-binding	MYB	Zm00001eb130260	2.83658	1.13052	1.3628	3.71e-06	1.21e-05	- && P27898.1 RecName: Full=Myb-related protein P && PF00249:Myb-like DNA-binding domain
Myb_DNA-binding	MYB	Zm00001eb148320	14.9977	6.19539	1.31261	1.31e-39	1.67e-38	- && Q9S7G7.1 RecName: Full=Myb-related protein 3R-1; AltName: Full=Plant c-MYB-like protein 1; Short=Protein PC-MYB1 && PF00249:Myb-like DNA-binding domain
Myb_DNA-binding	MYB	Zm00001eb136720	7.48092	3.14197	1.28218	6.66e-11	3.15e-10	- && Q4JL76.1 RecName: Full=Myb-related protein MYBAS2 && PF00249:Myb-like DNA-binding domain
Myb_DNA-binding	MYB	Zm00001eb332030	4.40413	1.92063	1.2396	6.73e-08	2.57e-07	- && P20026.1 RecName: Full=Myb-related protein Hv1 && PF00249:Myb-like DNA-binding domain
Myb_DNA-binding	MYB	Zm00001eb122550	5.43684	2.4283	1.19775	3.89e-10	1.75e-09	- && Q9ZQ85.2 RecName: Full=Myb family transcription factor EFM; AltName: Full=Protein EARLY FLOWERING MYB && PF00249:Myb-like DNA-binding domain
Myb_DNA-binding	MYB	Zm00001eb238710	1.22377	0.551813	1.19142	0.00154255	0.0035918	- && Q700D9.2 RecName: Full=Putative Myb family transcription factor At1g14600 && PF00249:Myb-like DNA-binding domain
Myb_DNA-binding	MYB	Zm00001eb201930	9.71314	4.43906	1.17105	6.99e-13	3.72e-12	- && Q9SCU7.1 RecName: Full=Transcription factor MYB30; AltName: Full=Myb-related protein 30; Short=AtMYB30 && PF00249:Myb-like DNA-binding domain
Myb_DNA-binding	MYB	Zm00001eb214030	0.813561	0.388699	1.10945	0.0227961	0.0427885	- && Q9FJV5.1 RecName: Full=Probable transcription factor KAN4; AltName: Full=Protein ABERRANT TESTA SHAPE; AltName: Full=Protein KANADI 4 && PF00249:Myb-like DNA-binding domain
Myb_DNA-binding	MYB	Zm00001eb023780	54.8794	26.4911	1.08747	1.81e-64	3.52e-63	- && Q8S9H7.1 RecName: Full=Transcription factor DIVARICATA && PF00249:Myb-like DNA-binding domain
Myb_DNA-binding	MYB	Zm00001eb357780	3.70174	1.85739	1.03631	1.28e-05	3.92e-05	- && Q2V9B0.1 RecName: Full=Transcription factor MYB1R1; AltName: Full=Myb-related protein R1; Short=StMYB1R-1 && PF00249:Myb-like DNA-binding domain

## Sheet: bHLH
TF family	id	Dr_28OE_fpkm	Dr_WT_fpkm	log2FoldChange	pvalue	padj	description
bHLH	Zm00001eb213550	10.5658	0.333077	6.55329	2.3e-38	2.84e-37	- && Q8GZM7.1 RecName: Full=Transcription factor PIF1; AltName: Full=Basic helix-loop-helix protein 15; Short=AtbHLH15; Short=bHLH 15; AltName: Full=Protein PHY-INTERACTING FACTOR 1; AltName: Full=Protein PHYTOCHROME INTERACTING FACTOR 3-LIKE 5; AltName: Full=Transcription factor EN 101; AltName: Full=bHLH transcription factor bHLH015 && PF00010:Helix-loop-helix DNA-binding domain
bHLH	Zm00001eb140680	1.32327	0	6.5231	9.15e-07	3.17e-06	- && Q9ZVB5.1 RecName: Full=Transcription factor bHLH100; AltName: Full=Basic helix-loop-helix protein 100; Short=AtbHLH100; Short=bHLH 100; AltName: Full=Transcription factor EN 7; AltName: Full=bHLH transcription factor bHLH100 && PF00010:Helix-loop-helix DNA-binding domain
bHLH	Zm00001eb169340	0.595325	0.0368225	5.64706	3.14e-05	9.24e-05	- && Q9LK48.1 RecName: Full=Transcription factor bHLH77; AltName: Full=Basic helix-loop-helix protein 77; Short=AtbHLH77; Short=bHLH 77; AltName: Full=Protein ACTIVATOR FOR CELL ELONGATION 3; AltName: Full=Transcription factor EN 87; AltName: Full=bHLH transcription factor bHLH077 && PF00010:Helix-loop-helix DNA-binding domain
bHLH	Zm00001eb175540	0.289557	0.0294403	4.81625	0.00078784	0.00192387	- && Q93W88.1 RecName: Full=Transcription factor bHLH137; AltName: Full=Basic helix-loop-helix protein 137; Short=AtbHLH137; Short=bHLH 137; AltName: Full=Transcription factor EN 89; AltName: Full=bHLH transcription factor bHLH137 && PF00010:Helix-loop-helix DNA-binding domain
bHLH	Zm00001eb102260	4.31351	1.36567	3.27848	1.53e-24	1.33e-23	- && Q9SRT2.1 RecName: Full=Transcription factor bHLH62; AltName: Full=Basic helix-loop-helix protein 62; Short=AtbHLH62; Short=bHLH 62; AltName: Full=Transcription factor EN 85; AltName: Full=bHLH transcription factor bHLH062 && PF00010:Helix-loop-helix DNA-binding domain
bHLH	Zm00001eb251200	0.561084	0.234647	2.85583	0.000127738	0.000348909	- && Q9C7T4.1 RecName: Full=Transcription factor bHLH96; AltName: Full=Basic helix-loop-helix protein 96; Short=AtbHLH96; Short=bHLH 96; AltName: Full=Transcription factor EN 15; AltName: Full=bHLH transcription factor bHLH096 && PF00010:Helix-loop-helix DNA-binding domain
bHLH	Zm00001eb113220	0.537833	0.250575	2.74976	0.000837244	0.00203487	- && Q9LSE2.1 RecName: Full=Transcription factor ICE1; AltName: Full=Basic helix-loop-helix protein 116; Short=AtbHLH116; Short=bHLH 116; AltName: Full=Inducer of CBF expression 1; AltName: Full=Transcription factor EN 45; AltName: Full=Transcription factor SCREAM; AltName: Full=bHLH transcription factor bHLH116 && PF00010:Helix-loop-helix DNA-binding domain
bHLH	Zm00001eb314810	16.5213	7.66284	2.72977	2.74e-83	6.76e-82	- && Q9FHA7.1 RecName: Full=Transcription factor HEC1; AltName: Full=Basic helix-loop-helix protein 88; Short=AtbHLH88; Short=bHLH 88; AltName: Full=Protein HECATE 1; AltName: Full=Transcription factor EN 118; AltName: Full=bHLH transcription factor bHLH088 && PF00010:Helix-loop-helix DNA-binding domain
bHLH	Zm00001eb059460	8.91482	4.44373	2.62609	1.75e-76	3.97e-75	- && Q84LH8.1 RecName: Full=Transcription factor PIF5; AltName: Full=Basic helix-loop-helix protein 65; Short=AtbHLH65; Short=bHLH 65; AltName: Full=Phytochrome interacting factor-like 6; AltName: Full=Phytochrome-interacting factor 5; AltName: Full=Transcription factor EN 103; AltName: Full=bHLH transcription factor bHLH065 && PF00010:Helix-loop-helix DNA-binding domain
bHLH	Zm00001eb362800	2.307	1.33553	2.44071	6.93e-08	2.64e-07	- && Q9M1K0.1 RecName: Full=Transcription factor ORG3; AltName: Full=Basic helix-loop-helix protein 39; Short=AtbHLH39; Short=bHLH 39; AltName: Full=OBP3-responsive gene 3; AltName: Full=Transcription factor EN 9; AltName: Full=bHLH transcription factor bHLH039 && PF00010:Helix-loop-helix DNA-binding domain
bHLH	Zm00001eb212930	4.67122	2.956	2.28701	3.95e-21	3.03e-20	- && O22768.2 RecName: Full=Transcription factor UNE12; AltName: Full=Basic helix-loop-helix protein 59; Short=AtbHLH59; Short=bHLH 59; AltName: Full=Protein UNFERTILIZED EMBRYO SAC 12; AltName: Full=Transcription factor EN 93; AltName: Full=bHLH transcription factor bHLH059 && PF00010:Helix-loop-helix DNA-binding domain
bHLH	Zm00001eb272150	0.534733	0.385664	2.063	0.012377	0.0245523	- && Q9LSL1.1 RecName: Full=Transcription factor bHLH93; AltName: Full=Basic helix-loop-helix protein 93; Short=AtbHLH93; Short=bHLH 93; AltName: Full=Transcription factor EN 47; AltName: Full=bHLH transcription factor bHLH093 && PF00010:Helix-loop-helix DNA-binding domain
bHLH	Zm00001eb023350	10.9776	9.43235	1.83747	1.55e-52	2.48e-51	- && Q8GZ38.1 RecName: Full=Transcription factor UNE10; AltName: Full=Basic helix-loop-helix protein 16; Short=AtbHLH16; Short=bHLH 16; AltName: Full=Protein UNFERTILIZED EMBRYO SAC 10; AltName: Full=Transcription factor EN 108; AltName: Full=bHLH transcription factor bHLH016 && PF00010:Helix-loop-helix DNA-binding domain
bHLH	Zm00001eb415520	40.6265	37.1114	1.75565	9.12e-88	2.37e-86	- && Q2HIV9.1 RecName: Full=Transcription factor bHLH35; AltName: Full=Basic helix-loop-helix protein 35; Short=AtbHLH35; Short=bHLH 35; AltName: Full=Transcription factor EN 41; AltName: Full=bHLH transcription factor bHLH035 && PF00010:Helix-loop-helix DNA-binding domain
bHLH	Zm00001eb316660	9.22073	8.98961	1.66418	6.83e-35	7.83e-34	- && Q66GR3.1 RecName: Full=Transcription factor bHLH130; AltName: Full=Basic helix-loop-helix protein 130; Short=AtbHLH130; Short=bHLH 130; AltName: Full=Transcription factor EN 69; AltName: Full=bHLH transcription factor bHLH130 && PF00010:Helix-loop-helix DNA-binding domain
bHLH	Zm00001eb192430	1.95938	2.09929	1.52148	5.67e-06	1.81e-05	- && Q9LSQ3.1 RecName: Full=Transcription factor bHLH82; AltName: Full=Basic helix-loop-helix protein 82; Short=AtbHLH82; Short=bHLH 82; AltName: Full=Transcription factor EN 96; AltName: Full=bHLH transcription factor bHLH082 && PF00010:Helix-loop-helix DNA-binding domain
bHLH	Zm00001eb332400	5.81963	7.29825	1.29622	6.34e-17	4.13e-16	- && Q6AT90.1 RecName: Full=Transcription factor APG; AltName: Full=Basic helix-loop-helix protein 106; Short=OsbHLH106; AltName: Full=Protein ANTAGONIST OF PGL1; AltName: Full=bHLH transcription factor bHLH106 && PF00010:Helix-loop-helix DNA-binding domain
bHLH	Zm00001eb062130	3.13039	4.26976	1.16867	5.66e-06	1.81e-05	- && O80674.1 RecName: Full=Transcription factor bHLH106; AltName: Full=Basic helix-loop-helix protein 106; Short=AtbHLH106; Short=bHLH 106; AltName: Full=Transcription factor EN 56; AltName: Full=bHLH transcription factor bHLH106 && PF00010:Helix-loop-helix DNA-binding domain

## Sheet: GRAS
TF family	id	Dr_28OE_fpkm	Dr_WT_fpkm	log2FoldChange	pvalue	padj	description
GRAS	Zm00001eb158520	0.996868	0.0705194	3.84706	3.91e-07	1.4e-06	- && Q9ST48.1 RecName: Full=DELLA protein DWARF8; Short=Protein dwarf-8 && PF03514:GRAS domain family
GRAS	Zm00001eb148290	27.4478	4.49498	2.64406	1.22e-215	8.26e-214	- && O80933.1 RecName: Full=Scarecrow-like protein 9; Short=AtSCL9; AltName: Full=GRAS family protein 13; Short=AtGRAS-13 && PF03514:GRAS domain family
GRAS	Zm00001eb325750	1.24532	0.331571	1.96065	4.15e-09	1.74e-08	- && Q8GVE1.1 RecName: Full=Chitin-inducible gibberellin-responsive protein 2 && PF03514:GRAS domain family
GRAS	Zm00001eb324600	10.9371	3.42132	1.71464	7.64e-41	9.98e-40	- && Q9FHZ1.1 RecName: Full=Scarecrow-like protein 23; Short=AtSCL23; AltName: Full=GRAS family protein 28; Short=AtGRAS-28 && PF03514:GRAS domain family
GRAS	Zm00001eb055700	0.906627	0.284604	1.70422	0.000468144	0.00118492	- && Q9FL03.1 RecName: Full=Scarecrow-like protein 4; Short=AtSCL4; AltName: Full=GRAS family protein 32; Short=AtGRAS-32 && PF03514:GRAS domain family
GRAS	Zm00001eb216610	33.4433	12.6353	1.44365	9.48e-104	2.9e-102	- && Q9ST59.1 RecName: Full=DELLA protein RHT-1; AltName: Full=Protein Rht-B1/Rht-D1; AltName: Full=Reduced height protein 1 && PF12041:Transcriptional regulator DELLA protein N terminal|PF03514:GRAS domain family

## Sheet: bZIP
TF family	id	Dr_28OE_fpkm	Dr_WT_fpkm	log2FoldChange	pvalue	padj	description
bZIP	Zm00001eb253370	0.354491	0.023985	3.9306	0.0188242	0.0360056	- && - && PF00170:bZIP transcription factor
bZIP	Zm00001eb209070	19.0078	1.87166	3.35723	4.42e-35	5.08e-34	- && Q9LZP8.1 RecName: Full=bZIP transcription factor 53; Short=AtbZIP53 && PF00170:bZIP transcription factor
bZIP	Zm00001eb299280	1.49681	0.226067	2.76894	9.75e-05	0.000270196	- && - && PF00170:bZIP transcription factor
bZIP	Zm00001eb389660	156.167	24.889	2.68587	4.45e-145	1.93e-143	- && Q9FUD3.1 RecName: Full=Basic leucine zipper 9; Short=AtbZIP9; Short=bZIP protein 9; AltName: Full=Basic leucine zipper OPAQUE 2 homolog 2; Short=Basic leucine zipper O2 homolog 2 && PF00170:bZIP transcription factor
bZIP	Zm00001eb031210	89.8603	23.492	1.9734	6.05e-200	3.69e-198	- && Q99090.2 RecName: Full=Light-inducible protein CPRF2; AltName: Full=Common plant regulatory factor 2; Short=CPRF-2 && PF00170:bZIP transcription factor|PF12498:Basic leucine-zipper C terminal
bZIP	Zm00001eb331250	1.70953	0.539674	1.68909	0.000210759	0.000558603	- && Q9C5Q2.1 RecName: Full=ABSCISIC ACID-INSENSITIVE 5-like protein 3; AltName: Full=Dc3 promoter-binding factor 4; Short=AtDPBF4; AltName: Full=Protein ENHANCED EM LEVEL; AltName: Full=bZIP transcription factor 12; Short=AtbZIP12 && PF00170:bZIP transcription factor
bZIP	Zm00001eb231360	17.0946	6.58079	1.41827	3.46e-20	2.57e-19	- && Q9LZP8.1 RecName: Full=bZIP transcription factor 53; Short=AtbZIP53 && PF00170:bZIP transcription factor

## Sheet: AP2
TF family	id	Dr_28OE_fpkm	Dr_WT_fpkm	log2FoldChange	pvalue	padj	description
AP2	Zm00001eb305780	0.747009	0.045024	4.18326	0.000847636	0.00205883	- && Q8LDC8.2 RecName: Full=Ethylene-responsive transcription factor 1B; Short=AtERF1B; AltName: Full=Ethylene-responsive element-binding factor 1B; Short=EREBP-1B && PF00847:AP2 domain
AP2	Zm00001eb103100	0.318548	0.0196328	4.06623	0.00992752	0.0200496	- && Q0J090.1 RecName: Full=Dehydration-responsive element-binding protein 1H; Short=Protein DREB1H >A2Z388.1 RecName: Full=Dehydration-responsive element-binding protein 1H; Short=Protein DREB1H && PF00847:AP2 domain
AP2	Zm00001eb359500	0.301352	0.0233688	3.81208	0.00443682	0.00955005	- && Q9SXS8.1 RecName: Full=Ethylene-responsive transcription factor 3; AltName: Full=Ethylene-responsive element-binding factor 3 homolog; AltName: Full=Ethylene-responsive element-binding factor 5; Short=EREBP-5; AltName: Full=NtERF5 && PF00847:AP2 domain
AP2	Zm00001eb338940	0.563046	0.0479014	3.53824	0.00134445	0.00315981	- && O80339.1 RecName: Full=Ethylene-responsive transcription factor 3; Short=AtERF3; AltName: Full=Ethylene-responsive element-binding factor 3; Short=EREBP-3 && PF00847:AP2 domain
AP2	Zm00001eb073550	0.792182	0.0709122	3.52161	0.000442698	0.00112429	- && Q8H273.1 RecName: Full=Dehydration-responsive element-binding protein 1E; Short=Protein DREB1E >A2XWL6.1 RecName: Full=Dehydration-responsive element-binding protein 1E; Short=Protein DREB1E && PF00847:AP2 domain
AP2	Zm00001eb313850	12.7449	2.15218	2.5978	3.72e-72	8.01e-71	- && Q6K7E6.1 RecName: Full=Ethylene-responsive transcription factor 1; AltName: Full=Ethylene-responsive element-binding factor 1; Short=EREBP-1; Short=OsEREBP1 && PF00847:AP2 domain
AP2	Zm00001eb285760	5.32295	1.03533	2.40871	3.98e-17	2.62e-16	- && O22259.1 RecName: Full=Ethylene-responsive transcription factor ERF071 && PF00847:AP2 domain
AP2	Zm00001eb387280	0.988387	0.197474	2.38576	2.01e-06	6.7e-06	- && P47927.1 RecName: Full=Floral homeotic protein APETALA 2 && PF00847:AP2 domain
AP2	Zm00001eb249290	19.5447	4.81984	2.05481	4.32e-45	6.09e-44	- && O80337.2 RecName: Full=Ethylene-responsive transcription factor 1A; Short=AtERF1A; AltName: Full=Ethylene-responsive element-binding factor 1A; Short=EREBP-1A && PF00847:AP2 domain
AP2	Zm00001eb347600	19.5119	10.9096	1.80114	1.85e-16	1.18e-15	- && Q5W6R4.2 RecName: Full=Dehydration-responsive element-binding protein 2B; Short=OsDREB2B && PF00847:AP2 domain
AP2	Zm00001eb265610	63.603	21.0152	1.63335	6.39e-165	3.18e-163	- && P47927.1 RecName: Full=Floral homeotic protein APETALA 2 && PF00847:AP2 domain
AP2	Zm00001eb318900	4.53977	1.66065	1.49111	6.26e-07	2.2e-06	- && A2Z389.1 RecName: Full=Dehydration-responsive element-binding protein 1A; Short=Protein DREB1A; AltName: Full=Protein C-repeat-binding factor 3; Short=rCBF3 && PF00847:AP2 domain
AP2	Zm00001eb352570	1.36532	0.519008	1.44684	0.0045805	0.00983671	- && Q94ID6.1 RecName: Full=Ethylene-responsive transcription factor 12; Short=AtERF12; AltName: Full=Ethylene-responsive element-binding factor 12; Short=EREBP-12 && PF00847:AP2 domain
AP2	Zm00001eb432460	3.93757	1.66354	1.28165	0.000156655	0.000422558	- && Q94AW5.1 RecName: Full=Ethylene-responsive transcription factor ERF003 && PF00847:AP2 domain
AP2	Zm00001eb100800	2.86683	1.21146	1.27758	0.000518462	0.00130343	- && Q9SZ06.1 RecName: Full=Ethylene-responsive transcription factor ERF109 && PF00847:AP2 domain
AP2	Zm00001eb007000	1.77416	0.776521	1.22837	0.00125074	0.00295822	- && O65665.1 RecName: Full=Ethylene-responsive transcription factor ERF060 && PF00847:AP2 domain
AP2	Zm00001eb429870	23.705	11.1235	1.12647	1.27e-24	1.1e-23	- && O80337.2 RecName: Full=Ethylene-responsive transcription factor 1A; Short=AtERF1A; AltName: Full=Ethylene-responsive element-binding factor 1A; Short=EREBP-1A && PF00847:AP2 domain

## Sheet: others
TF family	id	Dr_28OE_fpkm	Dr_WT_fpkm	log2FoldChange	pvalue	padj	description
zf-Dof	Zm00001eb315950	6.17312	2.53949	1.32478	2.67e-06	8.83e-06	- && P38564.2 RecName: Full=Dof zinc finger protein MNB1A && PF02701:Dof domain, zinc finger
zf-CW	Zm00001eb350990	2.69391	0.914056	1.59442	6.34e-23	5.21e-22	- && - && PF07496:CW-type Zinc Finger
zf-CCHC	Zm00001eb228900	0.91681	0.104045	3.22573	1.42e-05	4.33e-05	- && - && PF00098:Zinc knuckle|PF07962:Replication Fork Protection Component Swi3
zf-CCCH	Zm00001eb359300	0.620639	0.0141436	5.27656	0.000113219	0.000311121	- && A2ZVY5.1 RecName: Full=Zinc finger CCCH domain-containing protein 9; Short=OsC3H9 && PF00642:Zinc finger C-x8-C-x5-C-x3-H type (and similar)
zf-CCCH	Zm00001eb158610	0.189987	0.00817567	4.35918	0.00473058	0.0101421	- && A2ZVY5.1 RecName: Full=Zinc finger CCCH domain-containing protein 9; Short=OsC3H9 && PF00642:Zinc finger C-x8-C-x5-C-x3-H type (and similar)
zf-C3HC4	Zm00001eb248510	44.1101	15.2723	1.57263	1.62e-40	2.1e-39	- && Q6R567.1 RecName: Full=E3 ubiquitin-protein ligase RMA1H1; AltName: Full=Protein RING membrane-anchor 1 homolog 1 && PF00097:Zinc finger, C3HC4 type (RING finger)
zf-B_box	Zm00001eb120740	118.614	32.2259	1.91669	5.24e-296	5.11e-294	- && Q9SYM2.2 RecName: Full=B-box zinc finger protein 22; AltName: Full=Protein DOUBLE B-BOX 3; AltName: Full=Protein LIGHT-REGULATED ZINC FINGER PROTEIN 1; AltName: Full=Protein SALT TOLERANCE HOMOLOG 3 && PF00643:B-box zinc finger
zf-B_box	Zm00001eb078770	29.7236	11.2241	1.44468	3.88e-37	4.69e-36	- && Q96288.1 RecName: Full=B-box zinc finger protein 24; AltName: Full=Salt tolerance protein && PF00643:B-box zinc finger
zf-B_box	Zm00001eb078780	5.38749	2.43947	1.1775	1.36e-14	7.94e-14	- && Q67XL4.1 RecName: Full=Uncharacterized CRM domain-containing protein At3g25440, chloroplastic; Flags: Precursor && PF00643:B-box zinc finger|PF01985:CRS1 / YhbY (CRM) domain
